# Supplementary material for: Alzheimer's disease‐induced phagocytic microglia express a specific profile of coding and non‐coding RNAs
Source: Alzheimers Dement. 2023 Oct 12;20(2):954–74. doi: 10.1002/alz.13502 (PMC10916983; doi:10.1002/alz.13502)
Supplement: Supplementary file 2 — Supporting Information [file ALZ-20-954-s008.xlsx]

## Sheet: Sheet1
Table S1. FACS results for the calculation of optimal miRNA mimic concentration using FAM (fluorescent) molecule
Sample	Viability (%)	FAM (%)	Phagocytic (%)		numbers is conc nM
FAM 5	77.17	28.49	72.9		FVD = Fixed viability dye
FAM 5 +	71.43	28.09	56.57		(+) is with added LPS 10 ng/ml
FAM 10	80.68	41.03	78.76		FAM are transfected with FAM control + FVD + Phagocytic beads
FAM 10 +	61.79	39.5	64.11		GAPDH ctrl are transfected with GAPDH inhibitor (NO FAM) + FVD + Phagocytic beads
FAM 20	82.02	62.63	70.56		Scramble ctrl are transfected with scramble sequence (NO FAM) + FVD + Phagocytic beads
FAM 20 +	74.69	66.01	58.62
FAM 35	58.77	60.61	76.77
FAM 35 +	60.54	63.82	68.1
FAM 50	67.19	70.12	75.77
FAM 50 +	57.68	67.68	62.5
GAPDH ctrl 5	72.04	NA	74.76
GAPDH ctrl 5 +	52.69	NA	57.07
GAPDH ctrl 10	60.52	NA	79.47
GAPDH ctrl 10 +	41.32	NA	57.15
GAPDH ctrl 20	58.5	NA	79.28
GAPDH ctrl 20 +	61.07	NA	62.28
GAPDH ctrl 35	74.37	NA	67.12
GAPDH ctrl 35 +	61.18	NA	52.71
GAPDH ctrl 50	76.67	NA	81.16
GAPDH ctrl 50 +	74.01	NA	70.66
Viromer only	86.29	NA	73.67
Viromer only +	94.79	NA	56.34
Scramble ctrl 5	80.67	NA	72.34
Scramble ctrl 5 +	83.04	NA	59.68
Scramble ctrl 10	90.3	NA	63.76
Scramble ctrl 10 +	87.2	NA	75.75
Scramble ctrl 20	90.95	NA	73.05
Scramble ctrl 20 +	90.91	NA	72.99
Scramble ctrl 35	83.26	NA	57.93
Scramble ctrl 35 +	87.85	NA	61.02
Scramble ctrl 50	88.21	NA	65.74
Scramble ctrl 50 +	89.33	NA	59.87

## Sheet: Sheet2
Table S1. FACS results for the calculation of optimal miRNA inhibitor concentration using FAM (fluorescent) molecule
Sample	Viability (%)	FAM (%)		numbers is conc nM
FAM 25	99.51	61.97		FVD = Fixed viability dye
FAM 50	99.75	65.71		(+) is with added LPS 10 ng/ml
FAM 75	99.66	65.56		FAM are transfected with FAM scrambled control + FVD
FAM 100	98.79	74.86
FAM 25 +	99.76	63.7
FAM 50 +	99.2	65.83
FAM 75 +	92	65.54
FAM 100 +	99.85	68.99
