# Supplementary material for: Alzheimer's disease‐induced phagocytic microglia express a specific profile of coding and non‐coding RNAs
Source: Alzheimers Dement. 2023 Oct 12;20(2):954–74. doi: 10.1002/alz.13502 (PMC10916983; doi:10.1002/alz.13502)
Supplement: Supplementary file 3 — Supporting Information [file ALZ-20-954-s003.xlsx]

## Sheet: tab_violinplot
Table S2. Empirical Cumulative Distribution Function (eCDF) of microRNA effects.
KS_test and Wasserstein_d as specified in material and methods section
dir = direction of the change in gene expression (up or down)
sign = significant; ns = non significant
grs = group in the violin plot in Fig 2 B
	miRNAs	logFC	adj.P.Val	KS_test	Wasserstein_d	Area	dir	sign	grs
1	mmu-let-7a-1-3p	-0.955271	0.03241	0.0108755	0.0512729	0.187106	DOWN	SIGN	DOWN SIGN
3	mmu-let-7a-5p	-0.911983	0.0223986	1.92057e-12	0.0423691	0.177313	DOWN	SIGN	DOWN SIGN
5	mmu-let-7b-5p	-1.08426	0.00302929	0	0.0463264	0.161542	DOWN	SIGN	DOWN SIGN
7	mmu-let-7c-5p	-0.966845	0.00840669	4.87508e-11	0.0427825	0.164203	DOWN	SIGN	DOWN SIGN
8	mmu-let-7d-3p	-0.970157	0.00123256	1.18612e-10	0.0447563	0.177369	DOWN	SIGN	DOWN SIGN
9	mmu-let-7d-5p	-1.17824	0.00124076	0	0.0493243	0.216346	DOWN	SIGN	DOWN SIGN
13	mmu-let-7f-5p	-1.25217	0.000656207	3.34526e-06	0.0451069	0.219732	DOWN	SIGN	DOWN SIGN
14	mmu-let-7g-5p	-1.32083	0.000173355	9.61985e-07	0.0435799	0.17118	DOWN	SIGN	DOWN SIGN
22	mmu-miR-101b-3p	-1.63856	1.03e-07	4.74206e-06	0.0541384	0.149816	DOWN	SIGN	DOWN SIGN
24	mmu-miR-101c	-1.15981	0.000656207	0.10325	0.0349499	0.0354321	DOWN	NS	DOWN NS
26	mmu-miR-103-3p	-1.30191	0.000104108	1.11022e-16	0.0477877	0.179812	DOWN	SIGN	DOWN SIGN
28	mmu-miR-106b-3p	-1.01704	0.00682735	4.39086e-09	0.0358578	0.126915	DOWN	SIGN	DOWN SIGN
30	mmu-miR-107-3p	-1.1524	0.000515643	1.16573e-14	0.0467925	0.174808	DOWN	SIGN	DOWN SIGN
32	mmu-miR-10a-5p	-1.3039	0.000153381	1.23613e-07	0.0493909	0.205615	DOWN	SIGN	DOWN SIGN
33	mmu-miR-10b-3p	0.791635	0.010027	0.0019279	0.0329502	0.0645371	UP	SIGN	UP SIGN
46	mmu-miR-1198-5p	-0.997272	0.00129271	1.87517e-13	0.041371	0.159698	DOWN	SIGN	DOWN SIGN
63	mmu-miR-125a-5p	-0.935106	0.0279735	1.14564e-07	0.0351825	0.155772	DOWN	SIGN	DOWN SIGN
65	mmu-miR-125b-2-3p	-0.943342	0.00256797	3.73524e-08	0.0355994	0.0989657	DOWN	SIGN	DOWN SIGN
66	mmu-miR-125b-5p	-1.55415	3.15e-06	1.33637e-09	0.0425719	0.195427	DOWN	SIGN	DOWN SIGN
70	mmu-miR-127-3p	-0.76088	0.0406244	3.35884e-08	0.0390876	0.16308	DOWN	SIGN	DOWN SIGN
74	mmu-miR-128-3p	-1.29761	0.000104152	1.51855e-06	0.042776	0.100972	DOWN	SIGN	DOWN SIGN
75	mmu-miR-129-5p	-3.03836	0.0255817	7.58486e-10	0.0385644	0.17049	DOWN	SIGN	DOWN SIGN
81	mmu-miR-1306-5p	-0.837334	0.00885634	8.92881e-08	0.0369451	0.135486	DOWN	SIGN	DOWN SIGN
86	mmu-miR-132-3p	-0.783427	0.00902983	1.2759e-07	0.0376497	0.118516	DOWN	SIGN	DOWN SIGN
94	mmu-miR-135a-1-3p	0.781737	0.00885634	1.0747e-13	0.0412115	0.158437	UP	SIGN	UP SIGN
101	mmu-miR-138-5p	0.790546	0.0199073	2.41396e-12	0.0440655	0.155971	UP	SIGN	UP SIGN
102	mmu-miR-139-3p	-1.40493	2.41e-05	1.0022e-12	0.0432267	0.144077	DOWN	SIGN	DOWN SIGN
103	mmu-miR-139-5p	-2.14717	5.24e-10	1.04362e-08	0.0404259	0.0992661	DOWN	SIGN	DOWN SIGN
104	mmu-miR-140-3p	-1.30827	0.00041951	1.7796e-09	0.0388943	0.156853	DOWN	SIGN	DOWN SIGN
105	mmu-miR-140-5p	-0.949899	0.00411059	2.34389e-08	0.0442448	0.201861	DOWN	SIGN	DOWN SIGN
108	mmu-miR-142a-3p	-1.46708	4.92e-06	7.57846e-08	0.0545507	0.194893	DOWN	SIGN	DOWN SIGN
109	mmu-miR-142a-5p	-1.59352	9.29e-07	0.0120003	0.0575517	0.193715	DOWN	SIGN	DOWN SIGN
110	mmu-miR-142b	-1.17845	0.00527169	0.721889	0.0232102	-0.0326961	DOWN	NS	DOWN NS
116	mmu-miR-146a-5p	-1.92644	1.14e-10	2.75304e-05	0.0446223	0.112829	DOWN	SIGN	DOWN SIGN
118	mmu-miR-146b-5p	-1.63844	1.08e-07	3.64384e-06	0.0523827	0.224069	DOWN	SIGN	DOWN SIGN
123	mmu-miR-148b-3p	-1.33628	0.000129098	9.08642e-07	0.0444685	0.1493	DOWN	SIGN	DOWN SIGN
129	mmu-miR-151-3p	-1.04397	0.00328261	4.51861e-14	0.0451099	0.193405	DOWN	SIGN	DOWN SIGN
131	mmu-miR-152-3p	-1.03212	0.000656207	0.00105581	0.0367572	0.100114	DOWN	SIGN	DOWN SIGN
135	mmu-miR-155-5p	1.22206	0.000656207	0.00776099	0.0436483	0.141079	UP	SIGN	UP SIGN
136	mmu-miR-15a-5p	-1.68979	1.1e-08	3.06288e-05	0.0388788	0.0716572	DOWN	SIGN	DOWN SIGN
138	mmu-miR-15b-5p	-1.05816	0.00446726	5.22776e-08	0.0458202	0.146441	DOWN	SIGN	DOWN SIGN
140	mmu-miR-16-2-3p	-1.28265	0.00151475	0.0116016	0.052598	0.0437046	DOWN	SIGN	DOWN SIGN
141	mmu-miR-16-5p	-1.47152	6.65e-06	4.66116e-05	0.0438178	0.118427	DOWN	SIGN	DOWN SIGN
143	mmu-miR-17-3p	-1.00063	0.0103693	0	0.0462875	0.12427	DOWN	SIGN	DOWN SIGN
144	mmu-miR-17-5p	-1.41413	1.69e-06	4.10783e-14	0.0483231	0.15997	DOWN	SIGN	DOWN SIGN
145	mmu-miR-181a-1-3p	-2.11975	1.14e-10	0.000559601	0.0541663	0.198888	DOWN	SIGN	DOWN SIGN
147	mmu-miR-181a-5p	-1.31962	0.000140608	3.19427e-05	0.0422752	0.144379	DOWN	SIGN	DOWN SIGN
149	mmu-miR-181b-5p	-1.24422	9.86e-05	3.13062e-07	0.0357835	0.141271	DOWN	SIGN	DOWN SIGN
158	mmu-miR-1839-5p	-1.07639	0.00148371	1.55589e-07	0.0456	0.115093	DOWN	SIGN	DOWN SIGN
162	mmu-miR-1843a-5p	-0.878139	0.0322108	9.086e-09	0.033722	0.148464	DOWN	SIGN	DOWN SIGN
163	mmu-miR-1843b-3p	-0.787499	0.0166958	1.05611e-05	0.0325098	0.148857	DOWN	SIGN	DOWN SIGN
166	mmu-miR-185-5p	-1.255	0.000243386	0	0.0469967	0.173142	DOWN	SIGN	DOWN SIGN
168	mmu-miR-186-5p	-1.21795	3.2e-05	0.00117528	0.0377104	0.163667	DOWN	SIGN	DOWN SIGN
195	mmu-miR-190a-5p	-0.942823	0.00885634	0.34573	0.0848713	0.553624	DOWN	NS	DOWN NS
198	mmu-miR-191-5p	-1.5765	3.15e-06	1.74236e-06	0.0493301	0.159216	DOWN	SIGN	DOWN SIGN
266	mmu-miR-19b-3p	-1.17863	0.00094097	5.29225e-05	0.0540358	0.169582	DOWN	SIGN	DOWN SIGN
277	mmu-miR-203-3p	-1.50451	5.04e-07	0.0159194	0.0378403	0.0625591	DOWN	SIGN	DOWN SIGN
279	mmu-miR-204-5p	-0.890451	0.0314567	1.26659e-06	0.0315188	0.0758136	DOWN	SIGN	DOWN SIGN
288	mmu-miR-20a-5p	-1.50862	3.64e-08	1.26521e-10	0.0489575	0.214914	DOWN	SIGN	DOWN SIGN
291	mmu-miR-211-5p	1.93525	0.00527169	0.000159144	0.025893	0.0403288	UP	SIGN	UP SIGN
295	mmu-miR-2137	0.852698	0.0314531	1.83154e-08	0.0403011	0.152885	UP	SIGN	UP SIGN
305	mmu-miR-218-5p	-0.960789	0.010027	0.0493128	0.0334419	0.0863373	DOWN	SIGN	DOWN SIGN
314	mmu-miR-21a-5p	-0.820426	0.00980587	0.00147594	0.0468584	0.123498	DOWN	SIGN	DOWN SIGN
316	mmu-miR-22-3p	-1.00413	0.00168985	3.26527e-10	0.0478364	0.177717	DOWN	SIGN	DOWN SIGN
320	mmu-miR-222-3p	-0.686452	0.0478829	2.22045e-16	0.0473052	0.190556	DOWN	SIGN	DOWN SIGN
322	mmu-miR-223-3p	-1.92223	9.98e-09	0.00238276	0.0381733	0.140788	DOWN	SIGN	DOWN SIGN
326	mmu-miR-23a-3p	-1.67149	4.66e-08	8.29115e-13	0.04805	0.18577	DOWN	SIGN	DOWN SIGN
331	mmu-miR-24-3p	-1.08339	0.00225798	1.11022e-16	0.0446838	0.15473	DOWN	SIGN	DOWN SIGN
332	mmu-miR-25-3p	-1.44725	1.18e-05	1.53075e-09	0.0429058	0.171642	DOWN	SIGN	DOWN SIGN
336	mmu-miR-26a-5p	-1.54782	1.39e-06	0.0149766	0.0291777	0.0800549	DOWN	SIGN	DOWN SIGN
338	mmu-miR-26b-5p	-1.83792	8.92e-09	0.00730378	0.0529422	0.261263	DOWN	SIGN	DOWN SIGN
339	mmu-miR-27a-3p	-1.16371	0.00127682	8.95155e-06	0.0368588	0.142549	DOWN	SIGN	DOWN SIGN
344	mmu-miR-28a-3p	-1.15498	0.00389443	3.05397e-10	0.0414913	0.140357	DOWN	SIGN	DOWN SIGN
346	mmu-miR-290b-3p	1.16396	0.00182059	4.13333e-06	0.0319275	0.116094	UP	SIGN	UP SIGN
349	mmu-miR-292a-5p	0.919581	0.00885634	1.15175e-12	0.0436382	0.199533	UP	SIGN	UP SIGN
357	mmu-miR-29a-3p	-1.5862	2.41e-05	0.000458604	0.0444196	0.0718522	DOWN	SIGN	DOWN SIGN
361	mmu-miR-29b-3p	-1.41512	2.07e-05	1.8868e-05	0.0559249	0.288139	DOWN	SIGN	DOWN SIGN
385	mmu-miR-3065-3p	0.671312	0.0444451	3.91044e-11	0.045727	0.159716	UP	SIGN	UP SIGN
392	mmu-miR-3068-5p	-0.791316	0.00673307	9.24154e-07	0.038223	0.106703	DOWN	SIGN	DOWN SIGN
400	mmu-miR-3072-5p	0.984719	0.00766644	0	0.0490366	0.178362	UP	SIGN	UP SIGN
423	mmu-miR-3085-5p	0.757787	0.0259465	6.28832e-08	0.0390222	0.107656	UP	SIGN	UP SIGN
441	mmu-miR-30a-3p	-2.19325	1.14e-10	0.00620443	0.0282383	0.0796451	DOWN	SIGN	DOWN SIGN
442	mmu-miR-30a-5p	-2.10165	4.87e-11	0.0144029	0.0405418	0.148389	DOWN	SIGN	DOWN SIGN
444	mmu-miR-30b-5p	-1.16504	0.000243386	0.00201813	0.042878	0.169765	DOWN	SIGN	DOWN SIGN
446	mmu-miR-30c-2-3p	-1.95535	5.09e-06	1.9984e-15	0.0416612	0.137118	DOWN	SIGN	DOWN SIGN
447	mmu-miR-30c-5p	-1.61587	1.54e-07	0.000484581	0.0405539	0.171338	DOWN	SIGN	DOWN SIGN
449	mmu-miR-30d-5p	-1.45221	4.17e-06	0.0013145	0.0428048	0.213406	DOWN	SIGN	DOWN SIGN
450	mmu-miR-30e-3p	-1.35274	8.75e-06	0.000180539	0.0426143	0.1562	DOWN	SIGN	DOWN SIGN
451	mmu-miR-30e-5p	-1.62077	2.9e-08	0.00046045	0.0515241	0.180946	DOWN	SIGN	DOWN SIGN
475	mmu-miR-32-5p	-0.814754	0.00912627	0.0924647	0.0467625	0.0558718	DOWN	NS	DOWN NS
479	mmu-miR-322-5p	-2.67291	6.64e-19	0.00151351	0.0393753	0.235415	DOWN	SIGN	DOWN SIGN
488	mmu-miR-328-3p	-1.14812	0.00127682	2.94673e-08	0.0345175	0.131357	DOWN	SIGN	DOWN SIGN
498	mmu-miR-338-3p	-1.24549	0.000202273	1.31866e-05	0.0375062	0.12892	DOWN	SIGN	DOWN SIGN
500	mmu-miR-339-5p	-1.54713	2.07e-05	5.55112e-16	0.0443573	0.181389	DOWN	SIGN	DOWN SIGN
502	mmu-miR-340-5p	-1.35656	2.56e-06	0.118982	0.0625165	0.121036	DOWN	NS	DOWN NS
505	mmu-miR-342-3p	-1.55231	3.24e-06	5.69661e-05	0.0408808	0.0746399	DOWN	SIGN	DOWN SIGN
506	mmu-miR-342-5p	-0.78819	0.0225538	1.69615e-11	0.0343478	0.125844	DOWN	SIGN	DOWN SIGN
525	mmu-miR-34a-5p	-0.942184	0.00212867	2.71783e-13	0.0428331	0.152999	DOWN	SIGN	DOWN SIGN
530	mmu-miR-350-5p	0.984022	0.000228445	0.000249433	0.0359011	0.123719	UP	SIGN	UP SIGN
532	mmu-miR-351-5p	-1.90799	5.26e-11	4.40403e-12	0.0401238	0.160519	DOWN	SIGN	DOWN SIGN
542	mmu-miR-361-3p	-0.759566	0.0405522	5.27423e-12	0.045304	0.224242	DOWN	SIGN	DOWN SIGN
543	mmu-miR-361-5p	-1.49282	5.46e-07	9.70528e-09	0.0441065	0.163955	DOWN	SIGN	DOWN SIGN
549	mmu-miR-365-1-5p	0.898951	0.00930026	0	0.0447452	0.173418	UP	SIGN	UP SIGN
564	mmu-miR-378a-3p	-0.83404	0.0202934	1.1982e-11	0.0404579	0.161383	DOWN	SIGN	DOWN SIGN
572	mmu-miR-382-5p	-1.1376	0.000303117	1.13292e-09	0.0466277	0.208557	DOWN	SIGN	DOWN SIGN
594	mmu-miR-423-3p	-1.06482	0.00106791	1.7259e-06	0.034084	0.0987206	DOWN	SIGN	DOWN SIGN
596	mmu-miR-425-3p	-1.14365	0.00101092	0.00285719	0.0266617	0.0942384	DOWN	SIGN	DOWN SIGN
597	mmu-miR-425-5p	-1.22096	9.74e-05	0.00116093	0.038368	0.118746	DOWN	SIGN	DOWN SIGN
599	mmu-miR-429-5p	0.873557	0.00685626	3.48236e-06	0.046039	0.148473	UP	SIGN	UP SIGN
606	mmu-miR-449b	6.16603	0.00960121	5.04041e-14	0.0442355	0.170679	UP	SIGN	UP SIGN
615	mmu-miR-455-3p	-2.3548	1.31e-12	2.55351e-15	0.0437622	0.166033	DOWN	SIGN	DOWN SIGN
616	mmu-miR-455-5p	-1.82191	1.14e-10	7.10706e-08	0.0402635	0.180433	DOWN	SIGN	DOWN SIGN
658	mmu-miR-501-3p	-1.0626	0.00175286	5.31013e-09	0.0424881	0.154977	DOWN	SIGN	DOWN SIGN
660	mmu-miR-503-3p	-1.84894	1.45e-08	2.70904e-07	0.0392593	0.172624	DOWN	SIGN	DOWN SIGN
663	mmu-miR-504-5p	0.714553	0.0323889	1.11022e-16	0.0455823	0.20593	UP	SIGN	UP SIGN
667	mmu-miR-5098	0.858893	0.0457981	7.51497e-06	0.0338555	0.081612	UP	SIGN	UP SIGN
693	mmu-miR-5130	0.715128	0.0376541	2.83424e-07	0.0371828	0.0873022	UP	SIGN	UP SIGN
701	mmu-miR-532-3p	-1.12152	0.000731961	2.9976e-14	0.0418894	0.154333	DOWN	SIGN	DOWN SIGN
702	mmu-miR-532-5p	-1.45421	5.55e-05	7.46167e-06	0.0326698	0.0915983	DOWN	SIGN	DOWN SIGN
747	mmu-miR-598-5p	1.03044	0.0488701	4.23824e-07	0.0420017	0.103095	UP	SIGN	UP SIGN
782	mmu-miR-6372	0.765705	0.0311794	1.07084e-09	0.0389818	0.152212	UP	SIGN	UP SIGN
812	mmu-miR-6412	-0.872121	0.00476313	3.10705e-05	0.0402026	0.108552	DOWN	SIGN	DOWN SIGN
823	mmu-miR-652-3p	-1.05101	0.000243386	5.23844e-09	0.0387723	0.147495	DOWN	SIGN	DOWN SIGN
844	mmu-miR-669a-3p	-3.44628	0.0166958	0.00387232	0.0334775	0.0692481	DOWN	SIGN	DOWN SIGN
846	mmu-miR-669c-5p	-0.672678	0.0321641	3.72949e-11	0.043493	0.14265	DOWN	SIGN	DOWN SIGN
860	mmu-miR-674-3p	-0.900569	0.00328261	2.04252e-10	0.0394037	0.173456	DOWN	SIGN	DOWN SIGN
861	mmu-miR-674-5p	-0.877709	0.00729253	0	0.0452551	0.194554	DOWN	SIGN	DOWN SIGN
885	mmu-miR-6905-5p	0.734418	0.0226385	1.33227e-15	0.0424159	0.169852	UP	SIGN	UP SIGN
904	mmu-miR-6917-5p	1.0924	0.000899499	0	0.0419611	0.155345	UP	SIGN	UP SIGN
915	mmu-miR-6925-3p	0.656478	0.0439229	5.62815e-06	0.0341388	0.117494	UP	SIGN	UP SIGN
916	mmu-miR-6925-5p	1.10508	0.00629414	0	0.0414285	0.150148	UP	SIGN	UP SIGN
973	mmu-miR-6960-5p	0.655527	0.0392543	1.69187e-12	0.0429583	0.182586	UP	SIGN	UP SIGN
991	mmu-miR-6974-5p	1.29533	0.0226385	2.22045e-16	0.0441639	0.188387	UP	SIGN	UP SIGN
1053	mmu-miR-7015-3p	-1.52118	5.34e-05	8.26306e-12	0.0409433	0.146832	DOWN	SIGN	DOWN SIGN
1085	mmu-miR-7037-5p	0.909958	0.0165772	0	0.0502656	0.211337	UP	SIGN	UP SIGN
1089	mmu-miR-704	1.0071	0.00300234	2.12652e-12	0.0451495	0.184825	UP	SIGN	UP SIGN
1123	mmu-miR-7063-3p	0.76832	0.0255817	1.7927e-11	0.0368677	0.110397	UP	SIGN	UP SIGN
1152	mmu-miR-7083-5p	0.905019	0.00456254	0	0.0462407	0.192958	UP	SIGN	UP SIGN
1178	mmu-miR-712-3p	0.681836	0.0457981	5.75549e-05	0.0346744	0.120337	UP	SIGN	UP SIGN
1201	mmu-miR-7221-5p	0.801683	0.0365841	2.39808e-14	0.0418854	0.1451	UP	SIGN	UP SIGN
1223	mmu-miR-7240-5p	0.814256	0.00681331	5.3772e-08	0.0375521	0.11851	UP	SIGN	UP SIGN
1234	mmu-miR-744-5p	-1.26238	8.68e-05	0	0.0493361	0.194882	DOWN	SIGN	DOWN SIGN
1297	mmu-miR-7686-3p	0.742745	0.0107779	0	0.0458883	0.170524	UP	SIGN	UP SIGN
1307	mmu-miR-7a-5p	-1.28951	7.78e-06	1.91615e-05	0.0474387	0.169316	DOWN	SIGN	DOWN SIGN
1309	mmu-miR-7b-5p	-0.857418	0.0156245	3.6439e-07	0.0612837	0.230763	DOWN	SIGN	DOWN SIGN
1322	mmu-miR-8101	0.851827	0.00960121	1.22854e-06	0.0320661	0.156612	UP	SIGN	UP SIGN
1332	mmu-miR-8114	-1.43935	1.78e-07	6.34935e-10	0.0350874	0.141797	DOWN	SIGN	DOWN SIGN
1339	mmu-miR-872-5p	-1.06582	0.00340859	0.00923153	0.0410585	0.144334	DOWN	SIGN	DOWN SIGN
1345	mmu-miR-875-5p	0.848593	0.0376541	0.000357944	0.0407891	0.141257	UP	SIGN	UP SIGN
1354	mmu-miR-883b-3p	0.750018	0.0367021	0.000226609	0.0416992	0.164633	UP	SIGN	UP SIGN
1356	mmu-miR-9-5p	-1.88659	1.91e-09	0.000991337	0.0363464	0.157985	DOWN	SIGN	DOWN SIGN
1359	mmu-miR-92a-3p	-1.78465	1.32e-08	8.25531e-08	0.0359679	0.0952127	DOWN	SIGN	DOWN SIGN
1362	mmu-miR-93-3p	-0.981845	0.00476313	1.01489e-11	0.0390282	0.135884	DOWN	SIGN	DOWN SIGN
1363	mmu-miR-93-5p	-1.55712	9.88e-07	1.19638e-12	0.047415	0.130929	DOWN	SIGN	DOWN SIGN
1369	mmu-miR-98-5p	-0.829593	0.0352929	7.1039e-06	0.0531378	0.226985	DOWN	SIGN	DOWN SIGN
1371	mmu-miR-99a-5p	-1.45165	0.000104152	0.0219392	0.03247	0.0374177	DOWN	SIGN	DOWN SIGN
1373	mmu-miR-99b-5p	-0.985434	0.00632527	6.86044e-05	0.0428388	0.111816	DOWN	SIGN	DOWN SIGN
