# Supplementary material for: Alzheimer's disease‐induced phagocytic microglia express a specific profile of coding and non‐coding RNAs
Source: Alzheimers Dement. 2023 Oct 12;20(2):954–74. doi: 10.1002/alz.13502 (PMC10916983; doi:10.1002/alz.13502)
Supplement: Supplementary file 4 — Supporting Information [file ALZ-20-954-s010.xlsx]

## Sheet: DAM
Table S3. Gene list utilized in the spatial sequencing divided into DAM (1), Pro-inflammatory (2) and miRWalk targets (3)
Gene name	Variation	Type
C1qa		Homeos
C1qb		Homeos
C1qc		Homeos
Csf1r		Homeos
Cst3		Homeos
Ctss		Homeos
Hexb		Homeos
Olfml3		Homeos
Apoe	Up	Stage 1
B2m	Up	Stage 1
Cstb	Up	Stage 1
Ctsb	Up	Stage 1
Ctsd	Up	Stage 1
Fth1	Up	Stage 1
H2-D1	Up	Stage 1
Lyz2	Up	Stage 1
Timp2	Up	Stage 1
Tyrobp	Up	Stage 1
Cx3cr1	Down	Stage 1
Glul	Down	Stage 1
Serinc3	Down	Stage 1
Tgfbr1	Down	Stage 1
Tmem119	Down	Stage 1
Txnip	Down	Stage 1
Ank	Up	Stage 2
Axl	Up	Stage 2
Cadm1	Up	Stage 2
Ccl6	Up	Stage 2
Cd63	Up	Stage 2
Cd68	Up	Stage 2
Cd9	Up	Stage 2
Clec7a	Up	Stage 2
Csf1	Up	Stage 2
Cst7	Up	Stage 2
Ctsa	Up	Stage 2
Gusb	Up	Stage 2
Itgax	Up	Stage 2
Lpl	Up	Stage 2
Spp1	Up	Stage 2
Trem2	Up	Stage 2

## Sheet: Proinflammatory
Gene name
App
C3Ar1
C5Ar1
Ccl5
Ccr2
Ccr5
Cd180
Cd200R1
Cebpb
Cxcl2
Cybb
Ets1
Fpr1
Hp
Il18Rap
Il1Rn
Nlrp1A
Nlrp1B
Nr1D1
Nr1D2
Pde2A
Pld4
Psen2
Pstpip1
Ptprc (Cd45)
Serpinf1
Smpdl3B
Tlr5
Tnf
Trem1

## Sheet: miRWalk targets
Gene name
Arsb
Atp6Ap1
Atp6V0A2
Atp6V0C
Atp6V0D2
Cd164
Ctse
Ctsl
Ctsz
Fuca1
Gaa
Galc
Galns
Gba
Gla
Gm2A
Gnptab
Gnptg
Hexa
Lamp1
Lamp2
Lipa
Litaf
Man2B1
Naglu
Npc2
Ppt1
Sgsh
