# Supplementary material for: Alzheimer's disease‐induced phagocytic microglia express a specific profile of coding and non‐coding RNAs
Source: Alzheimers Dement. 2023 Oct 12;20(2):954–74. doi: 10.1002/alz.13502 (PMC10916983; doi:10.1002/alz.13502)
Supplement: Supplementary file 5 — Supporting Information [file ALZ-20-954-s007.xlsx]

## Sheet: Sheet1
Table S4. Post-mortem Human brain tissue obtained from the Netherlands Brain Bank (NBB), Netherlands Institute for Neuroscience, Amsterdam.
pmd= post-mortem delay
autopsy ID	sex	age	braak	pmd	ph	weight	diagnosis	region
S96/057	m	73	1	06:00	6.44	1352	Non-demented control	superior occipital gyrus
S04/286	f	84	5	04:30	6.67	1042	Alzheimer's disease	superior occipital gyrus
S05/106	m	67	5	04:10	6.40	1252	Alzheimer's disease	superior occipital gyrus
S06/117	m	66	0	07:45	6.70	1560	Non-demented control	superior occipital gyrus
S06/151	f	84	1	04:45	6.26	1104	Non-demented control	superior occipital gyrus
S07/275	f	82	2	05:10	6.64	1171	Non-demented control	superior occipital gyrus
S07/315	m	71	5	05:25	6.52	1362	Alzheimer's disease	superior occipital gyrus
S08/159	f	87	6	<19:35	6.56	1081	Alzheimer's disease	superior occipital gyrus
S10/155	f	82	6	05:30	6.09	835	Alzheimer's disease	superior occipital gyrus
S11/101	m	71	5	05:55	6.53	1204	Alzheimer's disease	superior occipital gyrus
S12/068	m	88	6	05:30	6.72	1139	Alzheimer's disease	superior temporalis gyrus
S13/016	m	83	1	05:15	6.60	1372	Non-demented control	superior occipital gyrus
