# Supplementary material for: Alzheimer's disease‐induced phagocytic microglia express a specific profile of coding and non‐coding RNAs
Source: Alzheimers Dement. 2023 Oct 12;20(2):954–74. doi: 10.1002/alz.13502 (PMC10916983; doi:10.1002/alz.13502)
Supplement: Supplementary file 6 — Supporting Information [file ALZ-20-954-s002.xlsx]

## Sheet: TG non-phago,phago vs WT
Table S5. ncRNAs, differentially expression analysis in 5xFAD mice derived phagocytic, non-phagocytic and wild-type microglia.
(1) Transgenic (AD) microglia phagocytic (col F and col I) and non phagocytic (col J and col M) vs wild-type
Col N identifies the cluster of gene expression present in Figure 1C
Col O and P identifies DE genes in TG non phago or phagocytic microglia respectively
pTG.Mg = Phagocytic AD microglia
TG.Mg = non-phagocytic AD microglia
GeneID	Length	Symbol	RefSeq	Entrez	logFC pTG.MG	AveExpr pTG.MG	P.Value pTG.MG	adj.P.Val pTG.MG	logFC TG.MG	AveExpr TG.MG	P.Value TG.MG	adj.P.Val TG.MG	cluster	TG DE	pMG DE
ENSMUSG00000000058	3335	Cav2	NM_001277756	12390	-4.65979	-1.08467	0.000180045	0.00448886	-0.506402	-1.08467	0.348337	0.865348	1	0	1
ENSMUSG00000000159	2766	Igsf5	NM_001177886	72058	3.0781	0.256473	0.000104244	0.00306644	0.810361	0.256473	0.278036	0.827963	1	0	1
ENSMUSG00000000811	2836	Txnrd3	NM_001178058	232223	-3.34918	0.213915	0.000467547	0.00867039	0.8503	0.213915	0.0678468	0.626047	1	0	1
ENSMUSG00000001403	2600	Ube2c	NM_026785	68612	3.277	-0.124784	0.00020654	0.00495007	1.21282	-0.124784	0.176014	0.760256	1	0	1
ENSMUSG00000001520	3602	Nrip2	NM_001162858	60345	1.8768	0.862932	0.00140959	0.0192338	-0.835515	0.862932	0.0998803	0.676555	1	0	1
ENSMUSG00000002076	2973	Hsf2bp	NM_028902	74377	-4.19193	-0.114562	0.00214099	0.0258807	-0.999873	-0.114562	0.0835688	0.652405	1	0	1
ENSMUSG00000002797	4437	Ggct	NM_026637	110175	1.28754	1.22244	0.00316807	0.0343626	0.406036	1.22244	0.315983	0.851044	1	0	1
ENSMUSG00000004105	6286	Angptl2	NM_011923	26360	-2.96113	1.09002	0.000380509	0.00746505	-0.00512263	1.09002	0.988352	0.998252	1	0	1
ENSMUSG00000004552	3170	Ctse	NM_007799	13034	3.28977	1.60545	1.6e-07	3.33e-05	3.35846	1.60545	0.000520386	0.0906937	1	0	1
ENSMUSG00000004709	4876	Cd244a	NM_018729	18106	2.21101	1.17976	2.61e-05	0.00111907	1.10589	1.17976	0.0357555	0.538269	1	0	1
ENSMUSG00000005043	4414	Sgsh	NM_018822	27029	-3.45877	2.2426	9.22e-06	0.000565887	0.207874	2.2426	0.426612	0.887589	1	0	1
ENSMUSG00000005087	6776	Cd44	NM_001039150	12505	1.8348	1.03949	0.000455152	0.00851086	1.57334	1.03949	0.0101648	0.366402	1	0	1
ENSMUSG00000005540	2241	Fcer2a	NM_001253737	14128	-3.60652	-2.19889	0.00161525	0.0211408	0.380096	-2.19889	0.560169	0.928639	1	0	1
ENSMUSG00000005718	2113	Tfap4	NM_031182	83383	-1.55018	1.45574	0.00467216	0.0444697	0.76396	1.45574	0.0356263	0.53787	1	0	1
ENSMUSG00000005947	4581	Itgae	NM_001361245	16407	-1.73782	2.36424	0.00106525	0.0155034	0.0760075	2.36424	0.787132	0.970187	1	0	1
ENSMUSG00000006360	2280	Crip1	NM_007763	12925	2.93066	-0.515097	0.000206001	0.00495007	1.05738	-0.515097	0.167924	0.750971	1	0	1
ENSMUSG00000006445	4674	Epha2	NM_010139	13836	-2.38459	2.56492	9.79e-05	0.00292798	0.5563	2.56492	0.0541635	0.583147	1	0	1
ENSMUSG00000006931	2178	P3h4	NM_176830	66180	2.22979	-0.417744	0.00352016	0.0368289	-1.57357	-0.417744	0.020495	0.465657	1	0	1
ENSMUSG00000013483	4605	Card14	NM_130886	170720	-3.37241	-1.47226	0.00428735	0.0418785	1.04043	-1.47226	0.12402	0.709011	1	0	1
ENSMUSG00000013936	1950	Myl2	NM_010861	17906	-3.73131	0.398647	0.000352609	0.00710957	0.50916	0.398647	0.23176	0.801971	1	0	1
ENSMUSG00000014791	3060	Elmo3	NM_172760	234683	-2.42002	1.62525	0.00380333	0.0388139	0.0166616	1.62525	0.965956	0.996032	1	0	1
ENSMUSG00000015016	2206	Acsf3	NM_144932	257633	-2.54662	-0.500364	0.00465458	0.0443912	1.26827	-0.500364	0.0291634	0.50728	1	0	1
ENSMUSG00000015468	8061	Notch4	NM_010929	18132	-2.08147	3.48243	6.43e-05	0.00217117	-0.0956099	3.48243	0.685862	0.956611	1	0	1
ENSMUSG00000015501	13720	Hivep2	NM_001358782	15273	-1.41816	3.04907	0.000802935	0.0126323	-0.129207	3.04907	0.588205	0.933032	1	0	1
ENSMUSG00000015709	5988	Arnt2	NM_007488	11864	3.03863	0.422359	5.16e-05	0.00184751	2.17292	0.422359	0.0165486	0.436651	1	0	1
ENSMUSG00000015850	4198	Adamtsl4	NM_001301705	229595	-2.77609	-0.575076	0.00257074	0.0296006	0.734241	-0.575076	0.150618	0.733338	1	0	1
ENSMUSG00000018126	2728	Baiap2l2	NM_177580	207495	3.3501	-0.872423	2.63e-07	4.59e-05	5.84283	-0.872423	3.56e-06	0.00375388	1	1	1
ENSMUSG00000018334	6621	Ksr1	NM_001348207	16706	-2.16104	2.17531	0.000660036	0.0110114	-0.8612	2.17531	0.00709374	0.324468	1	0	1
ENSMUSG00000018459	5215	Slc13a3	NM_054055	114644	-4.17064	2.44912	2.13e-06	0.000202945	0.599785	2.44912	0.0255697	0.485285	1	0	1
ENSMUSG00000018470	2865	Kcnab3	NM_010599	16499	-4.24013	-1.75441	4.64e-05	0.00171984	0.364688	-1.75441	0.463293	0.89993	1	0	1
ENSMUSG00000018595	2010	Glra4	NM_010297	14657	-4.18883	-1.70073	0.0026131	0.0299152	1.13993	-1.70073	0.13002	0.713292	1	0	1
ENSMUSG00000019996	4351	Map7	NM_001198635	17761	-1.4921	2.66728	0.000680873	0.0112648	0.0588951	2.66728	0.807697	0.973902	1	0	1
ENSMUSG00000020053	9904	Igf1	NM_001111274	16000	4.11258	3.17265	7.21e-14	1.21e-09	3.97748	3.17265	4.09e-07	0.000611283	1	1	1
ENSMUSG00000020142	3926	Slc1a4	NM_018861	55963	-3.81209	0.727724	0.000299889	0.006424	-0.849996	0.727724	0.0358713	0.538269	1	0	1
ENSMUSG00000020330	5431	Hmmr	NM_013552	15366	2.25642	0.61453	0.000445965	0.00837398	1.13264	0.61453	0.0931699	0.669855	1	0	1
ENSMUSG00000020658	6547	Efr3b	NM_001082483	668212	3.91432	0.224537	3.83e-06	0.000307188	2.2353	0.224537	0.0162751	0.434108	1	0	1
ENSMUSG00000020682	3874	Mmp28	NM_001320300	118453	-3.8315	0.0202069	0.000407888	0.00787312	0.552296	0.0202069	0.238079	0.806218	1	0	1
ENSMUSG00000020785	3728	Camkk1	NM_001362841	55984	-2.53073	1.10432	0.00400615	0.040356	0.00195566	1.10432	0.996269	0.999486	1	0	1
ENSMUSG00000020914	9013	Top2a	NM_011623	21973	2.5021	2.03452	0.000991409	0.0147977	0.765448	2.03452	0.325257	0.856928	1	0	1
ENSMUSG00000021130	3920	Galnt16	NM_001081421	108760	-2.37886	1.23567	0.00421379	0.0415194	0.0948736	1.23567	0.824508	0.976653	1	0	1
ENSMUSG00000021198	14265	Unc79	NM_001081017	217843	-3.78214	0.133657	0.00113289	0.0162692	-0.823387	0.133657	0.0974341	0.673832	1	0	1
ENSMUSG00000021719	5828	Rgs7bp	NM_029879	52882	-0.648111	2.82996	0.130911	0.351952	-1.64865	2.82996	1.24e-05	0.00796332	1	1	0
ENSMUSG00000022021	4584	Diaph3	NM_019670	56419	2.06327	0.0939354	0.00244602	0.028736	1.06319	0.0939354	0.125188	0.711035	1	0	1
ENSMUSG00000022122	4037	Ednrb	NM_001136061	13618	-2.78136	0.123295	0.000601748	0.0103394	0.0600733	0.123295	0.883809	0.986455	1	0	1
ENSMUSG00000022218	3006	Tgm1	NM_001161714	21816	-3.94309	-1.76911	0.000657788	0.0109929	-0.080709	-1.76911	0.891954	0.987664	1	0	1
ENSMUSG00000022246	5008	Rai14	NM_001166408	75646	2.14254	1.13633	0.000214254	0.00506729	3.05512	1.13633	0.00132552	0.157402	1	0	1
ENSMUSG00000022303	1993	Dcstamp	NM_001289506	75766	2.92999	-2.50696	0.000331581	0.00677225	3.69984	-2.50696	0.000401998	0.0767688	1	0	1
ENSMUSG00000022376	5032	Adcy8	NM_001291903	11514	-4.03981	1.37576	9.75e-05	0.00292798	-0.737191	1.37576	0.0377738	0.541803	1	0	1
ENSMUSG00000022456	4971	2003-09-01	NM_001358836	24050	-4.9844	-2.62366	0.000721573	0.0116799	2.66981	-2.62366	0.00816172	0.337936	1	0	1
ENSMUSG00000022537	8822	Tmem44	NM_001357413	224090	-3.02812	3.21878	0.00033875	0.00688665	-1.11958	3.21878	0.000881482	0.122663	1	0	1
ENSMUSG00000022610	1889	Mapk12	NM_013871	29857	-2.68928	-0.830002	0.00439787	0.0425127	-0.657844	-0.830002	0.190028	0.775444	1	0	1
ENSMUSG00000022636	7121	Alcam	NM_001331110	11658	3.27067	0.125224	0.000655617	0.0109785	0.547289	0.125224	0.550204	0.925913	1	0	1
ENSMUSG00000022887	2752	Masp1	NM_001359083	17174	1.92399	0.389782	0.000437082	0.00827643	2.12844	0.389782	0.00275131	0.210134	1	0	1
ENSMUSG00000022893	5302	Adamts1	NM_009621	11504	1.78778	1.87961	0.000366025	0.00728438	1.99079	1.87961	0.00296766	0.21721	1	0	1
ENSMUSG00000023019	2961	Gpd1	NM_010271	14555	-2.51964	1.86616	0.000958976	0.0144162	-0.0255643	1.86616	0.939364	0.993343	1	0	1
ENSMUSG00000023262	2966	Acy1	NM_001276442	109652	-4.77678	0.60405	4.34e-05	0.0016485	-0.675042	0.60405	0.0682718	0.62704	1	0	1
ENSMUSG00000023951	4293	Vegfa	NM_001025250	22339	2.18274	0.24295	0.00219148	0.0262963	-0.467152	0.24295	0.453154	0.895285	1	0	1
ENSMUSG00000024014	2638	Pim1	NM_001364913	18712	-2.45816	0.163558	0.00328245	0.0352201	0.64795	0.163558	0.188914	0.774069	1	0	1
ENSMUSG00000024056	2201	Ndc80	NM_023294	67052	2.50402	0.528624	0.000129245	0.00354751	0.373189	0.528624	0.520736	0.917692	1	0	1
ENSMUSG00000024164	5143	C3	NM_009778	12266	2.87801	0.187466	0.000648892	0.0108867	2.72577	0.187466	0.0188645	0.454774	1	0	1
ENSMUSG00000024217	6217	Snrpc	NM_011432	20630	-1.25446	2.76402	0.00252775	0.0293179	0.0641771	2.76402	0.797069	0.972684	1	0	1
ENSMUSG00000024245	1696	Tmem178	NM_026516	68027	3.40192	-3.16438	0.00409322	0.0408435	1.84793	-3.16438	0.122046	0.707585	1	0	1
ENSMUSG00000024268	3995	Celf4	NM_001146292	108013	-3.09602	0.879266	0.00429433	0.0418785	0.0326108	0.879266	0.944266	0.993932	1	0	1
ENSMUSG00000024376	3853	Epb41l4a	NM_013512	13824	-3.82735	-1.41914	0.00310812	0.0339173	0.663223	-1.41914	0.323304	0.85546	1	0	1
ENSMUSG00000024379	1133	Tslp	NM_021367	53603	-5.33186	-1.27295	1.04e-06	0.000123235	0.206364	-1.27295	0.613871	0.939048	1	0	1
ENSMUSG00000024529	4810	Lox	NM_001286181	16948	3.29958	1.60748	8.32e-10	6.22e-07	3.95213	1.60748	8.14e-06	0.00660421	1	1	1
ENSMUSG00000024548	9953	Setbp1	NM_053099	240427	-2.86421	2.71017	0.000270218	0.00598244	-0.416588	2.71017	0.164698	0.745163	1	0	1
ENSMUSG00000024598	10480	Fbn2	NM_010181	14119	4.49187	-1.31658	2.57e-07	4.59e-05	3.58616	-1.31658	0.000475098	0.0852849	1	0	1
ENSMUSG00000024669	2069	Cd5	NM_007650	12507	3.6223	-0.584038	1.74e-05	0.000852945	0.975394	-0.584038	0.20124	0.785298	1	0	1
ENSMUSG00000025176	2259	Hoga1	NM_026152	67432	-2.48547	-0.223805	0.00455525	0.0436346	0.834508	-0.223805	0.105514	0.684685	1	0	1
ENSMUSG00000025321	11060	Itgb8	NM_177290	320910	2.76598	-1.96771	0.00142477	0.0193319	2.4807	-1.96771	0.018037	0.449685	1	0	1
ENSMUSG00000025324	5469	Atp10a	NM_009728	11982	2.32962	0.25939	0.000490509	0.0089574	2.67644	0.25939	0.00407997	0.253917	1	0	1
ENSMUSG00000025577	4257	Cbx2	NM_007623	12416	-4.3054	-2.46764	0.00122261	0.0172948	1.23018	-2.46764	0.126175	0.711035	1	0	1
ENSMUSG00000025586	4192	Cpeb1	NM_001252525	12877	3.19999	-1.6873	0.000901274	0.0137926	1.03133	-1.6873	0.271782	0.824115	1	0	1
ENSMUSG00000025608	5488	Podxl	NM_013723	27205	-3.57788	0.45769	0.00117843	0.0168228	0.757698	0.45769	0.126644	0.711846	1	0	1
ENSMUSG00000025854	6590	Fam20c	NM_001359593	80752	3.04331	1.61909	6.26e-06	0.000434203	2.58637	1.61909	0.00447879	0.260375	1	0	1
ENSMUSG00000026012	6122	Cd28	NM_007642	12487	4.34724	-3.195	7.79e-05	0.00248528	1.34526	-3.195	0.165033	0.74553	1	0	1
ENSMUSG00000026072	6363	Il1r1	NM_001123382	16177	1.69773	1.47216	0.000375352	0.00739621	2.67152	1.47216	0.000322728	0.0689678	1	0	1
ENSMUSG00000026080	11964	Chst10	NM_145142	98388	1.85525	0.660761	0.00180934	0.0228568	2.34663	0.660761	0.00490439	0.270888	1	0	1
ENSMUSG00000026098	7542	Pms1	NM_153556	227099	-1.6035	2.37496	0.000869287	0.0134871	0.172469	2.37496	0.521153	0.917787	1	0	1
ENSMUSG00000026220	3352	Slc16a14	NM_027921	71781	-3.88526	-2.79241	0.00341699	0.036252	1.17611	-2.79241	0.175745	0.760192	1	0	1
ENSMUSG00000026285	1930	Pdcd1	NM_008798	18566	1.74541	-1.02886	0.000579811	0.0100855	5.07456	-1.02886	5.28e-06	0.00498917	1	1	1
ENSMUSG00000026311	6432	Asb1	NM_001039126	65247	-1.77919	2.15722	0.00405292	0.0406447	0.0324968	2.15722	0.921271	0.99111	1	0	1
ENSMUSG00000026437	4764	Cdk18	NM_008795	18557	2.08563	0.420017	0.00430254	0.0418785	1.3971	0.420017	0.086925	0.660623	1	0	1
ENSMUSG00000026558	5464	Uck2	NM_030724	80914	2.88997	-1.38173	0.000322239	0.0066873	2.19526	-1.38173	0.017868	0.44873	1	0	1
ENSMUSG00000026608	8129	Kctd3	NM_001359576	226823	-1.33538	3.24701	0.00357683	0.0371788	0.107873	3.24701	0.694605	0.95871	1	0	1
ENSMUSG00000026616	8026	Cr2	NM_007758	12902	-1.87389	2.41731	0.00295683	0.0327845	-0.0463411	2.41731	0.890588	0.987664	1	0	1
ENSMUSG00000026640	17174	Plxna2	NM_008882	18845	4.33375	-1.25377	2.12e-06	0.000202945	2.01679	-1.25377	0.024498	0.479213	1	0	1
ENSMUSG00000026683	6341	Nuf2	NM_001355159	66977	3.08177	-2	0.000824262	0.0129113	-0.0347394	-2	0.965963	0.996032	1	0	1
ENSMUSG00000026728	4743	Vim	NM_011701	22352	3.04401	-0.0730829	0.000451357	0.00845753	0.756305	-0.0730829	0.366896	0.874898	1	0	1
ENSMUSG00000026832	6744	Cytip	NM_139200	227929	2.50899	1.54587	2.97e-05	0.00122751	1.60221	1.54587	0.0195229	0.461125	1	0	1
ENSMUSG00000026975	2365	Dph7	NM_001355554	67228	-2.44718	1.05225	0.00454553	0.0435648	0.253342	1.05225	0.556921	0.927651	1	0	1
ENSMUSG00000026981	5535	Il1rn	NM_001039701	16181	2.93291	-0.310202	9.37e-05	0.00286007	3.61646	-0.310202	0.00179919	0.169501	1	0	1
ENSMUSG00000027224	3977	Duoxa1	NM_001305262	213696	-3.67645	-0.0214138	0.00164714	0.021457	0.0671276	-0.0214138	0.892244	0.987664	1	0	1
ENSMUSG00000027238	7234	Frmd5	NM_001360084	228564	-3.46608	-2.07905	0.0018371	0.0230776	-0.206962	-2.07905	0.740297	0.96615	1	0	1
ENSMUSG00000027457	7861	Snph	NM_001291076	241727	-3.36672	1.2331	0.0002076	0.00496222	-0.114778	1.2331	0.74234	0.96615	1	0	1
ENSMUSG00000027533	3567	Fabp5	NM_001272097	16592	3.08097	-1.36145	0.000357712	0.00718264	2.95676	-1.36145	0.00710319	0.324468	1	0	1
ENSMUSG00000027748	8032	Trpc4	NM_001253682	22066	6.15869	-3.56422	1.7e-06	0.000174671	0.381605	-3.56422	0.69355	0.95871	1	0	1
ENSMUSG00000027843	6775	Ptpn22	NM_008979	19260	-1.44628	1.99076	0.00498604	0.0466411	0.131898	1.99076	0.673425	0.954435	1	0	1
ENSMUSG00000027939	5720	Nup210l	NM_029937	77595	-2.83861	1.54381	0.00141111	0.0192338	-0.087329	1.54381	0.825326	0.976922	1	0	1
ENSMUSG00000028019	5089	Pdgfc	NM_001357746	54635	2.1857	-1.29506	0.00111935	0.0161393	3.22921	-1.29506	0.000899099	0.123204	1	0	1
ENSMUSG00000028031	3705	Dkk2	NM_020265	56811	5.53728	-1.98618	1.06e-05	0.000612116	1.71463	-1.98618	0.126168	0.711035	1	0	1
ENSMUSG00000028121	5604	Bcar3	NM_001355264	29815	3.4208	-0.941825	4.01e-05	0.00155124	1.08458	-0.941825	0.16723	0.749363	1	0	1
ENSMUSG00000028182	4961	Lrriq3	NM_028938	74435	-2.29481	0.11101	0.00416615	0.0412957	0.739609	0.11101	0.139681	0.725719	1	0	1
ENSMUSG00000028238	2716	Atp6v0d2	NM_175406	242341	4.28771	-3.07139	0.000199519	0.00485965	2.0659	-3.07139	0.0592871	0.602355	1	0	1
ENSMUSG00000028341	5987	Nr4a3	NM_001307989	18124	3.04037	-1.3425	0.00352061	0.0368289	0.586254	-1.3425	0.558038	0.928059	1	0	1
ENSMUSG00000028487	8174	Bnc2	NM_172870	242509	-3.63011	0.17796	0.00191492	0.0238382	-0.395029	0.17796	0.428827	0.887799	1	0	1
ENSMUSG00000028633	3316	Ctps	NM_001355491	51797	-3.99314	-0.277976	0.00120141	0.0170756	0.712848	-0.277976	0.190798	0.775444	1	0	1
ENSMUSG00000028654	4038	Mycl	NM_001303121	16918	-3.53464	2.10294	0.000245777	0.00561852	-0.575928	2.10294	0.0890565	0.660681	1	0	1
ENSMUSG00000028699	2329	Tspan1	NM_133681	66805	-3.72319	-1.58033	0.00421415	0.0415194	-0.138264	-1.58033	0.839123	0.978759	1	0	1
ENSMUSG00000028874	3863	Fgr	NM_010208	14191	2.16363	0.965049	0.000170309	0.00430594	2.94677	0.965049	0.00135379	0.157805	1	0	1
ENSMUSG00000028989	2157	Angptl7	NM_001039554	654812	-2.26504	1.07357	0.00147191	0.0197313	0.202976	1.07357	0.58172	0.933032	1	0	1
ENSMUSG00000029027	2351	Dffb	NM_007859	13368	-2.79266	-0.17729	0.0044841	0.0431194	-0.0965069	-0.17729	0.849037	0.980295	1	0	1
ENSMUSG00000029095	7047	Ablim2	NM_001177696	231148	-2.96882	-0.314096	0.0050938	0.0472797	0.891165	-0.314096	0.140415	0.725768	1	0	1
ENSMUSG00000029096	4439	Htra3	NM_001042615	78558	1.65073	1.56095	0.000369721	0.00732545	0.543402	1.56095	0.208538	0.790304	1	0	1
ENSMUSG00000029135	9680	Fosl2	NM_008037	14284	-1.0433	3.93503	0.00111821	0.0161359	0.242801	3.93503	0.244608	0.809182	1	0	1
ENSMUSG00000029283	4183	Cdc7	NM_001271566	12545	-3.29455	-0.0508879	0.00315077	0.0342577	-0.0852175	-0.0508879	0.866741	0.985129	1	0	1
ENSMUSG00000029299	3550	Abcg3	NM_030239	27405	-2.04242	2.29948	4.81e-05	0.00176167	-0.152923	2.29948	0.510133	0.915923	1	0	1
ENSMUSG00000029551	2893	Psmg3	NM_001356963	66506	-2.57357	0.841908	0.000619082	0.0105237	0.903437	0.841908	0.0311262	0.516184	1	0	1
ENSMUSG00000029648	13504	Flt1	NM_001363135	14254	3.70739	0.177188	4.28e-07	6.56e-05	2.7617	0.177188	0.00143134	0.160919	1	0	1
ENSMUSG00000030084	9025	Plxna1	NM_008881	18844	-2.61641	1.87494	0.00144259	0.0194301	-0.424084	1.87494	0.245234	0.809182	1	0	1
ENSMUSG00000030103	3272	Bhlhe40	NM_011498	20893	3.17141	0.38253	8.13e-06	0.000519126	4.47966	0.38253	0.000779875	0.115429	1	0	1
ENSMUSG00000030123	7192	Plxnd1	NM_026376	67784	2.70006	-1.50592	0.00271477	0.030824	0.994246	-1.50592	0.265812	0.82115	1	0	1
ENSMUSG00000030147	784	Clec4b1	NM_001190310	69810	-3.1013	-1.95058	0.00110206	0.0159669	-0.737848	-1.95058	0.171235	0.754723	1	0	1
ENSMUSG00000030268	9322	Bcat1	NM_001024468	12035	-4.36372	-2.09159	0.000128471	0.00353564	0.406652	-2.09159	0.488752	0.908853	1	0	1
ENSMUSG00000030329	2753	Pianp	NM_001145926	319352	3.72249	0.213071	7.97e-07	0.000100038	2.44825	0.213071	0.00424975	0.256824	1	0	1
ENSMUSG00000030344	3153	Akap3	NM_009650	11642	-3.80281	0.487469	9.01e-05	0.00278501	0.111496	0.487469	0.758472	0.968257	1	0	1
ENSMUSG00000030472	1930	Ceacam18	NM_028236	72431	-4.66968	-0.933322	0.000329251	0.00676897	-0.120858	-0.933322	0.824206	0.976634	1	0	1
ENSMUSG00000030523	11512	Trpm1	NM_001039104	17364	4.6258	-1.75684	2.04e-06	0.000197484	3.07427	-1.75684	0.00328389	0.228523	1	0	1
ENSMUSG00000030657	3822	Xylt1	NM_175645	233781	2.43285	1.34533	1.3e-05	0.000698215	2.60276	1.34533	0.00121929	0.150949	1	0	1
ENSMUSG00000030796	4668	Tead2	NM_001285498	21677	-2.40672	0.940699	0.000202942	0.00490311	0.121172	0.940699	0.694886	0.958828	1	0	1
ENSMUSG00000031217	3452	Efnb1	NM_010110	13641	-2.77169	1.72862	5.81e-05	0.00200647	0.258831	1.72862	0.378441	0.87641	1	0	1
ENSMUSG00000031297	3784	Slc7a3	NM_001301840	11989	-4.27149	-1.83765	0.00130447	0.0181805	2.4248	-1.83765	0.0041173	0.253917	1	0	1
ENSMUSG00000031488	7965	Rab11fip1	NM_001080813	75767	5.47513	-1.92853	0.000214825	0.0050741	-1.24953	-1.92853	0.302759	0.842714	1	0	1
ENSMUSG00000031523	14694	Dlc1	NM_001194940	50768	-2.97401	2.59082	0.00217729	0.0261961	-0.212182	2.59082	0.571556	0.930816	1	0	1
ENSMUSG00000031849	2425	Comp	NM_016685	12845	-2.23605	0.127874	0.0015625	0.0207	0.34681	0.127874	0.379227	0.87641	1	0	1
ENSMUSG00000032193	4531	Ldlr	NM_001252658	16835	3.34721	-0.236323	8.77e-07	0.000107801	2.08332	-0.236323	0.00351953	0.235951	1	0	1
ENSMUSG00000032231	3731	Anxa2	NM_007585	12306	3.02339	-1.2447	9.67e-05	0.00292317	2.22094	-1.2447	0.0119314	0.393407	1	0	1
ENSMUSG00000032532	685	Cck	NM_001284508	12424	5.01271	-1.46842	0.00218827	0.0262753	-0.980671	-1.46842	0.489085	0.908854	1	0	1
ENSMUSG00000032661	7069	Oas3	NM_145226	246727	1.12338	-0.190268	0.0257075	0.135888	3.73109	-0.190268	0.000107905	0.0372501	1	1	0
ENSMUSG00000032911	8050	Cspg4	NM_139001	121021	4.98167	-2.32559	0.000166318	0.00424088	1.59878	-2.32559	0.200422	0.78434	1	0	1
ENSMUSG00000032915	3491	Adgre4	NM_139138	52614	-3.24729	1.09218	0.00215761	0.0260291	-0.503982	1.09218	0.256698	0.814901	1	0	1
ENSMUSG00000033066	11342	Gas7	NM_001109657	14457	3.5319	1.44082	6.94e-06	0.000459567	2.00061	1.44082	0.0310364	0.516184	1	0	1
ENSMUSG00000033068	4775	Entpd6	NM_001355068	12497	-1.23168	2.41825	0.00111535	0.0161075	-0.250714	2.41825	0.259848	0.816596	1	0	1
ENSMUSG00000033082	3268	Clec1a	NM_001347475	243653	2.67339	0.0448157	0.0016971	0.0218855	1.278	0.0448157	0.146687	0.73091	1	0	1
ENSMUSG00000033182	7153	Kbtbd12	NM_001142724	74589	-3.33778	-1.97643	0.00381094	0.0388473	1.0365	-1.97643	0.137438	0.72118	1	0	1
ENSMUSG00000033207	3338	Mamdc2	NM_174857	71738	4.15887	-0.889712	1.73e-06	0.0001752	5.27889	-0.889712	0.000194127	0.0527996	1	0	1
ENSMUSG00000033542	9977	Arhgef5	NM_133674	54324	2.25867	-0.482188	0.00179261	0.0227031	0.0708168	-0.482188	0.913334	0.99081	1	0	1
ENSMUSG00000033676	6559	Gabrb3	NM_001038701	14402	-4.0821	-3.27504	0.00179464	0.0227031	2.61786	-3.27504	0.0100985	0.364911	1	0	1
ENSMUSG00000033952	11590	Aspm	NM_009791	12316	2.21686	0.909141	0.00257047	0.0296006	1.40776	0.909141	0.0900999	0.663144	1	0	1
ENSMUSG00000034311	5514	Kif4	NM_008446	16571	1.69737	1.6646	0.00088787	0.0137043	0.430074	1.6646	0.365337	0.874197	1	0	1
ENSMUSG00000034429	3094	Zfp707	NM_001081065	69020	-2.47334	0.223058	0.00530718	0.0486564	0.200944	0.223058	0.679429	0.95515	1	0	1
ENSMUSG00000035273	3516	Hpse	NM_152803	15442	3.35672	-1.56411	0.0001512	0.00396811	3.93366	-1.56411	0.0014811	0.16123	1	0	1
ENSMUSG00000036040	7993	Adamtsl2	NM_029981	77794	-4.48196	-0.40752	0.000202588	0.00490115	-0.692993	-0.40752	0.135933	0.720227	1	0	1
ENSMUSG00000036330	5401	Slc18a1	NM_153054	110877	2.7541	-2.22911	0.00537688	0.0490896	-0.653022	-2.22911	0.455411	0.896323	1	0	1
ENSMUSG00000036452	17331	Arhgap26	NM_001361073	71302	2.25923	3.51611	7.19e-07	9.29e-05	0.731848	3.51611	0.0598589	0.603393	1	0	1
ENSMUSG00000036617	16067	Etl4	NM_001081006	208618	3.66106	2.07605	2.54e-10	2.4e-07	4.30607	2.07605	2.11e-05	0.0118529	1	1	1
ENSMUSG00000036760	1209	Kcnk9	NM_001033876	223604	3.78528	-2.33614	0.000149466	0.00394783	1.41185	-2.33614	0.145607	0.73089	1	0	1
ENSMUSG00000036875	5878	Dna2	NM_177372	327762	1.74115	1.96242	9.26e-06	0.000565887	1.09823	1.96242	0.00502703	0.271897	1	0	1
ENSMUSG00000037242	6572	Clic4	NM_013885	29876	1.63797	2.32949	8.35e-05	0.00263002	1.54775	2.32949	0.00179181	0.169501	1	0	1
ENSMUSG00000037337	2699	Map4k1	NM_001355054	26411	2.44395	0.395781	0.00052564	0.00943576	-0.452488	0.395781	0.450324	0.894621	1	0	1
ENSMUSG00000037375	9150	Hhat	NM_144881	226861	1.94274	2.77823	8.43e-06	0.000534973	0.847097	2.77823	0.0387559	0.547631	1	0	1
ENSMUSG00000037544	6650	Dlgap5	NM_001145949	218977	2.52689	-1.365	0.00194216	0.0241104	0.63055	-1.365	0.415261	0.882344	1	0	1
ENSMUSG00000037664	1931	Cdkn1c	NM_001161624	12577	-3.35947	0.604929	0.00120292	0.0170836	0.0100953	0.604929	0.982913	0.997857	1	0	1
ENSMUSG00000037679	4600	Inf2	NM_198411	70435	2.61594	0.0749239	0.000152698	0.00398413	2.27394	0.0749239	0.00790073	0.337879	1	0	1
ENSMUSG00000037683	2830	Armc3	NM_001081083	70882	-2.31914	1.80396	0.00143582	0.019423	0.03555	1.80396	0.918668	0.990813	1	0	1
ENSMUSG00000037692	8444	Ahdc1	NM_146155	230793	-1.51358	2.93289	0.000212134	0.0050304	-0.281732	2.93289	0.198883	0.783072	1	0	1
ENSMUSG00000037762	3869	Slc16a9	NM_025807	66859	-3.81995	1.05056	2.69e-05	0.0011401	0.338775	1.05056	0.293981	0.837139	1	0	1
ENSMUSG00000037868	3398	Egr2	NM_001347458	13654	2.09351	1.82786	1.12e-05	0.000633793	2.61358	1.82786	0.00023787	0.0558724	1	0	1
ENSMUSG00000037995	6612	Igsf9	NM_001145800	93842	1.27879	1.42194	0.00182043	0.0229645	0.633499	1.42194	0.109181	0.691975	1	0	1
ENSMUSG00000038179	4577	Slamf7	NM_001347184	75345	2.78965	0.312339	0.000240536	0.00553571	1.57424	0.312339	0.0598237	0.603393	1	0	1
ENSMUSG00000038331	6788	Satb2	NM_001358580	212712	1.61207	1.44252	0.00243789	0.0286591	0.245123	1.44252	0.616166	0.939822	1	0	1
ENSMUSG00000038527	3010	C1rl	NM_181344	232371	-5.89449	-0.0222636	7.2e-05	0.00235289	0.339503	-0.0222636	0.44734	0.894544	1	0	1
ENSMUSG00000038587	6244	Akap12	NM_031185	83397	-3.26692	0.102377	0.00269552	0.0306637	0.33704	0.102377	0.518065	0.916775	1	0	1
ENSMUSG00000038679	13380	Trps1	NM_001310481	83925	2.46431	2.65438	5.8e-06	0.000408304	-0.104292	2.65438	0.80822	0.973902	1	0	1
ENSMUSG00000038807	6632	Rap1gap2	NM_001015046	380711	-1.44386	3.23214	7.61e-05	0.00244532	0.119878	3.23214	0.544266	0.925429	1	0	1
ENSMUSG00000039252	6528	Lgi2	NM_001310604	246316	3.87531	-0.906933	9.56e-07	0.000115894	5.0099	-0.906933	9.28e-05	0.0326513	1	1	1
ENSMUSG00000039313	7268	Minar1	NM_153509	209743	2.82342	2.47456	1.69e-06	0.000174671	2.0971	2.47456	0.00376219	0.246479	1	0	1
ENSMUSG00000039552	3650	Rsph4a	NM_001162957	212892	-3.72848	-0.370463	0.00252081	0.0292887	-0.588856	-0.370463	0.274612	0.825936	1	0	1
ENSMUSG00000039908	3610	Slc26a11	NM_178743	268512	-3.68186	1.99422	0.0042971	0.0418785	-0.132928	1.99422	0.786261	0.969846	1	0	1
ENSMUSG00000040016	5688	Ptger3	NM_001359745	19218	-6.39128	0.0180976	1.74e-06	0.0001752	-1.05965	0.0180976	0.008131	0.337936	1	0	1
ENSMUSG00000040183	5477	Ankrd6	NM_001012450	140577	-3.40414	-0.301835	0.00157015	0.0207757	-0.528023	-0.301835	0.302987	0.842714	1	0	1
ENSMUSG00000040189	5695	Ccdc114	NM_001033243	211535	-3.38787	-1.92143	0.00210549	0.0256241	1.77877	-1.92143	0.0126159	0.404081	1	0	1
ENSMUSG00000040276	4886	Pacsin1	NM_001286743	23969	3.42576	0.992367	5.03e-05	0.00181438	0.425283	0.992367	0.563438	0.929176	1	0	1
ENSMUSG00000040328	2072	Olfr56	NM_010999	18356	-2.79524	-0.970752	0.00386928	0.0392859	0.916761	-0.970752	0.106631	0.685812	1	0	1
ENSMUSG00000040564	537	Apoc1	NM_001110009	11812	4.7523	-2.39558	0.00023476	0.00543391	0.750583	-2.39558	0.522618	0.918245	1	0	1
ENSMUSG00000040711	9709	Sh3pxd2b	NM_177364	268396	2.57106	0.509785	0.000875903	0.0135663	1.8731	0.509785	0.0437668	0.559585	1	0	1
ENSMUSG00000040855	8296	Reps2	NM_001290633	194590	2.23601	1.42668	0.000109136	0.00314969	1.10461	1.42668	0.0581509	0.599337	1	0	1
ENSMUSG00000041117	4809	Ccdc8	NM_001101535	434130	-3.6907	-1.73776	0.00414428	0.0411292	1.17371	-1.73776	0.112878	0.695989	1	0	1
ENSMUSG00000041120	2033	Nbl1	NM_008675	17965	3.17681	-0.921209	0.000187229	0.00462304	1.71323	-0.921209	0.0578887	0.598594	1	0	1
ENSMUSG00000041390	7427	Mdfic	NM_175088	16543	1.58745	2.30133	0.000529575	0.00945859	0.591445	2.30133	0.179164	0.764663	1	0	1
ENSMUSG00000041959	1212	S100a10	NM_009112	20194	-4.47232	-1.70244	7.32e-05	0.00238846	-0.193509	-1.70244	0.714698	0.963134	1	0	1
ENSMUSG00000042359	10063	Osbpl6	NM_001290733	99031	-1.71988	2.02221	0.00465649	0.0443912	0.596436	2.02221	0.108028	0.690603	1	0	1
ENSMUSG00000042371	2365	Slc5a10	NM_001033227	109342	-3.39651	0.627497	0.000331552	0.00677225	-0.612689	0.627497	0.117063	0.702924	1	0	1
ENSMUSG00000042429	5785	Adora1	NM_001008533	11539	3.54886	1.01711	1.85e-07	3.7e-05	2.06798	1.01711	0.00515945	0.271897	1	0	1
ENSMUSG00000042589	10082	Cux2	NM_001312908	13048	-2.26201	1.91101	0.000548874	0.00972409	0.0991162	1.91101	0.7477	0.96615	1	0	1
ENSMUSG00000042992	1822	Borcs5	NM_001170479	67774	-2.64581	-0.11933	0.00282724	0.0317596	-0.221087	-0.11933	0.628234	0.943937	1	0	1
ENSMUSG00000043110	3715	Lrrn4	NM_177303	320974	-3.4924	-2.89701	0.00340498	0.0361888	0.83239	-2.89701	0.287685	0.835342	1	0	1
ENSMUSG00000043243	3560	Fam129c	NM_001166213	100037278	-1.71228	1.26177	0.00405816	0.0406745	0.164708	1.26177	0.643339	0.947148	1	0	1
ENSMUSG00000043505	2353	Gimap5	NM_175035	317757	-6.28348	-0.454404	7.53e-06	0.000484341	-0.244803	-0.454404	0.581721	0.933032	1	0	1
ENSMUSG00000043542	3508	Zc2hc1a	NM_173181	67306	1.62802	1.24792	0.00260286	0.0298556	1.05233	1.24792	0.0702133	0.631146	1	0	1
ENSMUSG00000043671	11173	Dpy19l3	NM_178704	233115	-2.01535	3.77869	9.09e-05	0.00279473	-0.15614	3.77869	0.520221	0.917692	1	0	1
ENSMUSG00000044026	3471	Slc35g1	NM_175507	240660	-2.72207	0.966077	0.00389504	0.0394582	0.698193	0.966077	0.157085	0.738772	1	0	1
ENSMUSG00000044037	5883	Als2cl	NM_001146059	235633	-2.43682	1.06696	0.000990773	0.0147977	0.801225	1.06696	0.0549595	0.585954	1	0	1
ENSMUSG00000044345	4304	Marveld1	NM_183195	277010	2.01317	0.614745	0.00146928	0.0197123	-0.0338737	0.614745	0.951941	0.994622	1	0	1
ENSMUSG00000044548	3761	Dact1	NM_001190466	59036	2.93889	-0.432909	0.000955831	0.0143823	2.88264	-0.432909	0.0203235	0.465657	1	0	1
ENSMUSG00000044788	6653	Fads6	NM_178035	328035	-2.63022	1.464	0.00358242	0.0371979	0.291312	1.464	0.500465	0.913922	1	0	1
ENSMUSG00000045248	3040	Med26	NM_027485	70625	-2.04519	1.87429	0.000282282	0.00617956	0.429911	1.87429	0.136867	0.720948	1	0	1
ENSMUSG00000045328	8620	Cenpe	NM_173762	229841	2.07816	2.095	0.000248011	0.00565698	0.627521	2.095	0.248882	0.809626	1	0	1
ENSMUSG00000045752	1760	Tssc4	NM_001115085	56844	-2.11665	1.15526	0.00256208	0.0295932	0.64835	1.15526	0.105332	0.684334	1	0	1
ENSMUSG00000046179	5443	E2f8	NM_001013368	108961	1.59989	0.109809	0.00533284	0.0488119	2.08078	0.109809	0.00468535	0.267856	1	0	1
ENSMUSG00000046338	2628	Gpat2	NM_001081089	215456	-3.08179	0.822767	0.000799534	0.0126032	0.180779	0.822767	0.658052	0.950633	1	0	1
ENSMUSG00000047821	4568	Trim16	NM_053169	94092	-3.53915	-0.819996	0.00187356	0.0234534	-0.854936	-0.819996	0.124021	0.709011	1	0	1
ENSMUSG00000047842	4348	Diras2	NM_001024474	68203	-4.52618	-2.7578	0.000562412	0.00987854	2.22904	-2.7578	0.0122899	0.399666	1	0	1
ENSMUSG00000047867	3496	Gimap6	NM_153175	231931	-4.11019	1.86493	3.18e-05	0.00129634	-0.753121	1.86493	0.0130483	0.409522	1	0	1
ENSMUSG00000048058	6023	Ldlrad3	NM_001290784	241576	2.11068	1.47763	0.000501936	0.00909908	2.66691	1.47763	0.00521138	0.271897	1	0	1
ENSMUSG00000048126	11963	Col6a3	NM_001243008	12835	-3.49491	2.88425	0.000124723	0.00344976	-0.264721	2.88425	0.391069	0.877577	1	0	1
ENSMUSG00000048191	9361	Muc6	NM_001330001	353328	-1.95308	2.70629	0.00199271	0.0245681	-0.0825521	2.70629	0.786039	0.969706	1	0	1
ENSMUSG00000048905	4592	4930539E08Rik	NM_172450	207819	-4.28054	-2.69585	0.00173502	0.0222467	1.79774	-2.69585	0.0456029	0.562818	1	0	1
ENSMUSG00000050345	1364	4930486L24Rik	NM_178098	214639	2.99025	-0.781224	0.0034399	0.0363192	-0.146119	-0.781224	0.875872	0.98588	1	0	1
ENSMUSG00000050370	1350	Ch25h	NM_009890	12642	3.45676	-0.94319	1.14e-06	0.000129013	3.99781	-0.94319	0.000119855	0.0398431	1	1	1
ENSMUSG00000050538	2245	B230217C12Rik	NM_001080935	68127	3.06673	-1.52371	0.0015929	0.0209328	1.17637	-1.52371	0.232742	0.802819	1	0	1
ENSMUSG00000050930	3542	Map10	NM_028908	74393	-1.69599	1.72235	0.00345926	0.0364249	0.484025	1.72235	0.176851	0.761125	1	0	1
ENSMUSG00000051124	1642	Gimap9	NM_174960	317758	-3.79329	-0.0307187	0.00304165	0.0333541	-0.442987	-0.0307187	0.417258	0.883514	1	0	1
ENSMUSG00000052125	4610	F730043M19Rik	NR_015602	320046	-3.25273	0.255514	0.00503749	0.0469268	-0.895287	0.255514	0.097716	0.673832	1	0	1
ENSMUSG00000052407	5999	Ccdc171	NM_001081012	320226	-2.085	3.05759	0.00212294	0.0257666	-0.0623447	3.05759	0.850026	0.980833	1	0	1
ENSMUSG00000052688	4624	Rab7b	NM_001311096	226421	3.21035	0.391521	8.92e-08	2.19e-05	3.94735	0.391521	3.81e-05	0.0195166	1	1	1
ENSMUSG00000052920	7799	Prkg1	NM_001013833	19091	2.26631	0.836042	0.000506179	0.00914126	0.579086	0.836042	0.34954	0.865678	1	0	1
ENSMUSG00000053024	9304	Cntn2	NM_011531	21367	-3.74809	-1.60873	0.000648793	0.0108867	-0.0295249	-1.60873	0.957283	0.995414	1	0	1
ENSMUSG00000053113	2891	Socs3	NM_007707	12702	-2.19296	1.97204	0.000144598	0.00385687	0.684781	1.97204	0.0243968	0.479213	1	0	1
ENSMUSG00000053541	6622	NA	NA	NA	2.52931	-0.0833494	0.000639302	0.0107858	0.480027	-0.0833494	0.481199	0.904746	1	0	1
ENSMUSG00000053550	6639	Shisa7	NM_001290291	232813	2.60587	1.5218	1.51e-05	0.000774358	1.31429	1.5218	0.0368656	0.539814	1	0	1
ENSMUSG00000053749	3573	Gm9920	NR_045093	100503794	-3.41292	0.566742	0.000234901	0.00543391	0.400459	0.566742	0.335677	0.859246	1	0	1
ENSMUSG00000054412	2616	NA	NA	NA	3.71269	-0.423639	0.00164473	0.0214412	-1.54574	-0.423639	0.131524	0.714801	1	0	1
ENSMUSG00000054556	3058	NA	NA	NA	-1.77066	0.905864	0.00446836	0.0430551	0.0602557	0.905864	0.866968	0.985129	1	0	1
ENSMUSG00000054763	2425	Defb42	NM_001034910	619548	-2.67889	-0.309914	0.00114886	0.0164591	-0.0416192	-0.309914	0.922242	0.99111	1	0	1
ENSMUSG00000054814	7841	Usp46	NM_177561	69727	-1.46058	3.20935	0.000175617	0.00439679	0.493286	3.20935	0.0385286	0.547606	1	0	1
ENSMUSG00000055109	1277	NA	NA	NA	4.32825	-3.3218	0.000373189	0.00736739	0.923509	-3.3218	0.393619	0.878792	1	0	1
ENSMUSG00000055240	7424	Zfp101	NM_009542	22643	-1.01985	2.63905	0.00422429	0.0415736	-0.135433	2.63905	0.545393	0.925429	1	0	1
ENSMUSG00000055567	15143	Unc80	NM_175510	329178	-4.14541	-2.68944	0.00316439	0.0343434	1.37498	-2.68944	0.130289	0.713292	1	0	1
ENSMUSG00000055737	9053	Ghr	NM_001048147	14600	2.86407	-1.17665	0.000931833	0.0141517	0.581776	-1.17665	0.471002	0.901137	1	0	1
ENSMUSG00000056215	3445	Lrguk	NM_028886	74354	1.75816	1.07612	0.000549286	0.00972409	0.867092	1.07612	0.0828005	0.652405	1	0	1
ENSMUSG00000056367	2425	Actr3b	NM_001004365	242894	3.45508	-0.225004	7.02e-07	9.18e-05	3.79556	-0.225004	0.000215372	0.0552369	1	0	1
ENSMUSG00000056498	4738	Tmem154	NM_177260	320782	1.45183	2.19459	0.002114	0.0256929	1.88258	2.19459	0.00304067	0.219209	1	0	1
ENSMUSG00000058022	2702	Adtrp	NM_001145875	109254	-3.58105	-0.373078	0.00524226	0.0482396	-1.14129	-0.373078	0.0609815	0.606284	1	0	1
ENSMUSG00000058470	5986	Gm8369	NM_001164202	666926	-2.07561	0.913276	0.0017562	0.0224537	1.07744	0.913276	0.0160119	0.431714	1	0	1
ENSMUSG00000060038	2324	Dhps	NM_001039514	330817	-1.32729	1.77058	0.00398759	0.0402142	0.017838	1.77058	0.948565	0.994588	1	0	1
ENSMUSG00000060212	9574	Pcnx2	NM_175561	270109	-3.46691	1.29294	0.00126342	0.0177323	-0.999932	1.29294	0.018222	0.45065	1	0	1
ENSMUSG00000060459	2509	Kng2	NM_001102409	385643	-3.50482	-2.28427	0.00355269	0.037035	0.360166	-2.28427	0.61166	0.938902	1	0	1
ENSMUSG00000060843	7227	Ctnna3	NM_001164376	216033	4.5479	-3.03697	0.000502427	0.00909908	2.12208	-3.03697	0.0886212	0.660681	1	0	1
ENSMUSG00000061393	1753	Acvr2b	NM_001313757	11481	-2.07073	1.75994	0.00346947	0.0364639	0.0239389	1.75994	0.946881	0.99447	1	0	1
ENSMUSG00000061751	18660	Kalrn	NM_001164268	545156	-4.36199	-1.62075	0.000729495	0.0117974	1.5982	-1.62075	0.0227694	0.47466	1	0	1
ENSMUSG00000062082	2045	Cd200r4	NM_207244	239849	2.76332	0.516594	4.59e-05	0.0017129	2.05762	0.516594	0.0107404	0.372972	1	0	1
ENSMUSG00000062175	3832	Tgif2	NM_001291124	228839	-1.93338	2.70796	0.00328156	0.0352201	-0.552546	2.70796	0.0807124	0.652405	1	0	1
ENSMUSG00000062561	2569	NA	NA	NA	4.20184	-2.96474	0.00164052	0.0214174	1.85436	-2.96474	0.15682	0.738772	1	0	1
ENSMUSG00000062939	3872	Stat4	NM_001308266	20849	3.75829	-2.09095	0.00106199	0.015499	-0.215504	-2.09095	0.831654	0.97747	1	0	1
ENSMUSG00000065808	324	NA	NA	NA	-3.27358	-2.59794	0.00282492	0.0317596	1.09073	-2.59794	0.123994	0.709011	1	0	1
ENSMUSG00000066705	1791	Fxyd6	NM_022004	59095	2.77565	-2.61555	0.0029276	0.0326013	3.59507	-2.61555	0.00248854	0.201225	1	0	1
ENSMUSG00000067577	3119	A430093F15Rik	NM_207529	403202	3.68983	-2.52149	0.00135685	0.0187217	0.066913	-2.52149	0.948455	0.994588	1	0	1
ENSMUSG00000067931	2612	Zfp948	NM_001002008	381066	-2.18916	0.448008	0.00512256	0.047424	0.244948	0.448008	0.574776	0.930969	1	0	1
ENSMUSG00000070282	3981	NA	NA	NA	-1.99192	0.636292	0.00183149	0.0230717	0.973185	0.636292	0.0182258	0.45065	1	0	1
ENSMUSG00000070604	3730	Vsig10l	NM_001290316	75690	-1.82747	1.94788	0.00332495	0.0355275	-0.28996	1.94788	0.36413	0.873234	1	0	1
ENSMUSG00000070953	3814	Rabepk	NM_145522	227746	-1.56089	2.21991	0.00378159	0.0386579	-0.0395128	2.21991	0.901246	0.988467	1	0	1
ENSMUSG00000072647	3496	Adam1a	NM_172126	280668	-2.7485	0.000164105	0.000739459	0.0118943	0.127702	0.000164105	0.753824	0.967138	1	0	1
ENSMUSG00000072720	10698	Myo18b	NM_028901	74376	-1.30028	3.80851	0.00284802	0.031933	-0.445762	3.80851	0.0887096	0.660681	1	0	1
ENSMUSG00000072812	14163	Ahnak2	NM_001033476	100041194	3.9016	-2.76952	0.00527902	0.0484229	1.76313	-2.76952	0.218849	0.796383	1	0	1
ENSMUSG00000072949	1559	Acot1	NM_012006	26897	2.29692	-0.0572548	0.00115651	0.0165554	1.25078	-0.0572548	0.0942068	0.670834	1	0	1
ENSMUSG00000073388	1190	NA	NA	NA	-2.84392	0.342553	0.000528746	0.00945859	0.150652	0.342553	0.704906	0.960559	1	0	1
ENSMUSG00000074211	2490	Sdhaf1	NM_001033140	68332	-3.32233	-0.0425214	0.00247238	0.0289397	0.500978	-0.0425214	0.369427	0.875378	1	0	1
ENSMUSG00000074274	1071	D930028M14Rik	NM_001033781	434147	-3.76196	-2.20978	0.000762063	0.012149	-0.329424	-2.20978	0.596789	0.934666	1	0	1
ENSMUSG00000074280	669	NA	NA	NA	2.66278	-2.68471	0.0021352	0.0258762	1.98562	-2.68471	0.0328943	0.526749	1	0	1
ENSMUSG00000074388	891	Gm5544	NM_001033779	433632	-2.55903	0.343792	0.00128636	0.017956	-0.137708	0.343792	0.725281	0.964998	1	0	1
ENSMUSG00000074715	3735	Ccl28	NM_020279	56838	-3.69792	-2.27405	0.00523928	0.0482396	-0.41703	-2.27405	0.595001	0.934666	1	0	1
ENSMUSG00000074796	4998	Slc4a11	NM_001081162	269356	3.1899	-2.94783	0.00427805	0.0418503	1.91239	-2.94783	0.0979378	0.673832	1	0	1
ENSMUSG00000075225	5572	Ccdc162	NM_001177571	75973	-2.88864	2.89627	0.000624937	0.0105919	-0.379759	2.89627	0.262089	0.818583	1	0	1
ENSMUSG00000075254	12632	Heg1	NM_172934	77446	-2.86813	0.643498	0.00233169	0.0275914	0.595028	0.643498	0.229942	0.800842	1	0	1
ENSMUSG00000075569	3101	Pms2	NM_008886	18861	-2.74672	0.165819	0.00344153	0.0363192	0.678023	0.165819	0.181293	0.767909	1	0	1
ENSMUSG00000079298	2228	Klrb1b	NM_001364615	80782	2.9725	-0.476641	0.000155518	0.00403425	3.21969	-0.476641	0.00415863	0.253917	1	0	1
ENSMUSG00000080906	816	NA	NA	NA	-3.39908	-0.672199	0.000613569	0.0104997	0.524084	-0.672199	0.282954	0.83063	1	0	1
ENSMUSG00000081605	1732	NA	NA	NA	-3.12368	1.45795	0.0021448	0.0259093	0.218078	1.45795	0.606864	0.93738	1	0	1
ENSMUSG00000081769	2647	Gm12216	NR_033332	622459	-2.80732	0.105467	0.00143183	0.0193837	1.07851	0.105467	0.0334967	0.529295	1	0	1
ENSMUSG00000082114	971	NA	NA	NA	-3.70796	-2.24365	0.00448465	0.0431194	1.94371	-2.24365	0.0235019	0.476671	1	0	1
ENSMUSG00000082383	540	NA	NA	NA	-3.84439	-1.8348	0.00199531	0.0245832	0.654555	-1.8348	0.334023	0.858439	1	0	1
ENSMUSG00000082509	938	NA	NA	NA	-2.83761	0.350365	0.00452483	0.0434127	-1.18741	0.350365	0.0164703	0.436651	1	0	1
ENSMUSG00000082630	795	NA	NA	NA	-4.19591	-1.37534	0.00333598	0.0355818	1.19514	-1.37534	0.117121	0.702924	1	0	1
ENSMUSG00000082927	1008	NA	NA	NA	1.85676	-1.22608	0.00354501	0.0369979	0.969644	-1.22608	0.125212	0.711035	1	0	1
ENSMUSG00000083287	684	NA	NA	NA	2.65597	-1.54394	0.00402364	0.040464	-0.60401	-1.54394	0.461418	0.899419	1	0	1
ENSMUSG00000084797	852	NA	NA	NA	-2.76798	0.118191	0.0042088	0.0415194	0.739526	0.118191	0.150255	0.733057	1	0	1
ENSMUSG00000084828	2526	NA	NA	NA	-4.00505	-1.5568	0.00175982	0.0224537	-1.56313	-1.5568	0.0288895	0.50447	1	0	1
ENSMUSG00000084918	1293	NA	NA	NA	-5.28317	-1.17455	6.58e-05	0.00218232	0.641847	-1.17455	0.246874	0.809533	1	0	1
ENSMUSG00000085188	609	NA	NA	NA	-3.8881	-1.35198	0.000452185	0.0084642	0.832794	-1.35198	0.136976	0.720948	1	0	1
ENSMUSG00000085287	2762	4833418N02Rik	NR_015506	74597	-2.50973	1.94325	0.00199761	0.0245948	-0.303899	1.94325	0.425599	0.886921	1	0	1
ENSMUSG00000085846	1050	NA	NA	NA	-4.33511	0.141347	0.000227565	0.00530671	-0.59302	0.141347	0.165316	0.74604	1	0	1
ENSMUSG00000086008	835	Gm8817	NM_001101606	667794	-4.25275	-1.66288	0.000252442	0.00571449	-0.755238	-1.66288	0.19326	0.777144	1	0	1
ENSMUSG00000086027	306	NA	NA	NA	-3.63541	-3.0355	0.0040887	0.0408267	1.36506	-3.0355	0.119436	0.704407	1	0	1
ENSMUSG00000086040	7114	Wipf3	NM_001167860	330319	3.64443	-1.74452	0.00131925	0.0183296	0.482164	-1.74452	0.648806	0.948724	1	0	1
ENSMUSG00000086418	839	NA	NA	NA	4.64014	-2.31384	2.17e-05	0.000999638	3.27858	-2.31384	0.00458533	0.263969	1	0	1
ENSMUSG00000086686	685	NA	NA	NA	3.79444	-2.54616	0.000150335	0.00395699	1.11799	-2.54616	0.231549	0.801938	1	0	1
ENSMUSG00000086694	1319	NA	NA	NA	-3.38802	0.56391	0.00463018	0.0442344	0.0626754	0.56391	0.902642	0.988467	1	0	1
ENSMUSG00000087142	1082	NA	NA	NA	3.50095	-1.57245	0.000716509	0.0116188	0.281312	-1.57245	0.762886	0.968563	1	0	1
ENSMUSG00000087159	619	NA	NA	NA	-3.87285	-0.366421	0.00162221	0.0211939	0.220101	-0.366421	0.697483	0.958895	1	0	1
ENSMUSG00000087217	494	NA	NA	NA	-3.41837	-1.53928	0.00365843	0.0377863	0.463949	-1.53928	0.470231	0.901137	1	0	1
ENSMUSG00000087355	1549	NA	NA	NA	-2.55874	0.262303	0.00549133	0.0499114	0.025013	0.262303	0.960415	0.995529	1	0	1
ENSMUSG00000087480	2971	Gm15910	NR_038023	100504616	-3.58753	-1.48414	0.00250395	0.0291872	1.68337	-1.48414	0.0211219	0.466937	1	0	1
ENSMUSG00000087633	2146	NA	NA	NA	-3.25618	0.907036	0.000372529	0.00736482	-0.622477	0.907036	0.0964425	0.673798	1	0	1
ENSMUSG00000089726	3536	NA	NA	NA	-2.51419	2.11457	0.000468261	0.00867467	-0.154196	2.11457	0.631186	0.944511	1	0	1
ENSMUSG00000089802	862	NA	NA	NA	-3.5922	-1.96306	0.00418717	0.0414126	0.254705	-1.96306	0.716587	0.963459	1	0	1
ENSMUSG00000089835	491	NA	NA	NA	-3.80773	-1.93698	0.00375141	0.0384808	0.493342	-1.93698	0.499499	0.912994	1	0	1
ENSMUSG00000090394	10195	4930523C07Rik	NM_001024470	67647	-2.77009	-0.590819	0.00471632	0.0448425	0.886594	-0.590819	0.136854	0.720948	1	0	1
ENSMUSG00000090578	1201	NA	NA	NA	-2.62295	-1.18812	0.0028584	0.0319895	0.428121	-1.18812	0.396465	0.879741	1	0	1
ENSMUSG00000090618	1192	NA	NA	NA	-2.07817	-0.0461895	0.00407494	0.0407517	0.318354	-0.0461895	0.453959	0.895735	1	0	1
ENSMUSG00000090722	2107	NA	NA	NA	-4.28962	-0.130973	0.000295429	0.00636537	-1.13051	-0.130973	0.0224414	0.474338	1	0	1
ENSMUSG00000091784	922	NA	NA	NA	-3.65052	-1.95496	0.00310035	0.0338736	1.57124	-1.95496	0.0397975	0.549845	1	0	1
ENSMUSG00000092292	995	Olfr113	NM_146289	258286	3.82708	-2.46781	0.00109319	0.0158513	1.72107	-2.46781	0.151693	0.733994	1	0	1
ENSMUSG00000092413	1428	Olfr115	NM_001011753	257908	3.49799	-2.25996	0.000395132	0.00770568	1.37774	-2.25996	0.161177	0.741681	1	0	1
ENSMUSG00000095105	8103	Edaradd	NM_133643	171211	-3.67771	-1.87256	0.00159183	0.0209328	0.579399	-1.87256	0.362597	0.872346	1	0	1
ENSMUSG00000096971	4029	4930556M19Rik	NR_045063	75259	3.0107	-1.51192	0.000475751	0.00875022	2.69631	-1.51192	0.012409	0.400635	1	0	1
ENSMUSG00000096988	1710	NA	NA	NA	-3.0689	-0.966549	0.00492123	0.0463246	1.47325	-0.966549	0.0287233	0.503527	1	0	1
ENSMUSG00000097000	2994	NA	NA	NA	-1.93965	1.78547	0.00277466	0.0313455	0.380912	1.78547	0.288549	0.83575	1	0	1
ENSMUSG00000097047	853	1110020A21Rik	NR_027929	68531	-2.87629	0.688082	0.00194397	0.0241162	-0.150427	0.688082	0.733603	0.96615	1	0	1
ENSMUSG00000097089	1176	NA	NA	NA	-2.31059	0.780145	0.00432432	0.0419827	0.25425	0.780145	0.548035	0.925429	1	0	1
ENSMUSG00000097352	6564	C920009B18Rik	NR_015465	606736	1.3051	2.08974	0.00143953	0.0194301	0.736902	2.08974	0.067915	0.626047	1	0	1
ENSMUSG00000097402	1181	Gm17399	NR_155294	100502695	-3.7767	-2.55771	0.0016005	0.0210173	1.86977	-2.55771	0.0198205	0.462677	1	0	1
ENSMUSG00000097413	1130	A830052D11Rik	NR_045403	402767	-3.0829	-0.064253	0.00249805	0.0291564	0.242834	-0.064253	0.626781	0.943937	1	0	1
ENSMUSG00000097558	3702	NA	NA	NA	4.16951	-0.958761	3.93e-06	0.000313502	2.85415	-0.958761	0.00556266	0.279712	1	0	1
ENSMUSG00000097591	1919	A330032B11Rik	NR_045329	319931	-3.76608	-0.704889	0.00421973	0.0415515	-0.444211	-0.704889	0.469924	0.900921	1	0	1
ENSMUSG00000097614	1516	NA	NA	NA	-2.95058	0.00760496	0.00526815	0.0483479	-0.174683	0.00760496	0.730257	0.96615	1	0	1
ENSMUSG00000097636	8664	Mirt1	NR_028427	381232	2.0882	-0.815269	0.0040733	0.0407517	1.45743	-0.815269	0.0635178	0.616965	1	0	1
ENSMUSG00000097781	2478	9330136K24Rik	NR_131123	319870	-2.54029	0.504082	0.00342873	0.0363098	0.228268	0.504082	0.609436	0.93738	1	0	1
ENSMUSG00000097874	758	NA	NA	NA	-2.80376	-1.31716	0.00289495	0.0322778	1.09633	-1.31716	0.0639369	0.617545	1	0	1
ENSMUSG00000100071	558	NA	NA	NA	-3.52178	-2.60942	0.00376692	0.0385739	0.110676	-2.60942	0.88278	0.986455	1	0	1
ENSMUSG00000100174	1757	NA	NA	NA	-2.65599	0.707833	0.00518938	0.0478944	-0.303515	0.707833	0.509556	0.915923	1	0	1
ENSMUSG00000100313	2499	NA	NA	NA	-3.75241	0.0442225	0.00318315	0.0344844	-0.776239	0.0442225	0.160514	0.741681	1	0	1
ENSMUSG00000100813	3134	NA	NA	NA	-2.62296	2.3379	0.00345619	0.0364249	-0.670005	2.3379	0.103986	0.682693	1	0	1
ENSMUSG00000101144	1450	NA	NA	NA	2.11108	-1.09498	0.00404458	0.0406004	1.38931	-1.09498	0.0768578	0.644962	1	0	1
ENSMUSG00000101304	1245	Plet1os	NR_040714	69631	-4.63619	-1.3705	0.00408066	0.0407862	2.12675	-1.3705	0.0224106	0.474338	1	0	1
ENSMUSG00000101724	1279	NA	NA	NA	-3.35268	0.527598	0.00512242	0.047424	0.0378283	0.527598	0.945209	0.994171	1	0	1
ENSMUSG00000102148	1999	NA	NA	NA	-4.95643	-0.491292	0.000172178	0.00434095	0.44706	-0.491292	0.369108	0.875378	1	0	1
ENSMUSG00000102540	1234	NA	NA	NA	-2.77699	0.677867	0.00420935	0.0415194	-0.0727646	0.677867	0.876794	0.98588	1	0	1
ENSMUSG00000102611	1497	NA	NA	NA	-2.55399	-1.09768	0.00430798	0.0418799	-0.176027	-1.09768	0.721616	0.964466	1	0	1
ENSMUSG00000102620	2847	NA	NA	NA	-4.16201	-0.576155	0.00496135	0.0465558	-1.11257	-0.576155	0.101246	0.680355	1	0	1
ENSMUSG00000102649	1560	NA	NA	NA	-2.01505	1.45172	0.0034646	0.0364346	0.313257	1.45172	0.442775	0.891719	1	0	1
ENSMUSG00000102673	1937	NA	NA	NA	-5.30395	-1.04287	3.99e-05	0.00155003	0.348102	-1.04287	0.496912	0.911607	1	0	1
ENSMUSG00000102882	2757	NA	NA	NA	3.12715	-0.679707	0.000140343	0.00377141	1.7647	-0.679707	0.0477728	0.564114	1	0	1
ENSMUSG00000102905	421	NA	NA	NA	-3.90942	-2.30208	0.000904248	0.0138264	0.254219	-2.30208	0.701242	0.960043	1	0	1
ENSMUSG00000102927	1175	NA	NA	NA	-2.98536	0.356803	0.00211906	0.025737	-0.375973	0.356803	0.397747	0.881116	1	0	1
ENSMUSG00000102960	3944	NA	NA	NA	-4.1407	0.109736	0.000380111	0.00746505	-0.544637	0.109736	0.216768	0.794773	1	0	1
ENSMUSG00000103009	1943	NA	NA	NA	1.78576	-0.605582	0.00480232	0.0454196	0.661849	-0.605582	0.274157	0.825936	1	0	1
ENSMUSG00000103043	1233	NA	NA	NA	-3.61732	1.08388	0.000354096	0.00712598	-0.36435	1.08388	0.319393	0.852951	1	0	1
ENSMUSG00000103122	2318	NA	NA	NA	2.36009	-0.283581	0.000581129	0.0100986	1.40056	-0.283581	0.052568	0.578142	1	0	1
ENSMUSG00000103596	2384	NA	NA	NA	3.10263	-0.569039	0.00097333	0.0145967	-0.844319	-0.569039	0.297725	0.840323	1	0	1
ENSMUSG00000103625	3123	NA	NA	NA	-4.51268	-0.994189	0.000352885	0.00710957	0.424592	-0.994189	0.439328	0.891116	1	0	1
ENSMUSG00000103818	3341	NA	NA	NA	-4.11954	-1.32611	0.00350225	0.0367143	0.911391	-1.32611	0.208816	0.790313	1	0	1
ENSMUSG00000103866	4749	NA	NA	NA	-3.20351	2.09502	0.000666178	0.011083	-0.296284	2.09502	0.398876	0.881116	1	0	1
ENSMUSG00000104088	1532	NA	NA	NA	-3.82251	-0.48067	0.00300204	0.0331221	-0.386609	-0.48067	0.511831	0.916353	1	0	1
ENSMUSG00000104271	1326	NA	NA	NA	-3.52992	-0.974676	0.0037952	0.0387707	0.0200901	-0.974676	0.974061	0.996885	1	0	1
ENSMUSG00000104405	1497	NA	NA	NA	-2.38214	-0.768726	0.00404625	0.0406004	-0.442713	-0.768726	0.331797	0.85759	1	0	1
ENSMUSG00000104466	6468	NA	NA	NA	-1.38818	1.36779	0.00377915	0.038655	0.533181	1.36779	0.0982351	0.673832	1	0	1
ENSMUSG00000104662	1796	NA	NA	NA	-3.60215	-2.63823	0.0030276	0.0332203	0.513412	-2.63823	0.494878	0.911175	1	0	1
ENSMUSG00000104786	570	NA	NA	NA	-4.55279	-1.9479	0.000714314	0.0115937	1.80077	-1.9479	0.0208302	0.465657	1	0	1
ENSMUSG00000105244	2134	NA	NA	NA	-4.57791	-0.427357	0.00296732	0.0328533	-1.67809	-0.427357	0.0189497	0.454774	1	0	1
ENSMUSG00000105377	520	NA	NA	NA	-3.92939	-0.502803	0.00142172	0.0193274	0.582699	-0.502803	0.320417	0.853424	1	0	1
ENSMUSG00000105504	6637	Gbp5	NM_153564	229898	-1.51791	3.10889	0.000316385	0.00661938	-0.347516	3.10889	0.123737	0.709011	1	0	1
ENSMUSG00000105517	3656	NA	NA	NA	-4.03787	-2.80211	0.000705494	0.0115026	1.45805	-2.80211	0.058774	0.60057	1	0	1
ENSMUSG00000105761	1037	NA	NA	NA	-3.24888	0.537865	0.00480136	0.0454196	-0.231215	0.537865	0.641718	0.946624	1	0	1
ENSMUSG00000105804	3417	NA	NA	NA	-3.05344	1.12771	0.00347267	0.0364762	0.273197	1.12771	0.549891	0.925628	1	0	1
ENSMUSG00000106357	462	Gm8013	NR_131152	666266	-3.58493	-0.856807	0.000397556	0.00773171	0.503572	-0.856807	0.302371	0.842511	1	0	1
ENSMUSG00000106426	1497	NA	NA	NA	3.21461	-2.89114	0.00319535	0.0345333	0.979832	-2.89114	0.354267	0.867546	1	0	1
ENSMUSG00000106547	3645	NA	NA	NA	-3.45544	-0.561198	0.00385718	0.0391852	0.795579	-0.561198	0.19109	0.775444	1	0	1
ENSMUSG00000106682	2505	NA	NA	NA	-2.59477	1.09678	0.00191212	0.0238291	-0.236615	1.09678	0.546236	0.925429	1	0	1
ENSMUSG00000106725	2647	NA	NA	NA	-3.42773	1.16803	8.45e-05	0.00265056	0.22901	1.16803	0.507093	0.915784	1	0	1
ENSMUSG00000106743	2553	NA	NA	NA	3.65058	-2.90192	0.00319125	0.0345333	-0.854332	-2.90192	0.436741	0.89107	1	0	1
ENSMUSG00000106769	960	NA	NA	NA	3.62154	-2.52317	0.000301452	0.00644419	1.01424	-2.52317	0.282393	0.829944	1	0	1
ENSMUSG00000106798	1020	NA	NA	NA	-2.74168	0.749779	0.00433549	0.0420346	0.674741	0.749779	0.203453	0.786234	1	0	1
ENSMUSG00000107121	768	1110006O24Rik	NM_021417	66123	-2.60789	-0.352344	0.00301989	0.033217	-0.0682486	-0.352344	0.88087	0.986042	1	0	1
ENSMUSG00000107331	1197	NA	NA	NA	-2.12978	0.773016	0.00477978	0.045278	0.621767	0.773016	0.164675	0.745163	1	0	1
ENSMUSG00000107332	960	NA	NA	NA	3.82887	-2.48583	0.00101417	0.0150583	1.6855	-2.48583	0.155511	0.738334	1	0	1
ENSMUSG00000000127	3473	Fer	NM_001037997	14158	-0.941062	4.03553	0.00406131	0.0406834	-0.379848	4.03553	0.0821177	0.652405	2	0	1
ENSMUSG00000000194	12766	Gpr107	NM_178760	277463	-0.710213	5.77123	0.00161579	0.0211408	0.0230789	5.77123	0.88838	0.986913	2	0	1
ENSMUSG00000000753	2359	Serpinf1	NM_011340	20317	-2.35249	3.39289	2.98e-05	0.00122948	-0.622336	3.39289	0.0106525	0.372028	2	0	1
ENSMUSG00000001036	5228	Epn2	NM_001252188	13855	-0.993822	3.80496	0.00254582	0.0294649	-0.16724	3.80496	0.426267	0.887487	2	0	1
ENSMUSG00000001054	2161	Rmnd5b	NM_025346	66089	-1.77042	2.11874	0.00158296	0.0208869	0.0973841	2.11874	0.746186	0.96615	2	0	1
ENSMUSG00000001552	6436	Jup	NM_010593	16480	0.841023	4.56746	0.0032782	0.0352166	-0.00142622	4.56746	0.995179	0.999486	2	0	1
ENSMUSG00000001632	6714	Brpf1	NM_001282126	78783	-1.02424	4.87184	0.0032244	0.0347844	-0.0425756	4.87184	0.854258	0.981881	2	0	1
ENSMUSG00000001665	2627	Gstt3	NM_001346523	103140	1.72611	1.47317	0.000248854	0.00566016	-0.246588	1.47317	0.530479	0.92006	2	0	1
ENSMUSG00000003541	1131	Ier3	NM_133662	15937	2.74429	0.153927	0.000310101	0.00656644	0.724918	0.153927	0.310332	0.84691	2	0	1
ENSMUSG00000003882	3208	Il7r	NM_001355680	16197	-2.52513	4.76241	6.47e-07	8.67e-05	-0.30518	4.76241	0.151938	0.733994	2	0	1
ENSMUSG00000003949	6681	Hlf	NM_172563	217082	-3.70099	3.73162	6.5e-05	0.00218232	-0.00804955	3.73162	0.97955	0.997102	2	0	1
ENSMUSG00000004085	10175	Map3k20	NM_001164791	65964	1.0473	4.60242	0.00104752	0.0153754	0.0867925	4.60242	0.742394	0.96615	2	0	1
ENSMUSG00000004151	5889	Etv1	NM_001163154	14009	-1.53331	4.83719	6.01e-05	0.0020692	-0.292043	4.83719	0.191161	0.775444	2	0	1
ENSMUSG00000004446	3550	Bid	NM_007544	12122	-1.19479	3.90962	0.000267298	0.00593844	-0.179251	3.90962	0.351958	0.866251	2	0	1
ENSMUSG00000004500	4776	Zfp324	NM_001362139	243834	-1.04237	3.25409	0.00447738	0.0430957	-0.315157	3.25409	0.165269	0.74604	2	0	1
ENSMUSG00000004661	7976	Arid3b	NM_019689	56380	-1.2776	5.67372	2.42e-05	0.00107311	-0.173525	5.67372	0.352729	0.8668	2	0	1
ENSMUSG00000004837	1793	Grap	NM_027817	71520	-2.12365	3.6332	0.000190637	0.00467504	-0.406899	3.6332	0.133996	0.718835	2	0	1
ENSMUSG00000006219	4457	Fblim1	NM_001163256	74202	1.12083	4.20786	0.00302212	0.0332203	0.105911	4.20786	0.742483	0.96615	2	0	1
ENSMUSG00000006307	9596	Kmt2b	NM_001290573	75410	-0.850133	4.89351	0.00101375	0.0150583	-0.130339	4.89351	0.462137	0.899419	2	0	1
ENSMUSG00000009214	1511	Mymk	NM_001159602	66139	-2.43293	2.10926	0.00504523	0.0469724	0.403506	2.10926	0.32441	0.855658	2	0	1
ENSMUSG00000009418	17303	Nav1	NM_173437	215690	0.925715	5.67624	2.95e-05	0.00122179	-0.377631	5.67624	0.0254857	0.484633	2	0	1
ENSMUSG00000009687	4185	Fxyd5	NM_001111073	18301	2.4769	2.29583	1.02e-08	4.41e-06	1.67506	2.29583	0.000226903	0.0557964	2	0	1
ENSMUSG00000009733	3250	Tfcp2	NM_001289603	21422	-1.64429	2.46441	0.0034018	0.0361764	0.0365229	2.46441	0.907174	0.989277	2	0	1
ENSMUSG00000011148	1861	Adssl1	NM_007421	11565	2.71042	1.57775	3.25e-06	0.000277891	0.318031	1.57775	0.499502	0.912994	2	0	1
ENSMUSG00000014547	2011	Wdfy2	NM_175546	268752	-1.82737	3.19994	0.00134057	0.0185541	-0.253128	3.19994	0.381149	0.876436	2	0	1
ENSMUSG00000015027	2585	Galns	NM_001193645	50917	1.31734	2.12114	0.00238549	0.0281168	0.24096	2.12114	0.540175	0.924343	2	0	1
ENSMUSG00000015340	5808	Cybb	NM_007807	13058	2.22851	3.4015	1.1e-06	0.000127523	1.5137	3.4015	0.00182926	0.169501	2	0	1
ENSMUSG00000016487	9790	Ppfibp1	NM_001170433	67533	1.11835	3.10261	0.00263749	0.0301372	0.226992	3.10261	0.494088	0.910816	2	0	1
ENSMUSG00000017132	3905	Cyth1	NM_001112699	19157	0.959785	3.25833	0.00277371	0.0313455	-0.202961	3.25833	0.450061	0.894621	2	0	1
ENSMUSG00000017412	8963	Cacnb4	NM_001037099	12298	1.22338	2.56807	0.000933513	0.0141533	0.0481035	2.56807	0.879622	0.98588	2	0	1
ENSMUSG00000017679	5951	Ttpal	NM_001305803	76080	-0.758585	5.36383	0.0052384	0.0482396	-0.334438	5.36383	0.098133	0.673832	2	0	1
ENSMUSG00000017697	2002	Ada	NM_001272052	11486	-1.68894	2.38654	0.000616811	0.0105051	-0.712919	2.38654	0.00835987	0.337936	2	0	1
ENSMUSG00000018417	10792	Myo1b	NM_001161817	17912	-1.08222	5.82986	0.00047679	0.00876035	-0.304572	5.82986	0.157161	0.738772	2	0	1
ENSMUSG00000018476	6954	Kdm6b	NM_001017426	216850	-2.12743	4.51818	4.16e-07	6.43e-05	-0.187631	4.51818	0.309818	0.84691	2	0	1
ENSMUSG00000019564	5562	Arid3a	NM_001288625	13496	-1.48415	4.27003	8.58e-05	0.00267943	-0.34841	4.27003	0.0970011	0.673832	2	0	1
ENSMUSG00000019823	6047	Mical1	NM_001164433	171580	1.20814	2.60802	0.00385068	0.0391413	0.462633	2.60802	0.241541	0.80891	2	0	1
ENSMUSG00000019843	4363	Fyn	NM_001122892	14360	1.6014	2.56774	0.000752261	0.0120355	-0.149035	2.56774	0.714391	0.963134	2	0	1
ENSMUSG00000019944	6075	Rhobtb1	NM_001081347	69288	-0.784239	5.29716	0.00128943	0.0179849	-0.451116	5.29716	0.0130159	0.409522	2	0	1
ENSMUSG00000019966	5765	Kitl	NM_001347156	17311	-1.38827	3.53978	0.000309866	0.00656644	0.41513	3.53978	0.0808438	0.652405	2	0	1
ENSMUSG00000020105	4050	Lrig3	NM_177152	320398	-1.45458	2.79006	0.00270435	0.0307252	0.549674	2.79006	0.077844	0.64679	2	0	1
ENSMUSG00000020262	11272	Adarb1	NM_001024837	110532	1.68432	4.54118	1.88e-07	3.7e-05	0.460435	4.54118	0.0546343	0.58522	2	0	1
ENSMUSG00000020315	17492	Sptbn1	NM_009260	20742	1.11694	4.49115	0.000338698	0.00688665	0.450207	4.49115	0.0931093	0.669855	2	0	1
ENSMUSG00000020388	2560	Pdlim4	NM_019417	30794	-2.22233	3.15384	0.000690653	0.011343	-0.96311	3.15384	0.00248664	0.201225	2	0	1
ENSMUSG00000020437	6957	Myo1g	NM_178440	246177	-1.71344	4.14476	0.000132801	0.00361846	-0.212722	4.14476	0.373892	0.875758	2	0	1
ENSMUSG00000020493	3824	Prr11	NM_175563	270906	1.50771	2.02582	0.00123165	0.0173952	0.600932	2.02582	0.177871	0.762837	2	0	1
ENSMUSG00000020532	17074	Acaca	NM_133360	107476	2.74844	4.39755	1.74e-10	1.94e-07	0.941503	4.39755	0.00234871	0.195193	2	0	1
ENSMUSG00000020717	6228	Pecam1	NM_001032378	18613	-2.30122	3.48373	0.0531997	0.21128	-2.50202	3.48373	4.65e-05	0.0224483	2	1	0
ENSMUSG00000020773	2735	Trim47	NM_001205081	217333	-1.34487	2.72453	0.00319508	0.0345333	-0.318406	2.72453	0.226842	0.799622	2	0	1
ENSMUSG00000020778	2728	Ten1	NM_027107	69535	1.04407	2.22124	0.0033248	0.0355275	0.169802	2.22124	0.591211	0.934471	2	0	1
ENSMUSG00000020783	17240	Ncbp3	NM_025818	66874	-1.21816	5.67895	0.000102829	0.003036	-0.109478	5.67895	0.585941	0.933032	2	0	1
ENSMUSG00000020811	4287	Wscd1	NM_001357960	216881	1.29096	2.08602	0.00431376	0.0419028	-0.179994	2.08602	0.647976	0.948724	2	0	1
ENSMUSG00000020900	10458	Myh10	NM_175260	77579	1.19044	3.61719	0.000338501	0.00688665	-0.0384091	3.61719	0.887879	0.986808	2	0	1
ENSMUSG00000021057	6824	Akap5	NM_001101471	238276	1.62569	3.92544	9.41e-06	0.000568966	-0.328146	3.92544	0.237217	0.806128	2	0	1
ENSMUSG00000021069	3828	Pygl	NM_133198	110095	1.60069	1.64866	0.00433669	0.0420346	-0.531022	1.64866	0.273147	0.825129	2	0	1
ENSMUSG00000021200	3542	Asb2	NM_023049	65256	-1.4147	4.03885	3.9e-05	0.00153191	-0.512072	4.03885	0.00794209	0.337879	2	0	1
ENSMUSG00000021326	4702	Trim27	NM_009054	19720	-0.74524	3.80154	0.00513929	0.0475543	0.167708	3.80154	0.377061	0.87641	2	0	1
ENSMUSG00000021356	4715	Irf4	NM_001347508	16364	-1.67911	3.27421	0.00102737	0.0151972	-0.561357	3.27421	0.0473605	0.563902	2	0	1
ENSMUSG00000021830	10360	Txndc16	NM_001310534	70561	0.848898	5.09565	5.03e-05	0.00181438	0.221451	5.09565	0.169686	0.753328	2	0	1
ENSMUSG00000021867	1869	Tmem254b	NM_001270495	100039257	1.8339	1.91772	0.00112459	0.0162019	0.621212	1.91772	0.264761	0.82083	2	0	1
ENSMUSG00000021901	4682	Bap1	NM_027088	104416	0.792939	3.66727	0.00278574	0.0314113	-0.208529	3.66727	0.342611	0.862339	2	0	1
ENSMUSG00000022010	8994	Tsc22d1	NM_001177751	21807	1.08607	4.00034	0.000325329	0.00673584	0.093312	4.00034	0.707531	0.961593	2	0	1
ENSMUSG00000022351	5546	Sqle	NM_009270	20775	1.35571	2.377	0.000458999	0.00855344	0.204338	2.377	0.546494	0.925429	2	0	1
ENSMUSG00000022353	4965	Mtss1	NM_001146180	211401	-1.49137	5.27873	1.4e-05	0.000741377	-0.487393	5.27873	0.0184558	0.452546	2	0	1
ENSMUSG00000022389	7865	Tef	NM_017376	21685	-0.735128	5.41021	0.00186224	0.023328	-0.351086	5.41021	0.0446786	0.562818	2	0	1
ENSMUSG00000022438	4416	Parvb	NM_133167	170736	1.12268	3.7685	0.00135679	0.0187217	0.45083	3.7685	0.157277	0.738772	2	0	1
ENSMUSG00000022792	3149	Yars2	NM_198246	70120	-1.01936	3.41232	0.000628972	0.0106292	0.263912	3.41232	0.176703	0.761114	2	0	1
ENSMUSG00000022895	4710	Ets2	NM_011809	23872	1.45592	3.86752	1e-05	0.000592599	0.506031	3.86752	0.0675147	0.626047	2	0	1
ENSMUSG00000023036	5596	Pcdhgc4	NM_033582	93707	0.891751	4.25301	0.000112236	0.00321333	0.237026	4.25301	0.202232	0.785943	2	0	1
ENSMUSG00000023191	3930	P3h3	NM_013534	14789	1.25922	2.48608	0.000269702	0.00598244	0.524062	2.48608	0.100064	0.676555	2	0	1
ENSMUSG00000023456	2209	Tpi1	NM_009415	21991	1.91153	2.98386	4.84e-07	7.17e-05	0.398481	2.98386	0.180653	0.767008	2	0	1
ENSMUSG00000023805	8342	Synj2	NM_001113351	20975	1.4243	3.56325	0.00035866	0.00719365	0.535416	3.56325	0.138697	0.723086	2	0	1
ENSMUSG00000023947	2422	Nfkbie	NM_001304956	18037	-1.49912	3.41237	0.00183547	0.0230776	-0.654849	3.41237	0.0195929	0.461392	2	0	1
ENSMUSG00000023961	4560	Enpp4	NM_001357996	224794	-1.77284	3.38734	0.000921	0.0140228	0.0710903	3.38734	0.799649	0.972923	2	0	1
ENSMUSG00000024168	2022	Tmem204	NM_001001183	407831	-4.82432	2.69329	1.4e-05	0.000742156	-0.907274	2.69329	0.00229074	0.193056	2	0	1
ENSMUSG00000024442	2404	Dele1	NM_024179	66839	-1.27646	3.70598	0.000555914	0.00982039	-0.105625	3.70598	0.622892	0.942397	2	0	1
ENSMUSG00000024521	2646	Pmaip1	NM_021451	58801	1.36945	1.76014	0.0011141	0.0161024	-0.129542	1.76014	0.718423	0.963459	2	0	1
ENSMUSG00000024766	3431	Lipo3	NM_001013770	381236	0.882057	3.77695	0.000679507	0.0112526	-0.0311856	3.77695	0.882884	0.986455	2	0	1
ENSMUSG00000024858	4476	Grk2	NM_001290818	110355	-1.03896	5.04398	0.000600044	0.0103304	-0.159989	5.04398	0.419608	0.883956	2	0	1
ENSMUSG00000024897	6632	Apba1	NM_177034	319924	-0.831881	4.45702	0.00142436	0.0193319	-0.017399	4.45702	0.921546	0.99111	2	0	1
ENSMUSG00000024942	3190	Capn1	NM_001110504	12333	2.04768	1.486	0.000181162	0.0045042	0.770335	1.486	0.145297	0.73089	2	0	1
ENSMUSG00000025008	3273	Tctn3	NM_001365072	67590	1.60688	3.10308	0.000321516	0.00668002	-0.377318	3.10308	0.308904	0.84683	2	0	1
ENSMUSG00000025092	5733	Hspa12a	NM_001327998	73442	1.02974	3.35092	0.000883703	0.0136635	0.888898	3.35092	0.00510364	0.271897	2	0	1
ENSMUSG00000025161	5318	Slc16a3	NM_001038653	80879	1.61807	2.57005	0.000272552	0.00601055	0.374855	2.57005	0.345041	0.863036	2	0	1
ENSMUSG00000025227	2804	Mfsd13a	NM_029186	75146	1.44953	2.4389	0.000153423	0.00399145	-0.0460613	2.4389	0.884431	0.986455	2	0	1
ENSMUSG00000025231	6945	Sufu	NM_001025391	24069	-1.25887	3.70057	0.000331416	0.00677225	-0.0348364	3.70057	0.864213	0.984329	2	0	1
ENSMUSG00000025465	5274	Echs1	NM_053119	93747	1.29128	3.9874	1.02e-05	0.000598544	0.3653	3.9874	0.118495	0.704407	2	0	1
ENSMUSG00000025723	793	Nmb	NM_001291280	68039	2.40166	-0.415354	0.00315453	0.0342778	-0.859966	-0.415354	0.229089	0.800723	2	0	1
ENSMUSG00000025747	6089	Tyms	NM_021288	22171	1.40055	3.56349	4.3e-05	0.00164334	-0.221259	3.56349	0.40845	0.882147	2	0	1
ENSMUSG00000026069	6894	Il1rl1	NM_001025602	17082	1.53893	2.88669	5.37e-05	0.00190013	0.524927	2.88669	0.122422	0.707881	2	0	1
ENSMUSG00000026123	7987	Plekhb2	NM_001357425	226971	0.657473	4.31822	0.0030705	0.0335935	0.214422	4.31822	0.25538	0.813397	2	0	0
ENSMUSG00000026222	7556	Sp100	NM_001313712	20684	0.713423	4.80291	0.00331222	0.0354337	1.45241	4.80291	1.55e-06	0.00185375	2	1	1
ENSMUSG00000026271	4839	Gpr35	NM_001104529	64095	-1.66607	3.77577	2.47e-05	0.0010844	-0.472863	3.77577	0.0229364	0.474837	2	0	1
ENSMUSG00000026347	4292	Tmem163	NM_028135	72160	1.41652	2.51298	0.000549049	0.00972409	0.407814	2.51298	0.280747	0.82876	2	0	1
ENSMUSG00000026594	12085	Ralgps2	NM_001159965	78255	-0.783446	5.9132	0.000256907	0.00576467	-0.53548	5.9132	0.00126325	0.155319	2	0	1
ENSMUSG00000026628	2154	Atf3	NM_007498	11910	1.92332	2.55733	6.55e-06	0.000443584	1.05619	2.55733	0.0125452	0.402859	2	0	1
ENSMUSG00000026806	3534	Ddx31	NM_001033294	227674	0.893414	3.72489	0.00363653	0.0376162	0.0598935	3.72489	0.817189	0.974923	2	0	1
ENSMUSG00000026819	7862	Slc25a25	NM_001164357	227731	1.35234	4.11343	4.57e-06	0.000347942	0.303653	4.11343	0.184693	0.771303	2	0	1
ENSMUSG00000026827	6549	Gpd2	NM_001145820	14571	1.22844	2.65247	0.00118182	0.0168372	0.728805	2.65247	0.0523586	0.578142	2	0	1
ENSMUSG00000026958	3337	Dpp7	NM_031843	83768	1.33724	3.34802	5.21e-05	0.00185884	0.669831	3.34802	0.0276577	0.498688	2	0	1
ENSMUSG00000027074	4464	Slc43a3	NM_021398	58207	1.43376	2.13972	0.000341078	0.0069183	0.668611	2.13972	0.0792226	0.64913	2	0	1
ENSMUSG00000027086	5853	Fastkd1	NM_177244	320720	-1.23985	3.37522	0.000305987	0.00651574	0.427372	3.37522	0.0510968	0.571975	2	0	1
ENSMUSG00000027200	10559	Sema6d	NM_001290997	214968	-1.62291	4.37333	0.00498089	0.0466356	-1.05881	4.37333	0.00347747	0.235562	2	0	1
ENSMUSG00000027217	8175	Tspan18	NM_183180	241556	-2.55268	5.35777	3.55e-06	0.000293431	-0.298739	5.35777	0.265151	0.82083	2	0	1
ENSMUSG00000027488	3094	Snta1	NM_009228	20648	-1.87408	3.08817	0.000146057	0.00387277	-0.432546	3.08817	0.0700786	0.630459	2	0	1
ENSMUSG00000027611	2031	Procr	NM_011171	19124	1.49876	1.21787	0.00392991	0.0397442	0.353214	1.21787	0.468994	0.900921	2	0	1
ENSMUSG00000027663	11435	Zmat3	NM_009517	22401	0.896171	4.99473	0.00258971	0.0297618	-0.0231086	4.99473	0.924703	0.991771	2	0	1
ENSMUSG00000027698	5253	Nceh1	NM_178772	320024	2.03844	4.13517	2.44e-08	7.97e-06	0.81799	4.13517	0.00468025	0.267856	2	0	1
ENSMUSG00000027722	3887	Spata5	NM_001163511	57815	-0.81547	4.37751	0.00133205	0.0184788	0.324535	4.37751	0.0809596	0.652405	2	0	1
ENSMUSG00000027864	10464	Ptgfrn	NM_011197	19221	0.938027	4.82935	0.000694603	0.0113663	0.623577	4.82935	0.0126928	0.404081	2	0	1
ENSMUSG00000028028	6868	Alpk1	NM_027808	71481	0.92093	4.44106	0.00068757	0.0113131	0.133981	4.44106	0.544518	0.925429	2	0	1
ENSMUSG00000028068	11384	Iqgap3	NM_001033484	404710	1.28022	3.13599	6.68e-05	0.00220519	0.267837	3.13599	0.31696	0.851706	2	0	1
ENSMUSG00000028080	19288	Lrba	NM_001077687	80877	-1.05621	6.23852	3.03e-05	0.00124272	-0.43355	6.23852	0.0138066	0.423579	2	0	1
ENSMUSG00000028273	8877	Pdlim5	NM_001190852	56376	-1.02247	5.80354	0.000991681	0.0147977	-0.615068	5.80354	0.00729134	0.325997	2	0	1
ENSMUSG00000028278	5173	Rragd	NM_027491	52187	1.84437	2.06994	0.0005605	0.00987748	0.332974	2.06994	0.497139	0.911615	2	0	1
ENSMUSG00000028362	3807	Tnfsf8	NM_009403	21949	2.92139	2.35522	2.78e-06	0.000248597	1.99232	2.35522	0.00871291	0.338738	2	0	1
ENSMUSG00000028525	10560	Pde4b	NM_001177980	18578	-1.80944	4.81646	0.000130848	0.00358058	-0.649092	4.81646	0.0167023	0.436651	2	0	1
ENSMUSG00000028871	1938	Rspo1	NM_138683	192199	1.631	1.03619	0.00285804	0.0319895	0.201188	1.03619	0.690645	0.958197	2	0	1
ENSMUSG00000029009	7315	Mthfr	NM_001161798	17769	0.821048	3.4564	0.00261639	0.0299152	0.192595	3.4564	0.412283	0.882147	2	0	1
ENSMUSG00000029094	12650	Afap1	NM_027373	70292	1.45442	3.68299	0.000801523	0.0126212	-0.247185	3.68299	0.497405	0.911615	2	0	1
ENSMUSG00000029136	1489	Rbks	NM_153196	71336	-1.39475	2.35911	0.00475743	0.0450922	-0.196923	2.35911	0.49449	0.911167	2	0	1
ENSMUSG00000029204	10341	Rhoh	NM_001081105	74734	-0.895443	6.53178	0.000307759	0.00653797	-0.328261	6.53178	0.0672374	0.626047	2	0	1
ENSMUSG00000029304	1648	Spp1	NM_001204201	20750	3.61094	1.38193	1.01e-06	0.000120913	3.39239	1.38193	0.00292486	0.216959	2	0	1
ENSMUSG00000029570	2505	Lfng	NM_008494	16848	-2.93468	2.55167	3.41e-05	0.00137017	-0.00938919	2.55167	0.971099	0.996585	2	0	1
ENSMUSG00000029610	1654	Aimp2	NM_001172146	231872	-1.5942	1.72149	0.00430398	0.0418785	0.60114	1.72149	0.0879016	0.660681	2	0	1
ENSMUSG00000030148	2860	Clec4a2	NM_001170332	26888	-2.2653	3.92117	7.45e-05	0.0024082	-0.667838	3.92117	0.0118092	0.391119	2	0	1
ENSMUSG00000030207	5776	Fam234b	NM_001362110	74525	-1.50724	3.5371	0.000772553	0.0122618	0.0865078	3.5371	0.726301	0.964998	2	0	1
ENSMUSG00000030474	1849	Siglece	NM_031181	83382	-3.15029	4.33505	7.01e-07	9.18e-05	-0.178856	4.33505	0.409687	0.882147	2	0	1
ENSMUSG00000030536	7359	Iqgap1	NM_016721	29875	0.798729	3.54069	0.00224845	0.0267829	0.627254	3.54069	0.0129137	0.408841	2	0	1
ENSMUSG00000030539	5434	Sema4b	NM_001360135	20352	-3.32743	3.71792	2.04e-05	0.000953304	-0.49075	3.71792	0.059318	0.602355	2	0	1
ENSMUSG00000030577	4987	Cd22	NM_001043317	12483	1.51615	2.88685	4.51e-05	0.00169252	0.849579	2.88685	0.0184656	0.452546	2	0	1
ENSMUSG00000030605	2125	Mfge8	NM_001045489	17304	1.18363	1.76347	0.00521803	0.0481341	0.487466	1.76347	0.223245	0.799415	2	0	1
ENSMUSG00000030785	658	Cox6a2	NM_009943	12862	3.56718	0.538023	1.4e-06	0.000150246	2.86468	0.538023	0.00282232	0.211981	2	0	1
ENSMUSG00000031004	10075	Mki67	NM_001081117	17345	2.36155	4.40695	4.02e-06	0.000318291	1.06593	4.40695	0.0238658	0.478676	2	0	1
ENSMUSG00000031137	4019	Fgf13	NM_001290414	14168	2.41406	2.9093	2.43e-07	4.4e-05	0.442957	2.9093	0.226437	0.799622	2	0	1
ENSMUSG00000031210	4545	Gpr165	NM_029536	76206	-2.8566	4.26096	0.000708563	0.0115317	-1.82966	4.26096	7.37e-06	0.00630214	2	1	1
ENSMUSG00000031246	3298	Sh3bgrl	NM_019989	56726	2.22326	2.63972	5.65e-06	0.000403684	0.603661	2.63972	0.157644	0.738772	2	0	1
ENSMUSG00000031266	3265	Gla	NM_013463	11605	1.47479	2.184	0.000255602	0.00574257	1.3837	2.184	0.00344161	0.235202	2	0	1
ENSMUSG00000031389	8105	Arhgap4	NM_001162423	171207	-0.870791	5.69059	0.00259259	0.0297758	-0.556888	5.69059	0.010801	0.373581	2	0	1
ENSMUSG00000031431	4341	Tsc22d3	NM_001077364	14605	-1.47554	4.41038	9.77e-05	0.00292798	-0.599096	4.41038	0.0086504	0.338738	2	0	1
ENSMUSG00000031432	1993	Prps1	NM_021463	19139	0.914601	2.70843	0.00543513	0.0495461	0.0585691	2.70843	0.838841	0.978759	2	0	1
ENSMUSG00000031438	3464	Rnf128	NM_001254761	66889	0.906803	3.04125	0.00487167	0.0459611	0.0682126	3.04125	0.806943	0.973902	2	0	1
ENSMUSG00000031995	4577	St14	NM_011176	19143	1.57008	2.5668	0.00073791	0.01188	1.01111	2.5668	0.0391313	0.549845	2	0	1
ENSMUSG00000032220	4944	Myo1e	NM_181072	71602	2.69639	4.34869	4.51e-12	9.47e-09	0.684251	4.34869	0.0047388	0.269197	2	0	1
ENSMUSG00000032280	11653	Tle3	NM_001083927	21887	-0.861104	6.03412	0.000329568	0.00676897	-0.0395193	6.03412	0.812902	0.974346	2	0	1
ENSMUSG00000032431	1772	Crtap	NM_019922	56693	1.19375	2.35102	0.000561675	0.00987748	0.12037	2.35102	0.68557	0.956611	2	0	1
ENSMUSG00000032577	5542	Mapkapk3	NM_001316691	102626	1.03166	3.53087	0.000428816	0.00813707	0.0199804	3.53087	0.93393	0.993002	2	0	1
ENSMUSG00000032750	3891	Gab3	NM_181584	210710	1.31582	3.47587	0.00268948	0.0306338	0.263626	3.47587	0.505107	0.915577	2	0	1
ENSMUSG00000032902	4426	Slc16a1	NM_009196	20501	1.30162	3.00336	0.000435304	0.00825147	0.0140608	3.00336	0.964328	0.995529	2	0	1
ENSMUSG00000033032	3680	Afap1l1	NM_178928	106877	-1.50769	4.13496	0.000104717	0.00306652	-0.0134238	4.13496	0.950196	0.994622	2	0	1
ENSMUSG00000033350	7328	Chst2	NM_018763	54371	3.08929	3.87628	9.34e-06	0.00056824	1.10144	3.87628	0.105685	0.684685	2	0	1
ENSMUSG00000033467	1495	Crlf2	NM_001164735	57914	2.97152	2.24381	3.59e-08	1.06e-05	0.50559	2.24381	0.217688	0.7958	2	0	1
ENSMUSG00000034353	3022	Ramp1	NM_001168392	51801	2.25403	2.762	0.000123886	0.00344253	0.307665	2.762	0.548606	0.925429	2	0	1
ENSMUSG00000034593	14803	Myo5a	NM_010864	17918	2.45668	5.65159	1.49e-09	9.88e-07	1.00706	5.65159	0.000627829	0.101533	2	0	1
ENSMUSG00000034656	11418	Cacna1a	NM_001252059	12286	2.35319	4.17043	1.69e-09	1.05e-06	0.97183	4.17043	0.00156877	0.16161	2	0	1
ENSMUSG00000034799	12623	Unc13a	NM_001029873	382018	0.998802	4.17089	0.000335362	0.006841	-0.0376786	4.17089	0.865339	0.984329	2	0	1
ENSMUSG00000034854	3971	Mfsd12	NM_028657	73822	1.17382	3.65017	0.00105992	0.0154815	-0.202378	3.65017	0.4936	0.910816	2	0	1
ENSMUSG00000034858	4521	Fam214a	NM_001113283	235493	0.727324	3.95787	0.00533502	0.0488119	0.0228937	3.95787	0.91706	0.990813	2	0	1
ENSMUSG00000034947	3138	Tmem106a	NM_001359325	217203	0.836482	3.77143	0.00473882	0.0449949	0.146763	3.77143	0.562222	0.928981	2	0	1
ENSMUSG00000034987	2789	Hrh2	NM_001010973	15466	-1.30065	3.10414	0.000253844	0.00573176	-0.321304	3.10414	0.111102	0.694618	2	0	1
ENSMUSG00000034993	2766	Vat1	NM_012037	26949	1.39608	2.73857	0.000872447	0.0135244	0.0993093	2.73857	0.784411	0.969003	2	0	1
ENSMUSG00000035045	8032	Zc3h12b	NM_001034907	547176	0.919593	4.0071	0.000298183	0.00640272	0.449971	4.0071	0.0428409	0.557618	2	0	1
ENSMUSG00000035105	2662	Egln3	NM_028133	112407	3.85074	2.02077	1.18e-07	2.72e-05	2.06608	2.02077	0.0110379	0.377413	2	0	1
ENSMUSG00000035295	2871	Wdr38	NM_029687	76646	1.11586	2.64897	0.00543734	0.0495461	0.326614	2.64897	0.378066	0.87641	2	0	1
ENSMUSG00000035620	3068	Ric8b	NM_001013441	237422	-0.715204	4.29934	0.0029857	0.0329824	-0.0506021	4.29934	0.762612	0.968563	2	0	1
ENSMUSG00000035692	756	Isg15	NM_015783	100038882	1.55437	0.597629	0.00232587	0.0275515	1.25953	0.597629	0.0235417	0.476671	2	0	1
ENSMUSG00000035711	1546	Dok3	NM_013739	27261	-3.4499	1.82824	0.000379463	0.00746084	-0.027324	1.82824	0.937482	0.993139	2	0	1
ENSMUSG00000035722	6752	Abca7	NM_001347081	27403	0.909985	4.18595	0.00175901	0.0224537	-0.67995	4.18595	0.00680775	0.319911	2	0	1
ENSMUSG00000035735	5747	Dagla	NM_198114	269060	-0.931486	5.01646	0.000896588	0.0137615	-0.18352	5.01646	0.331474	0.85759	2	0	1
ENSMUSG00000035778	4709	Ggta1	NM_001145821	14594	-2.58886	5.59332	1.58e-09	1.01e-06	-0.556446	5.59332	0.00182383	0.169501	2	0	1
ENSMUSG00000035824	2400	Tk2	NM_021028	57813	-0.704786	4.00692	0.00355714	0.0370599	0.119257	4.00692	0.486908	0.908853	2	0	1
ENSMUSG00000035914	3297	Cd276	NM_133983	102657	-2.37342	2.99811	0.00495354	0.0465312	-0.117987	2.99811	0.764729	0.968563	2	0	1
ENSMUSG00000035929	2596	H2-Q4	NM_001143689	15015	1.25918	2.99748	0.000497662	0.00904787	0.837395	2.99748	0.0207642	0.465657	2	0	1
ENSMUSG00000036390	1764	Gadd45a	NM_007836	13197	2.34684	0.550726	0.00175992	0.0224537	-0.216243	0.550726	0.744203	0.96615	2	0	1
ENSMUSG00000036585	4648	Fgf1	NM_010197	14164	2.82611	2.34656	1.84e-06	0.000181477	0.739163	2.34656	0.157688	0.738772	2	0	1
ENSMUSG00000036599	2362	Chst12	NM_021528	59031	1.11058	2.39701	0.000991359	0.0147977	0.475657	2.39701	0.12561	0.711035	2	0	1
ENSMUSG00000036743	1693	Psma8	NM_001163609	73677	1.50473	1.53082	0.00487237	0.0459611	-0.0385505	1.53082	0.935152	0.993037	2	0	1
ENSMUSG00000036854	2299	Hspb6	NM_001012401	243912	1.43604	2.6872	0.00105237	0.0154339	-0.180048	2.6872	0.631219	0.944511	2	0	1
ENSMUSG00000036894	6793	Rap2b	NM_028712	74012	1.60427	3.38007	2.69e-05	0.0011401	0.188805	3.38007	0.544752	0.925429	2	0	1
ENSMUSG00000036941	4971	Elac1	NM_053255	114615	-1.17443	4.08757	0.00130583	0.0181854	-0.184309	4.08757	0.417441	0.883514	2	0	1
ENSMUSG00000036949	2998	Slc39a12	NM_001012305	277468	-4.98189	1.8197	2e-05	0.000940681	-0.339339	1.8197	0.271393	0.823651	2	0	1
ENSMUSG00000037225	6782	Fgf2	NM_008006	14173	2.02263	4.77304	3.46e-09	1.84e-06	0.609322	4.77304	0.0107291	0.372972	2	0	1
ENSMUSG00000037278	1375	Tmem97	NM_133706	69071	1.55478	1.56926	0.00106584	0.0155034	-0.0626877	1.56926	0.879732	0.98588	2	0	1
ENSMUSG00000037347	2206	Chst7	NM_021715	60322	-2.24557	2.12157	0.00153466	0.0203763	-0.265812	2.12157	0.4282	0.88773	2	0	1
ENSMUSG00000037363	2098	Letm2	NM_001364069	270035	-1.20111	3.10672	0.00209284	0.0255222	0.22468	3.10672	0.350258	0.865678	2	0	1
ENSMUSG00000037370	10257	Enpp1	NM_001308327	18605	1.43448	3.89828	7.36e-06	0.000480369	0.634275	3.89828	0.0219842	0.472622	2	0	1
ENSMUSG00000037499	742	Nenf	NM_025424	66208	1.6833	1.69804	0.00338314	0.0360206	0.294359	1.69804	0.58446	0.933032	2	0	1
ENSMUSG00000037820	4608	Tgm2	NM_009373	21817	-3.15123	4.45454	8.69e-07	0.00010755	-0.0650486	4.45454	0.782588	0.96871	2	0	1
ENSMUSG00000037890	4403	Wdr19	NM_001359879	213081	1.50535	2.3433	0.000209921	0.00499774	-0.146962	2.3433	0.660255	0.950977	2	0	1
ENSMUSG00000037905	6571	Bri3bp	NM_001359486	76809	1.04856	3.18279	0.00286046	0.0319926	0.0730994	3.18279	0.809164	0.973902	2	0	1
ENSMUSG00000037922	7486	Bank1	NM_001033350	242248	-5.14972	4.62085	2.44e-08	7.97e-06	-0.845494	4.62085	0.000182063	0.0502802	2	0	1
ENSMUSG00000037936	8500	Scarb1	NM_001205082	20778	1.35889	3.86829	0.000184159	0.00456607	0.282361	3.86829	0.356678	0.868978	2	0	1
ENSMUSG00000037999	12451	Arap2	NM_178407	212285	2.13225	3.63844	3.19e-07	5.36e-05	-0.0843961	3.63844	0.776634	0.968563	2	0	1
ENSMUSG00000038204	2806	Asb10	NM_001310476	117590	1.67967	1.71097	0.000814384	0.01279	0.178075	1.71097	0.691089	0.958197	2	0	1
ENSMUSG00000038375	5257	Trp53inp2	NM_178111	68728	1.30195	4.22872	9.62e-06	0.000575863	0.122947	4.22872	0.580991	0.93286	2	0	1
ENSMUSG00000038418	4484	Egr1	NM_007913	13653	1.29231	3.76729	0.000132588	0.00361846	1.60388	3.76729	9.1e-05	0.0326513	2	1	1
ENSMUSG00000038463	3095	Olfml2b	NM_177068	320078	-2.08289	3.20687	2.6e-05	0.00111907	0.119364	3.20687	0.588794	0.933032	2	0	1
ENSMUSG00000038732	3474	Mboat1	NM_153546	218121	-1.63494	4.52764	3.74e-06	0.000304046	-0.529886	4.52764	0.00522559	0.271897	2	0	1
ENSMUSG00000038776	1950	Ephx1	NM_001312918	13849	1.79583	2.20568	0.00102883	0.0152004	0.675226	2.20568	0.211518	0.791431	2	0	1
ENSMUSG00000038860	12352	Garnl3	NM_001355200	99326	-1.20091	4.65092	0.0006019	0.0103394	-0.238347	4.65092	0.271456	0.823682	2	0	1
ENSMUSG00000038900	3598	Rpl12	NM_009076	269261	1.15993	3.76508	5.24e-05	0.00186051	0.427342	3.76508	0.0794387	0.64966	2	0	1
ENSMUSG00000038963	4799	Slco4a1	NM_001355218	108115	-3.05194	3.57709	0.000271419	0.00599291	-0.153953	3.57709	0.622022	0.941561	2	0	1
ENSMUSG00000039007	1923	Cpq	NM_018755	54381	2.07117	2.27156	6.02e-07	8.31e-05	1.14904	2.27156	0.00422258	0.256824	2	0	1
ENSMUSG00000039046	8059	Usp6nl	NM_001080548	98910	-0.8987	4.78677	0.00365453	0.0377677	-0.27929	4.78677	0.194312	0.778988	2	0	1
ENSMUSG00000039103	3826	Nexn	NM_001357206	68810	0.994888	3.31744	0.00460722	0.0440619	0.285223	3.31744	0.3695	0.875378	2	0	1
ENSMUSG00000039221	1989	Rpl22l1	NM_001347226	68028	1.39836	2.64563	0.000149547	0.00394783	0.303315	2.64563	0.337811	0.860079	2	0	1
ENSMUSG00000039270	8226	Megf9	NM_172694	230316	1.57997	3.24763	8.41e-07	0.000104777	0.475753	3.24763	0.0652984	0.621841	2	0	1
ENSMUSG00000039316	4504	Rftn1	NM_181397	76438	1.64704	2.08693	9.08e-05	0.00279473	1.29744	2.08693	0.00549531	0.278759	2	0	1
ENSMUSG00000039634	3006	Zfp189	NM_001289901	230162	-1.47842	2.40838	0.00203789	0.0249878	-0.267597	2.40838	0.323192	0.85546	2	0	1
ENSMUSG00000039899	3788	Fgl2	NM_008013	14190	1.10388	3.85973	0.000343738	0.00696437	1.63334	3.85973	2.87e-05	0.0155989	2	1	1
ENSMUSG00000039942	6648	Ptger4	NM_001136079	19219	0.882071	2.76295	0.00493046	0.0463871	0.371224	2.76295	0.196782	0.781145	2	0	1
ENSMUSG00000040025	4572	Ythdf2	NM_145393	213541	-0.707692	4.86709	0.00501931	0.0467818	-0.0368028	4.86709	0.838029	0.978563	2	0	1
ENSMUSG00000040152	6073	Thbs1	NM_001313914	21825	1.70519	2.39028	2.2e-05	0.00100613	0.455915	2.39028	0.192067	0.775655	2	0	1
ENSMUSG00000040209	15255	Zfp704	NM_133218	170753	1.12446	5.34763	2.43e-05	0.00107606	0.716703	5.34763	0.00183183	0.169501	2	0	1
ENSMUSG00000040710	20091	St8sia4	NM_001159745	20452	1.36182	5.21391	6.6e-05	0.00218461	-0.0736714	5.21391	0.777878	0.968563	2	0	1
ENSMUSG00000040852	6886	Plekhh2	NM_001357986	213556	2.37355	3.71434	1.43e-07	3.06e-05	0.633068	3.71434	0.0773452	0.645667	2	0	1
ENSMUSG00000040907	5958	Atp1a3	NM_001290469	232975	3.14543	3.47387	1.08e-08	4.52e-06	1.97989	3.47387	0.000993764	0.130929	2	0	1
ENSMUSG00000040952	4685	Rps19	NM_001360115	20085	1.25854	3.0903	6.52e-05	0.00218232	0.255304	3.0903	0.329529	0.85759	2	0	1
ENSMUSG00000041180	9066	Hectd2	NM_001163471	226098	1.17545	3.63395	0.000826571	0.0129362	0.622095	3.63395	0.0596462	0.603393	2	0	1
ENSMUSG00000041552	3005	Ptchd1	NM_001093750	211612	2.94069	2.69349	8.82e-10	6.34e-07	1.74072	2.69349	0.000235661	0.0558724	2	0	1
ENSMUSG00000042138	2289	Msantd2	NM_146222	235184	-1.58975	3.35032	0.00165227	0.0214927	-0.227507	3.35032	0.409217	0.882147	2	0	1
ENSMUSG00000042659	3989	Arrdc4	NM_001042592	66412	1.90517	3.99615	8.1e-08	2.07e-05	-0.111904	3.99615	0.642275	0.94687	2	0	1
ENSMUSG00000042712	1037	Tceal9	NM_011712	22381	1.49453	1.83476	0.00276864	0.0313175	0.165105	1.83476	0.714103	0.963134	2	0	1
ENSMUSG00000042724	10619	Map3k9	NM_001174107	338372	-0.791063	4.88965	0.00370771	0.0381453	-0.102846	4.88965	0.596035	0.934666	2	0	1
ENSMUSG00000043467	18814	Zbtb37	NM_001356489	240869	-0.715508	6.59542	0.000423153	0.00806823	-0.165274	6.59542	0.262868	0.818583	2	0	1
ENSMUSG00000044626	3793	Liph	NM_001083894	239759	-1.30858	4.06496	0.000664119	0.0110693	-0.275241	4.06496	0.220164	0.797128	2	0	1
ENSMUSG00000044783	8331	A730008H23Rik	NM_172505	212427	-0.86827	5.71432	0.00293617	0.0326764	-0.072797	5.71432	0.72839	0.965468	2	0	1
ENSMUSG00000045216	5542	Hs6st1	NM_015818	50785	-1.35031	5.10802	6.01e-06	0.000421452	-0.216635	5.10802	0.201716	0.785298	2	0	1
ENSMUSG00000045294	3093	Insig1	NM_153526	231070	1.25129	2.79604	0.000789292	0.0124723	0.659483	2.79604	0.0664998	0.624994	2	0	1
ENSMUSG00000045502	1930	Hcar2	NM_030701	80885	1.66008	1.00792	0.000366967	0.00729505	3.52936	1.00792	7.48e-05	0.0305335	2	1	1
ENSMUSG00000046207	3622	Pik3r6	NM_001004435	104709	-0.981764	3.98341	0.00103523	0.0152573	-0.238165	3.98341	0.208637	0.790304	2	0	1
ENSMUSG00000046223	1396	Plaur	NM_011113	18793	1.88547	2.3124	2.62e-05	0.00111962	0.69786	2.3124	0.0908403	0.665032	2	0	1
ENSMUSG00000046447	4444	Camk2n1	NM_025451	66259	-2.80634	4.61751	1.09e-06	0.000127523	0.0431621	4.61751	0.847393	0.979871	2	0	1
ENSMUSG00000046574	6879	Prr12	NM_175022	233210	-1.04767	4.24739	0.000600221	0.0103304	-0.229759	4.24739	0.235721	0.804574	2	0	1
ENSMUSG00000046806	4269	Cyren	NM_001135611	78412	-1.03678	4.96965	0.000100294	0.00298075	-0.109624	4.96965	0.518421	0.916775	2	0	1
ENSMUSG00000046808	7848	Atp10d	NM_153389	231287	-0.891427	4.4789	0.00250151	0.0291777	-0.325868	4.4789	0.110644	0.694254	2	0	1
ENSMUSG00000047643	1455	NA	NA	NA	-1.78398	2.82489	0.00103176	0.0152305	-0.0944782	2.82489	0.734247	0.96615	2	0	1
ENSMUSG00000047881	3856	Rell1	NM_145923	100532	1.41517	2.47145	0.000154641	0.0040173	0.475759	2.47145	0.15826	0.739864	2	0	1
ENSMUSG00000048027	2633	Rgmb	NM_178615	68799	-1.18835	3.7216	0.000591816	0.0102545	-0.0758157	3.7216	0.717551	0.963459	2	0	1
ENSMUSG00000048142	6670	Nat8l	NM_001001985	269642	0.999266	2.51703	0.00401178	0.0403674	0.18543	2.51703	0.546184	0.925429	2	0	1
ENSMUSG00000048330	8561	Ric3	NM_001038624	320360	-1.32595	4.04317	0.00042345	0.00806823	0.194716	4.04317	0.392736	0.878067	2	0	1
ENSMUSG00000048965	3759	Mrgpre	NM_175534	244238	1.46865	2.43278	0.00229171	0.027208	1.49826	2.43278	0.0112291	0.381768	2	0	1
ENSMUSG00000050103	6285	Agmo	NM_178767	319660	-1.18206	5.57131	9.04e-06	0.00056124	-0.199746	5.57131	0.223513	0.799576	2	0	1
ENSMUSG00000050965	8992	Prkca	NM_011101	18750	-1.44848	5.90253	2.85e-05	0.00118782	-0.240141	5.90253	0.267166	0.821463	2	0	1
ENSMUSG00000051147	1509	Nat2	NM_001168577	17961	-1.24778	3.03922	0.00442417	0.042693	0.346931	3.03922	0.220157	0.797128	2	0	1
ENSMUSG00000052056	6139	Zfp217	NM_001033299	228913	-1.09011	5.26661	0.000241847	0.00555522	-0.048311	5.26661	0.802551	0.973309	2	0	1
ENSMUSG00000052776	1885	Oas1a	NM_145211	246730	1.90489	2.395	3.29e-05	0.00132946	1.9151	2.395	0.00100957	0.130929	2	0	1
ENSMUSG00000052942	8842	Glis3	NM_001305671	226075	-1.56631	4.20589	0.000310563	0.00656644	-0.111886	4.20589	0.639184	0.944984	2	0	1
ENSMUSG00000053483	4756	Usp21	NM_013919	30941	-0.805017	4.8745	0.00120505	0.0170868	-0.283318	4.8745	0.106706	0.685812	2	0	1
ENSMUSG00000053870	6282	Fpgt	NM_029330	75540	-0.862291	4.242	0.00216022	0.026043	0.0823914	4.242	0.66983	0.954435	2	0	1
ENSMUSG00000054237	1402	Fra10ac1	NM_001081075	70567	-1.44035	2.79445	0.000263201	0.00587582	0.149234	2.79445	0.5006	0.913928	2	0	1
ENSMUSG00000054404	4427	Slfn5	NM_183201	327978	1.02675	3.37164	0.00200575	0.0246442	1.8214	3.37164	6.77e-05	0.0282536	2	1	1
ENSMUSG00000055538	4557	Zcchc24	NM_001101433	71918	-1.16253	3.50375	0.00510746	0.0473575	-0.162174	3.50375	0.527238	0.918857	2	0	1
ENSMUSG00000055817	5319	Mta3	NM_001171052	116871	0.734859	4.32501	0.00174812	0.0223826	0.265408	4.32501	0.183235	0.769998	2	0	1
ENSMUSG00000056145	5569	AI504432	NM_173787	229694	1.66222	3.00997	2.25e-05	0.00102468	0.92128	3.00997	0.0154898	0.431714	2	0	1
ENSMUSG00000056313	1805	Tcim	NM_026931	69068	1.78429	2.04297	0.000423676	0.00806823	1.29422	2.04297	0.0220754	0.472654	2	0	1
ENSMUSG00000056602	29729	Fry	NM_172887	320365	-1.45874	6.06969	9.27e-06	0.000565887	-0.636501	6.06969	0.00328444	0.228523	2	0	1
ENSMUSG00000056737	2529	Capg	NM_001042534	12332	2.11872	1.99714	1.25e-05	0.000680544	1.37475	1.99714	0.00882854	0.341554	2	0	1
ENSMUSG00000056849	489	NA	NA	NA	1.93584	0.0834033	0.000750133	0.0120229	0.0795729	0.0834033	0.873737	0.98588	2	0	1
ENSMUSG00000057135	1080	Scimp	NM_001045526	327957	2.08049	-0.213768	0.00173858	0.0222765	1.27282	-0.213768	0.0720471	0.636162	2	0	1
ENSMUSG00000057137	5853	Tmem140	NM_197986	68487	-0.875556	5.22514	9.83e-05	0.00293159	-0.259163	5.22514	0.0862436	0.659072	2	0	1
ENSMUSG00000057219	3069	Armc7	NM_001361594	276905	-0.922795	3.15317	0.00366311	0.0378128	0.0281433	3.15317	0.890607	0.987664	2	0	1
ENSMUSG00000057315	8792	Arhgap24	NM_001286468	231532	1.13911	3.65981	0.000685042	0.0112895	0.63559	3.65981	0.0416037	0.553273	2	0	1
ENSMUSG00000057329	9157	Bcl2	NM_009741	12043	1.4226	3.61106	3.89e-05	0.00153191	1.02431	3.61106	0.00333185	0.230039	2	0	1
ENSMUSG00000057666	4133	Gapdh	NM_001289726	14433	1.01087	4.03845	0.000766575	0.0121993	0.0530469	4.03845	0.829242	0.977211	2	0	1
ENSMUSG00000057706	3403	Mex3b	NM_175366	108797	-1.19657	2.79182	0.00469884	0.0447	-0.0986783	2.79182	0.707343	0.961593	2	0	1
ENSMUSG00000059639	776	Clec4a4	NM_001005860	474145	-2.89994	1.19402	0.00210115	0.0255967	-0.792452	1.19402	0.0591837	0.602355	2	0	1
ENSMUSG00000059658	348	NA	NA	NA	2.03047	-0.0679547	0.0042019	0.0415126	1.0007	-0.0679547	0.171987	0.755773	2	0	1
ENSMUSG00000060152	2296	Pop5	NM_026398	117109	-1.94304	2.08928	0.00367381	0.0378797	0.428385	2.08928	0.250106	0.810406	2	0	1
ENSMUSG00000060862	10710	Zbtb40	NM_198248	230848	-0.852171	4.19579	0.0011271	0.0162121	-0.232271	4.19579	0.176781	0.761125	2	0	1
ENSMUSG00000061474	1274	Mrps36	NM_001190264	66128	1.16533	1.90128	0.00173275	0.0222334	-0.0128121	1.90128	0.968029	0.996074	2	0	1
ENSMUSG00000062098	5776	Btbd3	NM_001025431	228662	-0.848957	4.23486	0.00507996	0.0472	-0.329586	4.23486	0.122076	0.707585	2	0	1
ENSMUSG00000063001	427	NA	NA	NA	2.43396	-1.82537	0.00461087	0.0440733	-0.244075	-1.82537	0.749719	0.96623	2	0	1
ENSMUSG00000063382	5304	Bcl9l	NM_001357490	80288	-1.03293	4.95338	0.000685508	0.0112895	-0.0925613	4.95338	0.641913	0.946771	2	0	1
ENSMUSG00000063506	3876	Arhgap22	NM_153800	239027	-0.990278	5.0753	0.00283033	0.0317744	-0.0644292	5.0753	0.777174	0.968563	2	0	1
ENSMUSG00000063816	408	NA	NA	NA	1.73348	-0.563669	0.0049803	0.0466356	0.996531	-0.563669	0.108281	0.690921	2	0	1
ENSMUSG00000063820	597	Arl9	NM_206935	384185	-2.40413	0.365229	0.0020513	0.025118	0.34531	0.365229	0.434686	0.890773	2	0	1
ENSMUSG00000063889	5895	Crem	NM_001110850	12916	1.29653	2.64734	0.00061916	0.0105237	-0.321225	2.64734	0.30933	0.84691	2	0	1
ENSMUSG00000064960	128	NA	NA	NA	-3.86084	-1.50065	0.00197206	0.0243413	-0.150883	-1.50065	0.810074	0.973902	2	0	1
ENSMUSG00000065651	127	NA	NA	NA	-2.79162	-0.364025	0.00307097	0.0335935	0.0834178	-0.364025	0.870826	0.985712	2	0	1
ENSMUSG00000065750	136	NA	NA	NA	-3.70663	-1.37715	0.00237587	0.0280218	-0.112319	-1.37715	0.854803	0.981881	2	0	1
ENSMUSG00000066456	1869	Hmgn3	NM_026122	94353	1.71683	1.38187	0.000286919	0.00624389	0.882006	1.38187	0.0599134	0.603393	2	0	1
ENSMUSG00000066475	555	NA	NA	NA	2.3407	-0.644743	0.00246231	0.0288518	0.0524734	-0.644743	0.940033	0.993343	2	0	1
ENSMUSG00000066487	882	NA	NA	NA	1.69464	0.249561	0.00102578	0.0151972	0.34532	0.249561	0.458357	0.897955	2	0	1
ENSMUSG00000066621	12772	Tecpr1	NM_001356992	70381	0.779501	4.63934	0.00409721	0.0408495	-0.0413715	4.63934	0.854102	0.981881	2	0	1
ENSMUSG00000066861	2340	Oas1g	NM_011852	23960	1.27248	1.83541	0.000693363	0.0113563	1.75719	1.83541	0.000342771	0.0715475	2	0	1
ENSMUSG00000067288	1464	Rps28	NM_001355384	54127	1.56698	2.63015	5.64e-05	0.001963	0.750842	2.63015	0.0406054	0.551427	2	0	1
ENSMUSG00000067430	3557	Zfp763	NM_028543	73451	-1.77431	2.86934	0.00168	0.0217588	0.549803	2.86934	0.0907845	0.665032	2	0	1
ENSMUSG00000068923	5205	Syt11	NM_018804	229521	1.51444	3.89526	1.98e-05	0.000939194	0.370455	3.89526	0.207118	0.78879	2	0	1
ENSMUSG00000069792	533	Wfdc17	NM_001081957	100034251	3.35777	0.40354	2.11e-06	0.000202945	3.0911	0.40354	0.00156578	0.16161	2	0	1
ENSMUSG00000070390	6305	Nlrp1b	NM_001039680	637515	-0.907469	5.53911	0.000712189	0.0115697	-0.341993	5.53911	0.0737809	0.639487	2	0	1
ENSMUSG00000070443	999	NA	NA	NA	1.38029	1.23511	0.00408927	0.0408267	0.361955	1.23511	0.419583	0.883956	2	0	1
ENSMUSG00000071068	4509	Treml2	NM_001033405	328833	1.21443	3.40937	0.00243699	0.0286591	0.207242	3.40937	0.558825	0.928238	2	0	1
ENSMUSG00000071343	1002	NA	NA	NA	1.64592	2.04942	4.41e-05	0.00166167	0.342212	2.04942	0.325459	0.856988	2	0	1
ENSMUSG00000071862	5665	Lrrtm2	NM_178005	107065	1.44862	1.94573	0.00309007	0.0337819	-0.586604	1.94573	0.166158	0.747338	2	0	1
ENSMUSG00000072255	378	NA	NA	NA	1.71915	-0.274436	0.00161503	0.0211408	0.586696	-0.274436	0.249975	0.810406	2	0	1
ENSMUSG00000072432	1002	NA	NA	NA	1.63804	1.52621	0.0010588	0.0154776	0.392836	1.52621	0.396871	0.87997	2	0	1
ENSMUSG00000072676	1869	Tmem254a	NM_025311	66039	1.65908	1.21207	0.00247349	0.0289397	0.510766	1.21207	0.338359	0.860079	2	0	1
ENSMUSG00000072714	441	NA	NA	NA	1.86399	-0.282111	0.000946571	0.0142909	0.286002	-0.282111	0.568672	0.93038	2	0	1
ENSMUSG00000072872	4458	Rybp	NM_019743	56353	-0.886938	4.0261	0.00310422	0.0338953	0.0512769	4.0261	0.799426	0.972923	2	0	1
ENSMUSG00000072915	4429	Gm12258	XM_017314865	108167848	-1.1578	3.90905	0.00102777	0.0151972	0.137852	3.90905	0.540074	0.924343	2	0	1
ENSMUSG00000072966	4540	Gprasp2	NM_001163015	245607	-1.47738	3.23645	0.00312478	0.0340576	0.233282	3.23645	0.42337	0.885462	2	0	1
ENSMUSG00000073409	2085	H2-Q6	NM_207648	110557	1.22204	2.30043	0.00449426	0.0431887	2.36376	2.30043	0.000430409	0.0807976	2	0	1
ENSMUSG00000073598	2837	1700066B19Rik	NM_001033168	73449	-3.62015	2.23676	8.82e-06	0.000555634	-0.53147	2.23676	0.0393227	0.549845	2	0	1
ENSMUSG00000073678	16611	Pgap1	NM_001163314	241062	0.956407	4.76761	0.000560945	0.00987748	0.157204	4.76761	0.485815	0.908234	2	0	1
ENSMUSG00000073737	996	NA	NA	NA	1.65519	1.20048	6.55e-05	0.00218232	0.482384	1.20048	0.188399	0.773705	2	0	1
ENSMUSG00000073775	1629	Kti12	NM_029571	100087	-1.57782	1.55029	0.000511603	0.00922068	0.632782	1.55029	0.0276935	0.498688	2	0	1
ENSMUSG00000073902	7293	NA	NA	NA	1.87465	4.78842	3.97e-08	1.12e-05	1.23227	4.78842	5.56e-05	0.024962	2	1	1
ENSMUSG00000074034	882	NA	NA	NA	1.50814	0.728315	0.00137494	0.0188697	0.714457	0.728315	0.11885	0.704407	2	0	1
ENSMUSG00000074141	4097	Il4i1	NM_010215	14204	1.8055	3.08008	9.37e-06	0.00056824	0.545596	3.08008	0.119744	0.704407	2	0	1
ENSMUSG00000074228	1090	NA	NA	NA	-2.35699	2.00715	0.00421088	0.0415194	-0.569383	2.00715	0.129936	0.713292	2	0	1
ENSMUSG00000074344	2296	Tmigd3	NM_001174169	69296	-1.36641	4.15728	0.000371247	0.00734758	-0.404816	4.15728	0.0677579	0.626047	2	0	1
ENSMUSG00000074516	654	NA	NA	NA	1.76169	0.771483	0.0012738	0.0178483	-0.0240544	0.771483	0.960174	0.995529	2	0	1
ENSMUSG00000074802	6748	Gas2l3	NM_001033331	237436	2.29658	4.10387	1.22e-07	2.73e-05	1.52487	4.10387	0.000391706	0.0767688	2	0	1
ENSMUSG00000076431	4795	Sox4	NM_009238	20677	-1.08154	4.53707	0.000644515	0.0108534	-0.243731	4.53707	0.228949	0.800723	2	0	1
ENSMUSG00000078162	1002	NA	NA	NA	1.47388	1.78711	0.000579366	0.0100855	0.24003	1.78711	0.525784	0.918857	2	0	1
ENSMUSG00000078291	432	NA	NA	NA	2.22475	-1.17294	0.00352775	0.0368607	-0.22181	-1.17294	0.742283	0.96615	2	0	1
ENSMUSG00000078967	1229	NA	NA	NA	1.53973	0.868752	0.00213643	0.0258762	0.537357	0.868752	0.260636	0.817807	2	0	1
ENSMUSG00000079164	4790	Tlr5	NM_016928	53791	-2.51264	3.93335	0.000105617	0.00308282	-0.711889	3.93335	0.0102707	0.369477	2	0	1
ENSMUSG00000079311	990	NA	NA	NA	1.68626	0.877482	0.000459335	0.00855344	0.541242	0.877482	0.229386	0.800723	2	0	1
ENSMUSG00000079442	6482	St6galnac4	NM_001276425	20448	-1.00059	4.98021	0.00419399	0.0414572	-0.120237	4.98021	0.610483	0.938195	2	0	1
ENSMUSG00000079444	2721	NA	NA	NA	1.0006	3.0157	0.00117142	0.0167422	0.96728	3.0157	0.00325982	0.228523	2	0	1
ENSMUSG00000079481	16952	Nhsl2	NM_001163610	100042480	-2.28308	5.32608	2e-08	7.44e-06	-0.447508	5.32608	0.0155636	0.431714	2	0	1
ENSMUSG00000080994	935	NA	NA	NA	1.73275	0.848835	0.00168389	0.0217778	0.038541	0.848835	0.937305	0.993116	2	0	1
ENSMUSG00000081004	225	NA	NA	NA	-2.90385	-0.795036	0.00473987	0.0449949	-0.477041	-0.795036	0.367439	0.87502	2	0	1
ENSMUSG00000081023	813	NA	NA	NA	1.45624	1.79208	7.34e-05	0.00238846	0.432845	1.79208	0.180252	0.766577	2	0	1
ENSMUSG00000081059	476	NA	NA	NA	1.62761	0.0372848	0.00412022	0.0409535	-0.00111062	0.0372848	0.998251	0.999491	2	0	1
ENSMUSG00000081221	999	NA	NA	NA	1.55067	1.6651	0.00113958	0.016348	0.364277	1.6651	0.408577	0.882147	2	0	1
ENSMUSG00000081302	2042	NA	NA	NA	1.30759	1.36255	0.00177718	0.0225936	-0.00500819	1.36255	0.989029	0.998252	2	0	1
ENSMUSG00000081394	472	Gm13215	XR_104891	664894	1.71079	0.218033	0.00150904	0.0200955	0.364361	0.218033	0.45866	0.89806	2	0	1
ENSMUSG00000081453	1381	NA	NA	NA	1.28905	2.32725	3.95e-05	0.00153801	0.515437	2.32725	0.0632732	0.616727	2	0	1
ENSMUSG00000081564	365	NA	NA	NA	-2.28894	0.434442	0.00361458	0.037441	0.363857	0.434442	0.416726	0.883514	2	0	1
ENSMUSG00000081600	1002	NA	NA	NA	1.68781	1.23349	0.000248535	0.00566016	0.249553	1.23349	0.536837	0.922707	2	0	1
ENSMUSG00000081631	379	NA	NA	NA	1.91227	0.848639	6.55e-05	0.00218232	0.519546	0.848639	0.22311	0.799409	2	0	1
ENSMUSG00000082061	601	NA	NA	NA	1.47428	-0.244233	0.00496069	0.0465558	0.768614	-0.244233	0.134349	0.718835	2	0	1
ENSMUSG00000082878	853	NA	NA	NA	1.57142	0.287699	0.001235	0.0174151	0.420607	0.287699	0.345982	0.863512	2	0	1
ENSMUSG00000083011	1212	NA	NA	NA	1.14885	2.24722	0.000604181	0.0103489	0.441298	2.24722	0.15041	0.733057	2	0	1
ENSMUSG00000083017	389	NA	NA	NA	2.97959	-1.59863	0.000324903	0.00673479	2.07844	-1.59863	0.0246694	0.479213	2	0	1
ENSMUSG00000083044	1008	NA	NA	NA	1.53508	1.95973	0.000260711	0.00584272	0.744955	1.95973	0.0696416	0.629791	2	0	1
ENSMUSG00000083087	859	NA	NA	NA	1.5713	0.262456	0.00265445	0.0302925	0.508199	0.262456	0.302171	0.842511	2	0	1
ENSMUSG00000083245	1007	NA	NA	NA	1.61329	0.57921	0.000737084	0.0118774	0.460504	0.57921	0.295221	0.837456	2	0	1
ENSMUSG00000083344	401	NA	NA	NA	1.27374	0.749979	0.00252985	0.0293179	1.30202	0.749979	0.00586291	0.290732	2	0	1
ENSMUSG00000083585	388	NA	NA	NA	-4.31655	-0.898047	8.39e-05	0.00263719	0.0243758	-0.898047	0.957314	0.995414	2	0	1
ENSMUSG00000083985	404	NA	NA	NA	2.30524	-1.46891	0.00372239	0.0382488	0.244362	-1.46891	0.736797	0.96615	2	0	1
ENSMUSG00000084323	624	NA	NA	NA	1.15515	0.814685	0.00428242	0.0418702	0.521501	0.814685	0.174849	0.758878	2	0	1
ENSMUSG00000084673	116	NA	NA	NA	-3.48291	-2.67016	0.00294643	0.0327501	0.199753	-2.67016	0.783375	0.968882	2	0	1
ENSMUSG00000084821	2884	Gm15880	NR_040343	100504375	1.56732	2.43655	0.000164442	0.00419901	0.424197	2.43655	0.255692	0.813961	2	0	1
ENSMUSG00000084932	417	NA	NA	NA	3.60972	-1.86571	4.92e-05	0.00178802	1.42129	-1.86571	0.101599	0.68078	2	0	1
ENSMUSG00000085087	410	NA	NA	NA	-4.15402	-0.326028	0.00105788	0.0154767	0.184076	-0.326028	0.725914	0.964998	2	0	1
ENSMUSG00000085881	578	NA	NA	NA	-4.15772	-0.20262	0.00354059	0.0369733	-0.498164	-0.20262	0.390287	0.877577	2	0	1
ENSMUSG00000085927	538	NA	NA	NA	-2.87846	0.218975	0.0033004	0.0353705	0.0595178	0.218975	0.901261	0.988467	2	0	1
ENSMUSG00000086076	525	NA	NA	NA	-4.87817	1.0039	0.000136939	0.00369652	-0.766361	1.0039	0.0485923	0.565975	2	0	1
ENSMUSG00000086291	1569	NA	NA	NA	-1.28635	3.32789	0.00256515	0.0295932	-0.212916	3.32789	0.414608	0.882147	2	0	1
ENSMUSG00000086513	7293	NA	NA	NA	1.39593	3.77492	4.96e-06	0.000367727	0.44419	3.77492	0.0741548	0.639978	2	0	1
ENSMUSG00000086675	2044	NA	NA	NA	-2.5217	2.43471	0.00311696	0.033993	-1.05149	2.43471	0.00899783	0.345128	2	0	1
ENSMUSG00000086693	1804	NA	NA	NA	1.00148	2.92442	0.0026614	0.0303525	1.25486	2.92442	0.00139344	0.15987	2	0	1
ENSMUSG00000086849	256	NA	NA	NA	-2.74274	-1.00608	0.0037635	0.0385739	0.273162	-1.00608	0.609092	0.93738	2	0	1
ENSMUSG00000086933	1548	NA	NA	NA	-2.22416	2.31719	0.00152861	0.0203109	-0.0154312	2.31719	0.963399	0.995529	2	0	1
ENSMUSG00000087380	2406	2210408F21Rik	NR_040257	73652	1.55983	1.68413	0.000629424	0.0106292	0.481805	1.68413	0.259182	0.816242	2	0	1
ENSMUSG00000087639	2257	NA	NA	NA	-1.63355	3.36261	0.00089889	0.0137797	0.115155	3.36261	0.663688	0.9525	2	0	1
ENSMUSG00000088308	134	NA	NA	NA	-2.70496	-0.745102	0.00168343	0.0217778	-0.671148	-0.745102	0.153414	0.735575	2	0	1
ENSMUSG00000089651	1223	NA	NA	NA	2.61387	1.42473	0.000163573	0.0041909	0.909812	1.42473	0.178438	0.764131	2	0	1
ENSMUSG00000089993	1378	NA	NA	NA	1.4181	0.244317	0.00351497	0.0368129	0.684799	0.244317	0.145304	0.73089	2	0	1
ENSMUSG00000090086	4725	NA	NA	NA	-0.8983	4.24527	0.00340071	0.0361764	0.062112	4.24527	0.7662	0.968563	2	0	1
ENSMUSG00000090164	2630	BC035044	NM_001254946	232406	-1.87538	4.65848	7.34e-06	0.000480369	-0.848403	4.65848	0.000204621	0.0548231	2	0	1
ENSMUSG00000090223	641	Pcp4	NM_008791	18546	3.09761	0.4908	8.51e-05	0.00266671	0.734861	0.4908	0.317342	0.852014	2	0	1
ENSMUSG00000090553	1372	Snrpe	NM_009227	20643	1.39021	1.98624	0.00289793	0.0322909	-0.293575	1.98624	0.464272	0.89993	2	0	1
ENSMUSG00000090894	1106	Olfr110	NM_146328	258325	2.27391	1.54515	2.34e-05	0.00104739	0.854208	1.54515	0.0886463	0.660681	2	0	1
ENSMUSG00000091906	885	1700099I09Rik	NR_130171	76624	1.52665	0.975888	0.00237472	0.0280218	0.365204	0.975888	0.431041	0.889029	2	0	1
ENSMUSG00000092260	2299	Zfp963	NM_001200023	620419	-1.90581	2.64963	0.00010993	0.00316749	0.331934	2.64963	0.195432	0.779601	2	0	1
ENSMUSG00000092283	633	NA	NA	NA	-5.00169	1.44929	7.57e-05	0.00244046	0.215656	1.44929	0.548765	0.925429	2	0	1
ENSMUSG00000092464	1096	NA	NA	NA	1.3888	0.395855	0.00261212	0.0299152	0.388436	0.395855	0.358822	0.871342	2	0	1
ENSMUSG00000093990	399	NA	NA	NA	1.4777	-0.0958827	0.00432983	0.0420134	0.534551	-0.0958827	0.274521	0.825936	2	0	1
ENSMUSG00000094497	483	NA	NA	NA	2.03637	-0.313783	0.00219905	0.0263519	-0.0924101	-0.313783	0.875184	0.98588	2	0	1
ENSMUSG00000094708	1002	NA	NA	NA	1.33719	1.7142	0.00439544	0.0425121	0.579106	1.7142	0.206179	0.788646	2	0	1
ENSMUSG00000094812	165	NA	NA	NA	2.77235	-1.25351	0.00288012	0.0321724	-0.494018	-1.25351	0.54865	0.925429	2	0	1
ENSMUSG00000095042	1002	NA	NA	NA	1.63738	1.75166	0.000527352	0.0094476	0.169215	1.75166	0.684635	0.956611	2	0	1
ENSMUSG00000095649	7296	NA	NA	NA	1.55505	4.38328	6.11e-07	8.33e-05	0.309983	4.38328	0.177555	0.762252	2	0	1
ENSMUSG00000096437	399	NA	NA	NA	1.54419	-0.3126	0.00409838	0.0408495	0.347301	-0.3126	0.482126	0.904881	2	0	1
ENSMUSG00000096763	399	NA	NA	NA	1.72664	-0.504111	0.00154107	0.0204462	0.395336	-0.504111	0.424494	0.886624	2	0	1
ENSMUSG00000097208	971	NA	NA	NA	3.92118	0.0873626	0.00414477	0.0411292	-0.0448524	0.0873626	0.971607	0.996653	2	0	1
ENSMUSG00000097272	3196	NA	NA	NA	-1.57883	4.64567	0.0042675	0.0417699	-0.73829	4.64567	0.0312926	0.516184	2	0	1
ENSMUSG00000097294	3683	NA	NA	NA	-1.12185	3.79394	0.00500076	0.0466816	-0.457562	3.79394	0.0739825	0.639487	2	0	1
ENSMUSG00000097365	5786	C030034L19Rik	NR_015499	320088	1.35775	4.59008	0.000287655	0.00624389	1.03466	4.59008	0.00480022	0.270688	2	0	1
ENSMUSG00000097461	2649	NA	NA	NA	-1.33401	4.00471	0.000224395	0.00525177	-0.280827	4.00471	0.179492	0.765336	2	0	1
ENSMUSG00000097504	1195	NA	NA	NA	-1.33323	2.80738	0.00144684	0.0194548	-0.130217	2.80738	0.596512	0.934666	2	0	1
ENSMUSG00000097654	1655	NA	NA	NA	2.62436	2.85858	4.91e-08	1.31e-05	0.605183	2.85858	0.105972	0.684685	2	0	1
ENSMUSG00000097719	377	NA	NA	NA	1.88958	0.451075	0.000202195	0.00489824	0.540919	0.451075	0.241673	0.80891	2	0	1
ENSMUSG00000097979	1180	NA	NA	NA	1.69546	1.53818	5.64e-05	0.001963	0.301243	1.53818	0.405474	0.882147	2	0	1
ENSMUSG00000097987	427	NA	NA	NA	1.56377	0.75567	0.000865364	0.0134495	0.843624	0.75567	0.0716039	0.635606	2	0	1
ENSMUSG00000097989	1004	NA	NA	NA	1.58274	0.689607	0.0014856	0.019857	0.410948	0.689607	0.372242	0.875758	2	0	1
ENSMUSG00000098002	1012	NA	NA	NA	1.72785	-0.349461	0.00345037	0.0363911	-0.0252369	-0.349461	0.961578	0.995529	2	0	1
ENSMUSG00000098113	989	NA	NA	NA	1.74731	0.752205	0.000478786	0.00878803	0.189954	0.752205	0.664663	0.952801	2	0	1
ENSMUSG00000098123	718	NA	NA	NA	1.56902	0.941142	0.000513267	0.00924138	0.608407	0.941142	0.151578	0.733994	2	0	1
ENSMUSG00000098181	381	NA	NA	NA	1.63302	-0.437273	0.00343053	0.0363098	0.260351	-0.437273	0.606034	0.937272	2	0	1
ENSMUSG00000098197	1668	BC051537	NR_046183	414076	1.4443	1.53381	0.0032656	0.0351304	-0.077365	1.53381	0.857224	0.982695	2	0	1
ENSMUSG00000098208	1003	NA	NA	NA	1.36837	0.55544	0.00137735	0.0188802	0.737214	0.55544	0.0769386	0.644962	2	0	1
ENSMUSG00000098856	129	Mir8113	NR_106193	102465901	-3.67579	-1.41316	0.00264988	0.0302596	1.44738	-1.41316	0.0378016	0.541803	2	0	1
ENSMUSG00000099746	3525	NA	NA	NA	-1.21012	3.9321	0.00213918	0.0258762	-0.163253	3.9321	0.512129	0.916353	2	0	1
ENSMUSG00000101439	1480	NA	NA	NA	1.87234	1.67609	2.48e-05	0.00108496	0.105561	1.67609	0.772108	0.968563	2	0	1
ENSMUSG00000101493	1117	NA	NA	NA	-1.92264	2.62471	0.00167735	0.0217401	0.178221	2.62471	0.587666	0.933032	2	0	1
ENSMUSG00000102193	581	NA	NA	NA	1.43402	1.09655	0.00350352	0.0367143	0.612081	1.09655	0.202401	0.78608	2	0	1
ENSMUSG00000102543	7627	Pcdhgc5	NM_033583	93708	0.792113	4.24978	0.000475506	0.00875022	0.239444	4.24978	0.201294	0.785298	2	0	1
ENSMUSG00000102894	889	NA	NA	NA	-1.93087	1.74212	0.00346464	0.0364346	0.069261	1.74212	0.85056	0.980863	2	0	1
ENSMUSG00000102918	5499	Pcdhgc3	NM_033581	93706	0.76116	4.28575	0.000465942	0.00864956	0.244372	4.28575	0.173884	0.757952	2	0	1
ENSMUSG00000103039	1171	NA	NA	NA	-2.95176	2.02604	0.00158475	0.0208869	-0.188447	2.02604	0.60135	0.93629	2	0	1
ENSMUSG00000103151	3045	NA	NA	NA	-1.26507	3.94761	0.00254806	0.0294718	-0.399216	3.94761	0.116792	0.702898	2	0	1
ENSMUSG00000103174	1452	NA	NA	NA	1.61139	1.19579	0.0010658	0.0155034	2.63098	1.19579	0.000639638	0.102014	2	0	1
ENSMUSG00000103230	685	NA	NA	NA	-2.58089	1.45757	0.00525286	0.048257	-0.22263	1.45757	0.608279	0.93738	2	0	1
ENSMUSG00000103865	318	NA	NA	NA	2.21316	0.150232	0.000286234	0.00624323	0.746984	0.150232	0.19541	0.779601	2	0	1
ENSMUSG00000104108	1591	NA	NA	NA	-2.88827	3.60104	2.08e-05	0.00097089	-0.695958	3.60104	0.00728539	0.325997	2	0	1
ENSMUSG00000104292	5208	NA	NA	NA	-1.11363	5.30625	0.0009534	0.0143734	-0.169924	5.30625	0.453111	0.895285	2	0	1
ENSMUSG00000104354	883	NA	NA	NA	2.78021	0.172977	0.000514918	0.00926181	1.02312	0.172977	0.20341	0.786234	2	0	1
ENSMUSG00000104389	2182	NA	NA	NA	-1.37734	2.55725	0.00336681	0.0358893	-0.411179	2.55725	0.135182	0.718835	2	0	1
ENSMUSG00000104493	2833	NA	NA	NA	1.79497	1.26906	0.00357039	0.0371332	-0.746436	1.26906	0.163543	0.7425	2	0	1
ENSMUSG00000104566	59	Mir7227	NR_106086	102465707	-4.55523	-2.03928	1.15e-05	0.000648126	0.567552	-2.03928	0.259406	0.816414	2	0	1
ENSMUSG00000104623	477	NA	NA	NA	1.48776	0.372856	0.00189557	0.0236959	0.482003	0.372856	0.278947	0.827963	2	0	1
ENSMUSG00000104864	222	NA	NA	NA	2.29351	-1.85206	0.00507834	0.0472	-0.569863	-1.85206	0.426715	0.887698	2	0	1
ENSMUSG00000104913	1591	NA	NA	NA	1.67326	2.12478	0.000265183	0.00589875	0.501811	2.12478	0.235486	0.804574	2	0	1
ENSMUSG00000104918	3980	NA	NA	NA	-3.9271	4.22849	7.38e-07	9.39e-05	-0.46753	4.22849	0.0426933	0.557618	2	0	1
ENSMUSG00000105296	543	NA	NA	NA	-2.66122	0.159688	0.00278222	0.0313913	0.0560967	0.159688	0.901212	0.988467	2	0	1
ENSMUSG00000105327	316	NA	NA	NA	2.17481	-1.66472	0.00489948	0.046144	-0.0020064	-1.66472	0.997691	0.999491	2	0	1
ENSMUSG00000105338	637	NA	NA	NA	-2.70757	2.51036	0.000479584	0.00879368	0.127863	2.51036	0.703752	0.960559	2	0	1
ENSMUSG00000106032	4886	NA	NA	NA	-1.36418	3.24019	0.00422894	0.0415908	0.0188826	3.24019	0.947456	0.994588	2	0	1
ENSMUSG00000106184	1803	NA	NA	NA	-1.12183	2.70832	0.00177145	0.0225367	0.0551013	2.70832	0.805717	0.973902	2	0	1
ENSMUSG00000106258	776	NA	NA	NA	1.26796	1.41636	0.00246176	0.0288518	-0.171575	1.41636	0.633326	0.944534	2	0	1
ENSMUSG00000106407	322	NA	NA	NA	3.56712	-1.31735	0.000282698	0.00618114	1.15925	-1.31735	0.224822	0.799622	2	0	1
ENSMUSG00000106574	999	NA	NA	NA	1.58998	1.69798	0.000417148	0.0080088	0.366285	1.69798	0.370228	0.87555	2	0	1
ENSMUSG00000106617	1749	NA	NA	NA	-1.23306	3.37011	0.00497629	0.0466356	0.0375827	3.37011	0.891299	0.987664	2	0	1
ENSMUSG00000106706	3109	NA	NA	NA	1.92407	2.33011	3.97e-06	0.000315388	0.513837	2.33011	0.144065	0.73089	2	0	1
ENSMUSG00000106980	266	NA	NA	NA	-4.12813	-0.769747	0.000986103	0.0147636	-0.353819	-0.769747	0.518594	0.9168	2	0	1
ENSMUSG00000107091	1926	NA	NA	NA	1.72789	2.11983	0.000795999	0.0125673	0.40727	2.11983	0.389085	0.877577	2	0	1
ENSMUSG00000107155	1333	NA	NA	NA	1.60489	1.03192	0.00348774	0.0366131	-0.590314	1.03192	0.219117	0.796407	2	0	1
ENSMUSG00000107317	4230	NA	NA	NA	-1.15841	4.74428	0.000146982	0.00389157	-0.150924	4.74428	0.419862	0.883956	2	0	1
ENSMUSG00000000682	1187	Cd52	NM_013706	23833	2.44314	4.94943	3e-09	1.74e-06	1.38303	4.94943	7.9e-05	0.0310855	3	1	1
ENSMUSG00000000982	766	Ccl3	NM_011337	20302	2.7217	4.48658	3.95e-11	5.46e-08	2.29077	4.48658	1.71e-07	0.000611283	3	1	1
ENSMUSG00000001175	4698	Calm1	NM_001313934	12313	0.761356	7.61306	0.000570015	0.00998277	0.0347227	7.61306	0.83842	0.978666	3	0	1
ENSMUSG00000001794	2397	Capns1	NM_009795	12336	0.804962	6.80641	0.000837124	0.0130445	0.169423	6.80641	0.373831	0.875758	3	0	1
ENSMUSG00000002103	5186	Acp2	NM_001357067	11432	-0.557363	7.70024	0.000674592	0.0112022	-0.0339398	7.70024	0.779722	0.968563	3	0	0
ENSMUSG00000002897	3970	Il17ra	NM_008359	16172	-0.846495	8.25196	0.000135025	0.00365995	-0.0243061	8.25196	0.877229	0.98588	3	0	1
ENSMUSG00000002985	1980	Apoe	NM_001305819	11816	3.22723	6.58967	3.48e-10	3.12e-07	2.50271	6.58967	1.65e-07	0.000611283	3	1	1
ENSMUSG00000003429	602	Rps11	NM_013725	27207	1.17422	4.76532	0.000469543	0.00868659	0.618036	4.76532	0.037713	0.541803	3	0	1
ENSMUSG00000005142	4325	Man2b1	NM_010764	17159	0.990002	9.24654	3.69e-06	0.000301299	0.359328	9.24654	0.020891	0.465857	3	0	1
ENSMUSG00000007891	2519	Ctsd	NM_009983	13033	1.60914	12.2478	2.16e-08	7.61e-06	0.392472	12.2478	0.0289573	0.505163	3	0	1
ENSMUSG00000007892	495	Rplp1	NM_018853	56040	1.18311	5.48238	0.00417953	0.0413598	0.731479	5.48238	0.04996	0.57123	3	0	1
ENSMUSG00000008682	2053	Rpl10	NM_052835	110954	1.00155	6.11288	0.000218561	0.0051488	0.280919	6.11288	0.187131	0.771517	3	0	1
ENSMUSG00000009927	683	Rps25	NM_024266	75617	1.26914	5.82891	4.35e-05	0.0016485	0.586902	5.82891	0.0202689	0.465657	3	0	1
ENSMUSG00000011884	1762	Gltp	NM_019821	56356	1.22227	5.41108	1.19e-05	0.000658756	0.599174	5.41108	0.00849213	0.33801	3	0	1
ENSMUSG00000015355	1189	Cd48	NM_001360767	12506	1.00356	5.30416	0.000510896	0.00921719	0.419523	5.30416	0.083246	0.652405	3	0	1
ENSMUSG00000016256	1441	Ctsz	NM_022325	64138	1.55015	7.69846	1.37e-08	5.46e-06	0.584936	7.69846	0.00167127	0.16716	3	0	1
ENSMUSG00000016534	9552	Lamp2	NM_001017959	16784	1.0774	9.52779	1.67e-07	3.44e-05	0.0731907	9.52779	0.572932	0.930816	3	0	1
ENSMUSG00000017466	3896	Timp2	NM_011594	21858	1.23607	8.31819	2.83e-05	0.00118391	0.17337	8.31819	0.421468	0.884989	3	0	1
ENSMUSG00000017760	4715	Ctsa	NM_001038492	19025	1.32249	8.73961	1.11e-06	0.000127523	0.279462	8.73961	0.132891	0.717393	3	0	1
ENSMUSG00000018217	2354	Pmp22	NM_001302255	18858	1.15465	9.29811	0.000495682	0.00902433	-0.253424	9.29811	0.324268	0.855643	3	0	1
ENSMUSG00000018567	1844	Gabarap	NM_019749	56486	1.08453	5.78888	5.11e-05	0.0018328	0.41127	5.78888	0.0521669	0.577698	3	0	1
ENSMUSG00000018774	1257	Cd68	NM_001291058	12514	1.53502	9.00525	2.15e-08	7.61e-06	0.279509	9.00525	0.100966	0.679579	3	0	1
ENSMUSG00000018927	1795	Ccl6	NM_009139	20305	2.61878	5.3152	6.88e-11	8.82e-08	0.853935	5.3152	0.00131712	0.157402	3	0	1
ENSMUSG00000018965	3709	Ywhah	NM_011738	22629	0.763338	8.1622	0.000227629	0.00530671	-0.0656352	8.1622	0.673526	0.954435	3	0	1
ENSMUSG00000019087	3026	Atp6ap1	NM_001358375	54411	0.796576	7.68605	0.00100053	0.0149173	0.184526	7.68605	0.335754	0.859246	3	0	1
ENSMUSG00000019818	4449	Cd164	NM_016898	53599	-0.91836	9.50538	0.000108161	0.0031316	-0.123053	9.50538	0.466356	0.899984	3	0	1
ENSMUSG00000020009	2847	Ifngr1	NM_010511	15979	-0.816162	8.00861	6.41e-05	0.00216645	-0.106352	8.00861	0.455074	0.89627	3	0	1
ENSMUSG00000020077	2196	Srgn	NM_001358965	19073	0.865024	6.03923	0.000592939	0.0102568	0.528897	6.03923	0.0140442	0.42398	3	0	1
ENSMUSG00000020120	4486	Plek	NM_019549	56193	0.834172	8.39144	4.83e-06	0.0003626	0.359974	8.39144	0.00829865	0.337936	3	0	1
ENSMUSG00000020709	1785	Adap2	NM_172133	216991	-0.601402	8.43898	0.00142229	0.0193274	-0.521192	8.43898	0.00111103	0.138501	3	0	0
ENSMUSG00000021224	3823	Numb	NM_001136075	18222	-0.733823	7.11025	0.000295734	0.00636537	-0.079849	7.11025	0.583618	0.933032	3	0	1
ENSMUSG00000021242	3261	Npc2	NM_023409	67963	1.45208	7.1228	1.81e-07	3.7e-05	0.50983	7.1228	0.0092475	0.350103	3	0	1
ENSMUSG00000021377	3089	Dek	NM_025900	110052	0.748732	6.72595	0.00359855	0.0373181	-0.135691	6.72595	0.513658	0.916615	3	0	1
ENSMUSG00000021423	997	Ly86	NM_010745	17084	1.34357	9.25169	8.1e-09	3.64e-06	0.212276	9.25169	0.128291	0.713292	3	0	1
ENSMUSG00000021477	1971	Ctsl	NM_009984	13039	1.50153	8.89805	1.49e-08	5.81e-06	0.294804	8.89805	0.0729087	0.636757	3	0	1
ENSMUSG00000021624	4509	Cd180	NM_001360519	17079	1.00282	9.3445	8.96e-05	0.00277271	0.140351	9.3445	0.460339	0.898774	3	0	1
ENSMUSG00000021665	1904	Hexb	NM_010422	15212	0.541124	12.2926	0.00158183	0.0208869	0.229281	12.2926	0.0953615	0.672243	3	0	0
ENSMUSG00000021756	11099	Il6st	NM_010560	16195	0.811851	8.60847	0.000203524	0.00491056	0.194127	8.60847	0.245102	0.809182	3	0	1
ENSMUSG00000021871	3085	NA	NA	NA	-1.04676	6.49662	6.08e-06	0.000424616	-0.149921	6.49662	0.310102	0.84691	3	0	1
ENSMUSG00000022186	3701	Oxct1	NM_024188	67041	1.14847	7.05472	3.8e-07	5.99e-05	-0.104687	7.05472	0.477965	0.903651	3	0	1
ENSMUSG00000022216	2209	Psme1	NM_011189	19186	1.37346	6.19123	1.96e-06	0.000192021	0.0499679	6.19123	0.802248	0.973309	3	0	1
ENSMUSG00000022283	5768	Pabpc1	NM_008774	18458	1.03574	7.96122	5.1e-07	7.45e-05	0.358915	7.96122	0.0133258	0.413859	3	0	1
ENSMUSG00000022769	1108	Sdf2l1	NM_022324	64136	1.12746	5.24943	6.13e-06	0.000426681	0.319015	5.24943	0.0889631	0.660681	3	0	1
ENSMUSG00000022982	646	Sod1	NM_011434	20655	0.982346	5.56804	2.47e-05	0.0010844	0.336627	5.56804	0.0611927	0.60689	3	0	1
ENSMUSG00000023150	5435	Ivns1abp	NM_001039511	117198	-0.861164	10.3539	1.05e-05	0.000611048	-0.738921	10.3539	8.62e-06	0.00660421	3	1	1
ENSMUSG00000023367	1119	Tmem176a	NM_001098271	66058	0.994525	5.20629	0.000170663	0.00430883	-0.232705	5.20629	0.256357	0.814901	3	0	1
ENSMUSG00000023992	4946	Trem2	NM_001272078	83433	1.37155	7.92468	3.33e-07	5.54e-05	0.135313	7.92468	0.440875	0.891197	3	0	1
ENSMUSG00000024013	4134	Fgd2	NM_001159538	26382	-1.1469	7.20313	5.47e-06	0.000395706	-0.302336	7.20313	0.0676834	0.626047	3	0	1
ENSMUSG00000024205	311	NA	NA	NA	1.22164	3.49844	0.00172321	0.0221427	0.608364	3.49844	0.097696	0.673832	3	0	1
ENSMUSG00000024610	1410	Cd74	NM_001042605	16149	1.84529	5.27257	0.00464001	0.0443047	2.22979	5.27257	0.00448197	0.260375	3	0	1
ENSMUSG00000024661	866	Fth1	NM_010239	14319	1.51228	8.57525	1.03e-08	4.41e-06	0.617286	8.57525	0.00064785	0.102014	3	0	1
ENSMUSG00000024781	2969	Lipa	NM_001111100	16889	0.829868	7.24513	0.000249519	0.00566016	0.404517	7.24513	0.0275324	0.498432	3	0	1
ENSMUSG00000025132	2258	Arhgdia	NM_001363425	192662	0.730851	7.49167	0.00423299	0.0415908	0.266242	7.49167	0.205519	0.788139	3	0	1
ENSMUSG00000025232	1865	Hexa	NM_010421	15211	1.28375	7.30674	4.34e-05	0.0016485	0.440122	7.30674	0.0686805	0.62704	3	0	1
ENSMUSG00000025290	840	Rps24	NM_001360584	20088	1.5416	5.72706	1.56e-05	0.000783625	0.564627	5.72706	0.0451668	0.562818	3	0	1
ENSMUSG00000025351	1031	Cd63	NM_001042580	12512	2.06012	5.05276	6.34e-10	5.18e-07	1.08643	5.05276	3.36e-05	0.017741	3	1	1
ENSMUSG00000025362	447	Rps26	NM_013765	27370	1.79033	4.07482	4.9e-05	0.00178335	0.338901	4.07482	0.357942	0.87061	3	0	1
ENSMUSG00000025381	1017	Cnpy2	NM_019953	56530	1.03876	4.99635	0.000121157	0.00338769	0.0662546	4.99635	0.751479	0.966501	3	0	1
ENSMUSG00000025393	4237	Atp5b	NM_016774	11947	0.864011	7.68001	0.00115854	0.0165712	0.100199	7.68001	0.632858	0.944534	3	0	1
ENSMUSG00000025492	678	Ifitm3	NM_025378	66141	1.19185	3.6183	0.00314733	0.034241	2.42819	3.6183	8.52e-05	0.0318459	3	1	1
ENSMUSG00000025534	4548	Gusb	NM_001357025	110006	1.34943	7.1684	2.03e-08	7.44e-06	0.187755	7.1684	0.206128	0.788646	3	0	1
ENSMUSG00000025630	1289	Hprt	NM_013556	15452	0.957968	5.91684	0.000128615	0.00353564	0.10731	5.91684	0.574119	0.930934	3	0	1
ENSMUSG00000025779	1021	Ly96	NM_001159711	17087	0.72761	5.60102	0.00472214	0.0448741	-0.245254	5.60102	0.245966	0.809182	3	0	1
ENSMUSG00000026249	8287	Serpine2	NM_009255	20720	1.713	8.0796	1.99e-10	1.99e-07	0.45391	8.0796	0.00427778	0.256824	3	0	1
ENSMUSG00000026365	8383	Cfh	NM_009888	12628	0.892288	9.2778	4.6e-05	0.0017129	-0.111559	9.2778	0.482772	0.905222	3	0	1
ENSMUSG00000026425	12560	Srgap2	NM_001081011	14270	-0.931253	9.09534	4.9e-06	0.000365304	-0.223194	9.09534	0.103093	0.682289	3	0	1
ENSMUSG00000026519	4492	Tmem63a	NM_144794	208795	-0.700862	7.10169	0.00144374	0.0194301	0.252064	7.10169	0.136738	0.720948	3	0	1
ENSMUSG00000026748	6947	Plxdc2	NM_026162	67448	1.05092	10.6325	7.76e-05	0.00247899	-0.342169	10.6325	0.0873547	0.660681	3	0	1
ENSMUSG00000027248	3139	Pdia3	NM_007952	14827	0.813835	8.65513	0.00234269	0.0277033	0.0737385	8.65513	0.72907	0.965722	3	0	1
ENSMUSG00000027303	3335	Ptpra	NM_001163688	19262	0.726194	6.36514	0.00018097	0.0045042	-0.192756	6.36514	0.192578	0.776602	3	0	1
ENSMUSG00000027523	11186	Gnas	NM_001077507	14683	2.18364	8.34657	2.78e-12	7.95e-09	0.606564	8.34657	0.000451525	0.0827073	3	0	1
ENSMUSG00000027947	8642	Il6ra	NM_001310676	16194	-0.845023	8.59163	1.72e-05	0.000844367	-0.029373	8.59163	0.824918	0.976869	3	0	1
ENSMUSG00000028081	977	Rps3a1	NM_016959	20091	0.978983	5.59971	0.00013538	0.00365995	0.535209	5.59971	0.0129685	0.409522	3	0	1
ENSMUSG00000028159	4124	Dapp1	NM_001310753	26377	-0.881293	7.00153	0.000145278	0.00386353	-0.410394	7.00153	0.0166076	0.436651	3	0	1
ENSMUSG00000028413	4234	B4galt1	NM_022305	14595	-1.03347	7.42851	2.99e-05	0.00122973	0.424283	7.42851	0.0182693	0.451104	3	0	1
ENSMUSG00000028416	1349	Bag1	NM_001171739	12017	1.42891	4.96357	5.23e-07	7.58e-05	0.361794	4.96357	0.0803361	0.6502	3	0	1
ENSMUSG00000028495	1586	Rps6	NM_009096	20104	1.34621	5.49123	6.37e-06	0.000436609	0.557198	5.49123	0.0182041	0.45065	3	0	1
ENSMUSG00000028599	3818	Tnfrsf1b	NM_011610	21938	-0.707848	7.11955	0.00164396	0.0214412	-0.120862	7.11955	0.473114	0.90118	3	0	1
ENSMUSG00000028657	3674	Ppt1	NM_008917	19063	0.775068	7.58507	1.02e-05	0.000601029	0.183303	7.58507	0.146206	0.73091	3	0	1
ENSMUSG00000028976	3402	Slc2a5	NM_019741	56485	-0.81951	6.69236	0.000112115	0.00321333	-0.0938713	6.69236	0.523768	0.918462	3	0	1
ENSMUSG00000029076	6115	Sdf4	NM_001302467	20318	1.00922	7.08915	0.000189716	0.0046652	0.163888	7.08915	0.428658	0.88773	3	0	1
ENSMUSG00000029119	3528	Man2b2	NM_008550	17160	0.782637	6.67351	0.000404417	0.00781451	0.355114	6.67351	0.0477104	0.563984	3	0	1
ENSMUSG00000029343	985	Crybb1	NM_001312893	12960	-2.52218	5.04823	3.49e-07	5.7e-05	-0.0592918	5.04823	0.781188	0.968569	3	0	1
ENSMUSG00000029640	4639	Usp12	NM_011669	22217	1.40902	6.4128	1.36e-08	5.46e-06	0.121222	6.4128	0.422654	0.885372	3	0	1
ENSMUSG00000030256	6262	Bhlhe41	NM_001271768	79362	0.497032	7.93064	0.00306296	0.0335468	0.152682	7.93064	0.259752	0.816596	3	0	0
ENSMUSG00000030342	2044	Cd9	NM_007657	12527	1.59673	7.78029	2.75e-09	1.64e-06	0.74435	7.78029	7.97e-05	0.0310855	3	1	1
ENSMUSG00000030579	564	Tyrobp	NM_011662	22177	2.05673	8.75305	5.29e-07	7.59e-05	0.29616	8.75305	0.282093	0.829944	3	0	1
ENSMUSG00000030711	1507	Sult1a1	NM_133670	20887	-0.941842	5.55879	0.000255476	0.00574257	0.167715	5.55879	0.346982	0.863929	3	0	1
ENSMUSG00000030804	2037	NA	NA	NA	1.41014	5.47966	1.81e-05	0.000877142	0.317556	5.47966	0.207368	0.788992	3	0	1
ENSMUSG00000031320	1631	Rps4x	NM_009094	20102	1.15516	5.85746	2.62e-05	0.00111962	0.711961	5.85746	0.00219106	0.189095	3	0	1
ENSMUSG00000031447	2255	Lamp1	NM_001317353	16783	0.910948	9.01627	4.75e-06	0.000357983	0.411543	9.01627	0.00597875	0.294566	3	0	1
ENSMUSG00000031785	3864	Adgrg1	NM_001198894	14766	-0.766344	7.50429	0.000688667	0.0113207	0.10271	7.50429	0.537437	0.923386	3	0	1
ENSMUSG00000031839	1163	Hsbp1	NM_024219	68196	0.730582	6.84735	0.00094209	0.0142352	-0.0111792	6.84735	0.948269	0.994588	3	0	1
ENSMUSG00000032067	1035	Pts	NM_001364488	19286	-0.758895	5.02389	0.00532851	0.0488105	0.137296	5.02389	0.495308	0.911175	3	0	1
ENSMUSG00000032399	1422	Rpl4	NM_024212	67891	1.11368	7.6658	2.37e-07	4.35e-05	0.358782	7.6658	0.0157509	0.431714	3	0	1
ENSMUSG00000032412	2389	Atp1b3	NM_001357212	11933	1.02929	6.96537	1.15e-05	0.000648472	0.280839	6.96537	0.103666	0.68262	3	0	1
ENSMUSG00000032434	3352	Cmtm6	NM_026036	67213	-0.775769	7.59193	0.00042584	0.00809772	-0.104286	7.59193	0.514462	0.916722	3	0	1
ENSMUSG00000032440	4785	Tgfbr2	NM_009371	21813	1.0068	8.65312	2.49e-06	0.000225961	0.0964783	8.65312	0.50658	0.915577	3	0	1
ENSMUSG00000033880	2847	Lgals3bp	NM_011150	19039	1.82335	7.26916	2.3e-08	7.79e-06	1.49079	7.26916	2.96e-07	0.000611283	3	1	1
ENSMUSG00000034708	3474	Grn	NM_008175	14824	1.03047	9.31178	3.03e-06	0.000262777	0.543513	9.31178	0.00138881	0.15987	3	0	1
ENSMUSG00000034892	693	Rps29	NM_009093	20090	1.35032	4.87873	0.000328516	0.00676897	0.599788	4.87873	0.06692	0.625434	3	0	1
ENSMUSG00000034994	3098	Eef2	NM_007907	13629	1.1758	7.566	7.36e-05	0.00238854	0.570074	7.566	0.0166892	0.436651	3	0	1
ENSMUSG00000035202	3881	Lars2	NM_001348167	102436	1.12369	10.105	0.000441155	0.00833149	0.102604	10.105	0.674994	0.954435	3	0	1
ENSMUSG00000035885	545	Cox8a	NM_007750	12868	1.33947	4.22256	0.000145227	0.00386353	0.671002	4.22256	0.0346147	0.532295	3	0	1
ENSMUSG00000036305	355	NA	NA	NA	1.84179	5.21183	1.78e-05	0.00087273	0.823124	5.21183	0.0237266	0.478522	3	0	1
ENSMUSG00000036362	2528	P2ry13	NM_028808	74191	-0.848908	9.97326	3.6e-05	0.00143053	-0.205447	9.97326	0.15738	0.738772	3	0	1
ENSMUSG00000036905	1088	C1qb	NM_009777	12260	0.70179	10.1984	0.00191645	0.0238407	0.343724	10.1984	0.0635061	0.616965	3	0	1
ENSMUSG00000037306	5722	Man1c1	NM_207237	230815	0.798546	8.28757	8.54e-05	0.00266962	-0.15557	8.28757	0.301759	0.842511	3	0	1
ENSMUSG00000037563	807	Rps16	NM_013647	20055	1.49171	4.27544	3.81e-06	0.000306859	0.942277	4.27544	0.00151087	0.16161	3	0	1
ENSMUSG00000037742	2493	Eef1a1	NM_010106	13627	1.47247	8.62145	6.85e-10	5.35e-07	0.510707	8.62145	0.000703064	0.108799	3	0	1
ENSMUSG00000037805	2349	Rpl10a	NM_001357628	19896	1.57202	6.31914	8.35e-08	2.08e-05	0.526551	6.31914	0.0103889	0.370757	3	0	1
ENSMUSG00000037894	1776	H2afz	NM_001316995	51788	0.772788	5.82965	0.00017954	0.00448251	0.104472	5.82965	0.50731	0.915784	3	0	1
ENSMUSG00000038147	6272	Cd84	NM_001252472	12523	0.685705	8.52245	0.00251731	0.029267	-0.250148	8.52245	0.171354	0.754811	3	0	0
ENSMUSG00000038274	815	Fau	NM_001160239	14109	1.35986	4.37284	2.57e-05	0.00110993	0.638873	4.37284	0.0218877	0.472354	3	0	1
ENSMUSG00000038393	3123	Txnip	NM_001009935	56338	-1.31681	7.19566	3.18e-07	5.36e-05	-0.44214	7.19566	0.00671815	0.318163	3	0	1
ENSMUSG00000038608	18267	Dock10	NM_001285927	210293	-0.80524	9.43356	4.69e-05	0.00173142	-0.518577	9.43356	0.00087758	0.122663	3	0	1
ENSMUSG00000038642	1358	Ctss	NM_001267695	13040	1.13736	11.4271	2.18e-06	0.000205376	0.397042	11.4271	0.0201516	0.464964	3	0	1
ENSMUSG00000038803	1272	Ost4	NM_001134692	67695	1.01342	5.22193	0.000230087	0.00535705	0.261716	5.22193	0.234706	0.804099	3	0	1
ENSMUSG00000038872	17569	Zfhx3	NM_007496	11906	-0.860389	9.58501	1.34e-05	0.000717134	-0.275279	9.58501	0.0477239	0.563984	3	0	1
ENSMUSG00000038886	6553	Man2a2	NM_172903	140481	0.918449	7.47339	4.96e-05	0.00180029	-0.211465	7.47339	0.206678	0.788646	3	0	1
ENSMUSG00000040713	2362	Creg1	NM_011804	433375	1.08308	7.60942	1.16e-06	0.000130637	0.249055	7.60942	0.104955	0.683578	3	0	1
ENSMUSG00000041112	10113	Elmo1	NM_080288	140580	-0.726392	8.79644	1.47e-05	0.000761531	-0.244479	8.79644	0.0392462	0.549845	3	0	1
ENSMUSG00000041695	5444	Kcnj2	NM_008425	16518	1.7685	7.20749	2.27e-08	7.79e-06	1.13124	7.20749	9.2e-06	0.00660421	3	1	1
ENSMUSG00000041697	702	Cox6a1	NM_007748	12861	1.24581	4.76006	0.00394412	0.039843	0.542893	4.76006	0.161747	0.742032	3	0	1
ENSMUSG00000041841	867	Rpl37	NM_026069	67281	1.5354	4.72269	1.53e-05	0.000778809	0.51459	4.72269	0.0751429	0.642147	3	0	1
ENSMUSG00000042043	503	Tbca	NM_009321	21371	1.16253	4.30007	0.00011761	0.00333	0.277729	4.30007	0.261756	0.818583	3	0	1
ENSMUSG00000042082	3989	Arsb	NM_009712	11881	0.806468	8.53097	0.000329068	0.00676897	0.045903	8.53097	0.787649	0.97036	3	0	1
ENSMUSG00000043483	642	NA	NA	NA	1.12068	5.15026	4.14e-05	0.00159351	0.163262	5.15026	0.433253	0.890354	3	0	1
ENSMUSG00000044424	579	NA	NA	NA	1.27857	4.03227	0.000249365	0.00566016	0.751123	4.03227	0.0215493	0.470025	3	0	1
ENSMUSG00000045128	1291	Rpl18a	NM_029751	76808	1.30194	5.71463	0.000275838	0.00607555	0.837173	5.71463	0.00818905	0.337936	3	0	1
ENSMUSG00000045205	8101	Dpy19l4	NM_001081201	381510	0.919229	8.53873	0.000753198	0.0120398	0.390405	8.53873	0.0773135	0.645667	3	0	1
ENSMUSG00000045799	914	NA	NA	NA	1.00927	4.61401	0.00250947	0.0292172	0.0728542	4.61401	0.795362	0.972294	3	0	1
ENSMUSG00000045817	3530	Zfp36l2	NM_001001806	12193	-0.858471	6.85785	8.09e-05	0.00256159	-0.383261	6.85785	0.0158362	0.431714	3	0	1
ENSMUSG00000045868	9005	Gvin1	NM_001039160	74558	1.45841	7.931	2.62e-07	4.59e-05	0.380615	7.931	0.0484317	0.565975	3	0	1
ENSMUSG00000046721	710	Rpl14-ps1	NR_110499	100040970	1.14757	5.18329	0.0048092	0.0454607	0.647731	5.18329	0.0769708	0.644962	3	0	1
ENSMUSG00000046805	4335	Mpeg1	NM_010821	17476	1.18389	10.1037	5.79e-08	1.53e-05	0.25073	10.1037	0.0703808	0.632019	3	0	1
ENSMUSG00000049517	756	Rps23	NM_024175	66475	1.54228	5.21477	3.73e-05	0.0014779	0.717542	5.21477	0.0231985	0.476472	3	0	1
ENSMUSG00000050299	504	NA	NA	NA	1.49877	5.51965	1.41e-05	0.000743304	0.53102	5.51965	0.0512898	0.572577	3	0	1
ENSMUSG00000050621	370	Rps27rt	NM_001190258	100043813	1.36869	5.49718	0.000194832	0.0047714	0.637664	5.49718	0.04032	0.551072	3	0	1
ENSMUSG00000050708	1340	Ftl1	NM_010240	14325	1.09115	6.40288	0.00030732	0.00653639	0.316296	6.40288	0.186727	0.771445	3	0	1
ENSMUSG00000051723	378	NA	NA	NA	1.57867	5.4794	1.91e-07	3.7e-05	0.463078	5.4794	0.0326577	0.524834	3	0	1
ENSMUSG00000052192	236	NA	NA	NA	1.72901	3.69564	4.75e-05	0.00174711	0.842	3.69564	0.0341867	0.53179	3	0	1
ENSMUSG00000053332	3760	Gas5	NR_002840	14455	0.72804	7.50765	0.000579728	0.0100855	-0.112483	7.50765	0.490599	0.909381	3	0	1
ENSMUSG00000054675	2315	Tmem119	NM_146162	231633	-1.50394	8.99315	1.21e-07	2.73e-05	0.00252329	8.99315	0.987854	0.998238	3	0	1
ENSMUSG00000055093	471	NA	NA	NA	1.47842	3.96414	2.55e-05	0.00110433	0.347463	3.96414	0.225862	0.799622	3	0	1
ENSMUSG00000055435	8241	Maf	NM_001025577	17132	-1.2045	8.67533	2.59e-07	4.59e-05	-0.531699	8.67533	0.000817799	0.11839	3	0	1
ENSMUSG00000055485	7984	Soga1	NM_001164663	320706	-1.07407	7.78178	9.98e-06	0.000592599	-0.29904	7.78178	0.0687441	0.62704	3	0	1
ENSMUSG00000056069	2830	Otulinl	NM_001242423	223433	-1.01714	7.2548	5.73e-07	8.1e-05	-0.310276	7.2548	0.0178188	0.44873	3	0	1
ENSMUSG00000056201	1148	Cfl1	NM_007687	12631	0.922252	6.96761	0.000321428	0.00668002	0.00406673	6.96761	0.983443	0.997861	3	0	1
ENSMUSG00000056608	11565	Chd9	NM_001310530	109151	-0.769821	8.83917	0.000293774	0.00633839	-0.53632	8.83917	0.0018065	0.169501	3	0	1
ENSMUSG00000056629	663	Fkbp2	NM_001166368	14227	0.704905	4.98089	0.00256142	0.0295932	0.011314	4.98089	0.952383	0.994622	3	0	1
ENSMUSG00000057036	444	NA	NA	NA	1.49849	4.64963	1.66e-05	0.00082798	0.552078	4.64963	0.0540003	0.583147	3	0	1
ENSMUSG00000057113	2665	Npm1	NM_001252260	18148	1.57353	6.50626	1.82e-06	0.00018044	0.248912	6.50626	0.284236	0.831564	3	0	1
ENSMUSG00000057278	350	Snrpg	NM_026506	68011	1.01168	3.13681	0.0032083	0.0346315	0.131025	3.13681	0.66311	0.952442	3	0	1
ENSMUSG00000057580	372	NA	NA	NA	1.07791	3.77973	4.71e-05	0.00173724	0.286702	3.77973	0.182437	0.769706	3	0	1
ENSMUSG00000057841	517	Rpl32	NM_172086	19951	1.5514	5.54951	4.18e-06	0.00032514	0.678726	5.54951	0.0115864	0.385876	3	0	1
ENSMUSG00000058064	537	NA	NA	NA	1.48446	4.50053	1.2e-05	0.000663018	0.304066	4.50053	0.252749	0.812283	3	0	1
ENSMUSG00000058443	742	NA	NA	NA	1.27234	4.72482	0.000359267	0.00719776	0.625028	4.72482	0.0472018	0.563902	3	0	1
ENSMUSG00000058603	414	NA	NA	NA	1.48139	4.31139	0.000117258	0.00332527	0.860499	4.31139	0.0170055	0.438928	3	0	1
ENSMUSG00000058715	874	Fcer1g	NM_010185	14127	0.98549	9.23771	3.34e-06	0.000282809	0.283831	9.23771	0.0593095	0.602355	3	0	1
ENSMUSG00000059064	171	NA	NA	NA	1.4089	2.45393	0.000416274	0.0080088	0.707088	2.45393	0.066213	0.624443	3	0	1
ENSMUSG00000059159	213	NA	NA	NA	1.6182	2.89721	5.17e-05	0.00185013	1.03425	2.89721	0.0114845	0.383908	3	0	1
ENSMUSG00000059252	519	NA	NA	NA	1.47065	3.85619	1.54e-06	0.000163072	0.500795	3.85619	0.0428713	0.557618	3	0	1
ENSMUSG00000059326	1849	Csf2ra	NM_009970	12982	1.43694	6.41551	0.00012153	0.00339283	0.247121	6.41551	0.394775	0.878799	3	0	1
ENSMUSG00000059461	387	NA	NA	NA	1.36971	3.91238	0.0014729	0.0197313	0.887452	3.91238	0.0387584	0.547631	3	0	1
ENSMUSG00000060063	1420	Alox5ap	NM_001308462	11690	-1.03709	5.95009	0.000364865	0.00726936	-0.0905361	5.95009	0.649192	0.948724	3	0	1
ENSMUSG00000060126	2380	Tpt1	NM_009429	22070	1.38423	5.85504	1.38e-07	3.02e-05	0.403891	5.85504	0.0273125	0.497247	3	0	1
ENSMUSG00000060143	384	NA	NA	NA	1.74136	4.69418	2.14e-06	0.000203728	0.597113	4.69418	0.0413229	0.553273	3	0	1
ENSMUSG00000060377	321	NA	NA	NA	1.80411	3.15307	2.98e-06	0.000260017	0.487748	3.15307	0.126002	0.711035	3	0	1
ENSMUSG00000060419	441	NA	NA	NA	1.61699	4.53214	1.69e-06	0.000174671	0.760021	4.53214	0.0075254	0.33029	3	0	1
ENSMUSG00000060802	860	B2m	NM_009735	12010	1.49611	11.5632	1.4e-07	3.03e-05	0.699549	11.5632	0.000616285	0.101248	3	0	1
ENSMUSG00000061167	615	NA	NA	NA	1.12551	4.48583	0.000163658	0.0041909	0.485562	4.48583	0.0575352	0.596658	3	0	1
ENSMUSG00000061232	2608	H2-K1	NM_001001892	14972	0.930099	7.00837	0.000598898	0.0103274	1.07079	7.00837	5.34e-05	0.0245632	3	1	1
ENSMUSG00000061330	459	NA	NA	NA	1.39078	4.24296	8.3e-05	0.00261867	0.604712	4.24296	0.0512269	0.57223	3	0	1
ENSMUSG00000061684	478	NA	NA	NA	1.62636	3.48157	1.93e-05	0.00091794	0.306833	3.48157	0.330339	0.85759	3	0	1
ENSMUSG00000062353	438	Gm15772	NR_003373	100034726	1.44002	3.44709	0.000398696	0.00773728	0.250488	3.44709	0.475074	0.90266	3	0	1
ENSMUSG00000062456	691	NA	NA	NA	1.36461	4.98604	3.54e-05	0.00141571	0.150053	4.98604	0.55419	0.926898	3	0	1
ENSMUSG00000062458	436	Gm8623	XR_378944	667422	1.55827	3.75181	5.28e-06	0.000385089	0.855128	3.75181	0.00629063	0.304375	3	0	1
ENSMUSG00000062582	348	NA	NA	NA	1.33093	3.23237	0.000124512	0.00344925	0.738607	3.23237	0.0245824	0.479213	3	0	1
ENSMUSG00000062593	1491	Lilrb4a	NM_001291894	14728	2.0234	4.96115	4.72e-08	1.28e-05	0.554181	4.96115	0.0371926	0.539814	3	0	1
ENSMUSG00000062896	377	NA	NA	NA	1.46114	3.42404	4.07e-06	0.00032022	0.502949	3.42404	0.0566411	0.591512	3	0	1
ENSMUSG00000062933	490	NA	NA	NA	0.905363	4.89789	0.000318297	0.00663619	0.169373	4.89789	0.398712	0.881116	3	0	1
ENSMUSG00000063286	7280	NA	NA	NA	1.33831	7.6803	1.08e-07	2.52e-05	0.458646	7.6803	0.00833142	0.337936	3	0	1
ENSMUSG00000063457	630	Rps15	NM_001310726	20054	1.2023	5.14114	0.00295656	0.0327845	0.530499	5.14114	0.136116	0.720227	3	0	1
ENSMUSG00000064336	68	NA	NA	NA	2.02136	5.42808	4.1e-06	0.000321695	0.263169	5.42808	0.420897	0.884618	3	0	1
ENSMUSG00000064337	955	NA	NA	NA	1.1823	15.9253	0.000111033	0.00319417	0.440929	15.9253	0.0579563	0.598948	3	0	1
ENSMUSG00000064338	69	NA	NA	NA	1.04232	10.1531	0.00195249	0.0242052	0.172998	10.1531	0.517679	0.916775	3	0	1
ENSMUSG00000064339	1582	NA	NA	NA	1.0747	17.3453	0.000314522	0.00660349	0.372019	17.3453	0.104684	0.683088	3	0	1
ENSMUSG00000064340	75	NA	NA	NA	1.71269	6.44062	0.000346646	0.00701537	0.135106	6.44062	0.72267	0.964998	3	0	1
ENSMUSG00000064341	957	ND1	NP_904328	17716	1.24161	11.7798	0.000254291	0.00573464	0.22607	11.7798	0.378974	0.87641	3	0	1
ENSMUSG00000064342	69	NA	NA	NA	1.54225	4.06269	9.62e-06	0.000575863	-0.522123	4.06269	0.0509624	0.571975	3	0	1
ENSMUSG00000064343	71	NA	NA	NA	1.52264	4.17796	5.44e-05	0.00191783	-0.448	4.17796	0.132456	0.716612	3	0	1
ENSMUSG00000064344	69	NA	NA	NA	1.50524	4.66284	0.00167449	0.0217401	-0.0494966	4.66284	0.902684	0.988467	3	0	1
ENSMUSG00000064346	67	NA	NA	NA	1.40755	2.62795	0.000400663	0.00776707	-0.0506571	2.62795	0.880141	0.98588	3	0	1
ENSMUSG00000064347	69	NA	NA	NA	1.38781	1.12265	0.00499683	0.0466718	-0.268109	1.12265	0.531404	0.92045	3	0	1
ENSMUSG00000064348	71	NA	NA	NA	1.39232	2.32532	0.000318115	0.00663619	-0.113996	2.32532	0.721427	0.964426	3	0	1
ENSMUSG00000064349	66	NA	NA	NA	1.55783	3.48657	2.42e-06	0.000224393	-0.171573	3.48657	0.479683	0.904379	3	0	1
ENSMUSG00000064350	67	NA	NA	NA	1.76363	4.21982	3.56e-07	5.76e-05	0.116685	4.21982	0.635073	0.944534	3	0	1
ENSMUSG00000064351	1545	COX1	NP_904330	17708	1.19653	13.7001	0.000387112	0.00757803	0.366433	13.7001	0.158874	0.741127	3	0	1
ENSMUSG00000064352	69	NA	NA	NA	1.25263	5.63818	0.000698112	0.0114133	-0.0291016	5.63818	0.921125	0.99111	3	0	1
ENSMUSG00000064353	70	NA	NA	NA	1.142	5.14234	0.000470356	0.00868659	0.285026	5.14234	0.288342	0.83575	3	0	1
ENSMUSG00000064354	684	COX2	NP_904331	17709	1.01319	10.0771	0.00158491	0.0208869	0.285805	10.0771	0.265219	0.82083	3	0	1
ENSMUSG00000064355	65	NA	NA	NA	2.056	3.41521	0.00234792	0.0277469	-0.197009	3.41521	0.740718	0.96615	3	0	1
ENSMUSG00000064356	204	ATP8	NP_904332	17706	1.34984	9.26565	0.00403682	0.0405625	0.31628	9.26565	0.412043	0.882147	3	0	1
ENSMUSG00000064357	681	ATP6	NP_904333	17705	1.26731	10.9241	0.00104444	0.0153552	0.373761	10.9241	0.223048	0.799409	3	0	1
ENSMUSG00000064358	784	COX3	NP_904334	17710	0.943398	8.8465	0.00026211	0.00586675	0.448009	8.8465	0.0310016	0.516184	3	0	1
ENSMUSG00000064359	68	NA	NA	NA	1.12758	3.14201	0.000770386	0.0122491	0.361724	3.14201	0.226495	0.799622	3	0	1
ENSMUSG00000064360	348	ND3	NP_904335	17718	1.00888	6.41708	0.000211092	0.00501895	0.42173	6.41708	0.0549626	0.585954	3	0	1
ENSMUSG00000064361	68	NA	NA	NA	1.37846	4.01178	0.00031706	0.00662577	0.0342755	4.01178	0.913977	0.99081	3	0	1
ENSMUSG00000064363	1378	ND4	NP_904337	17719	1.28588	12.5718	0.002069	0.0252829	0.144422	12.5718	0.660444	0.951037	3	0	1
ENSMUSG00000064367	1824	ND5	NP_904338	17721	1.41618	12.6909	0.000834732	0.0130411	0.234433	12.6909	0.475361	0.90266	3	0	1
ENSMUSG00000064368	519	ND6	NP_904339	17722	1.24809	9.87937	0.00149724	0.0199532	0.272898	9.87937	0.384546	0.877577	3	0	1
ENSMUSG00000064369	69	NA	NA	NA	1.34811	5.92749	0.000665075	0.0110749	0.0073062	5.92749	0.981592	0.997326	3	0	1
ENSMUSG00000064370	1144	CYTB	NP_904340	17711	1.17325	12.5728	0.001689	0.0218124	0.178414	12.5728	0.542994	0.925429	3	0	1
ENSMUSG00000064372	67	NA	NA	NA	1.18228	3.17686	0.000160989	0.00414028	0.13135	3.17686	0.613496	0.939048	3	0	1
ENSMUSG00000065947	297	ND4L	NP_904336	17720	1.66181	9.24052	0.000288189	0.00624791	0.216759	9.24052	0.540699	0.924503	3	0	1
ENSMUSG00000066315	636	NA	NA	NA	1.32531	4.83088	0.000186391	0.00461503	0.331903	4.83088	0.254598	0.812875	3	0	1
ENSMUSG00000066809	78	NA	NA	NA	1.59465	3.0989	5.24e-05	0.00186051	0.790826	3.0989	0.0333853	0.529295	3	0	1
ENSMUSG00000066902	432	NA	NA	NA	1.53695	5.37213	2.52e-05	0.00109607	0.754791	5.37213	0.0140448	0.42398	3	0	1
ENSMUSG00000067058	393	Rps15a-ps5	XR_880510	100042335	1.35977	4.04726	6.06e-05	0.00208302	0.436926	4.04726	0.127297	0.712423	3	0	1
ENSMUSG00000067344	378	NA	NA	NA	1.37005	4.78648	1.43e-05	0.000747475	0.71955	4.78648	0.00800733	0.337936	3	0	1
ENSMUSG00000067736	294	NA	NA	NA	1.52869	9.39722	0.00059309	0.0102568	0.270921	9.39722	0.438861	0.891116	3	0	1
ENSMUSG00000067870	378	NA	NA	NA	1.59793	6.86121	4.76e-07	7.15e-05	0.455674	6.86121	0.0417369	0.553814	3	0	1
ENSMUSG00000068129	986	Cst7	NM_009977	13011	4.23003	4.17801	1.44e-13	1.21e-09	4.09011	4.17801	3.45e-07	0.000611283	3	1	1
ENSMUSG00000068243	171	NA	NA	NA	1.45476	3.22521	0.000657751	0.0109929	0.692774	3.22521	0.0918966	0.666905	3	0	1
ENSMUSG00000069188	208	NA	NA	NA	1.91517	2.45431	8.95e-06	0.000559598	0.732976	2.45431	0.0584134	0.599736	3	0	1
ENSMUSG00000069516	1266	Lyz2	NM_017372	17105	2.65007	7.28222	4.75e-12	9.47e-09	1.47799	7.28222	1.25e-07	0.000611283	3	1	1
ENSMUSG00000069682	635	NA	NA	NA	1.70082	4.98868	5.97e-07	8.31e-05	0.601586	4.98868	0.0220235	0.472654	3	0	1
ENSMUSG00000069972	453	NA	NA	NA	1.51822	3.88794	0.000455682	0.00851191	0.314693	3.88794	0.403095	0.882147	3	0	1
ENSMUSG00000070343	537	NA	NA	NA	1.48509	4.69471	2.57e-06	0.000231676	0.289266	4.69471	0.221223	0.798575	3	0	1
ENSMUSG00000070354	3944	Evi2	NM_146023	101488212	0.897572	7.02548	0.00142697	0.0193471	-0.263587	7.02548	0.240804	0.80891	3	0	1
ENSMUSG00000071141	321	NA	NA	NA	1.14778	4.32579	0.000104373	0.00306644	0.134003	4.32579	0.569291	0.930554	3	0	1
ENSMUSG00000071532	468	NA	NA	NA	1.48221	4.32407	2.24e-05	0.00102026	0.540999	4.32407	0.066033	0.624443	3	0	1
ENSMUSG00000072692	752	Rpl37rt	NM_001271590	100502825	1.5597	5.64667	1.84e-05	0.00088912	0.581787	5.64667	0.0452021	0.562818	3	0	1
ENSMUSG00000072940	210	NA	NA	NA	1.8617	3.5156	2.8e-06	0.000248597	0.693935	3.5156	0.0415756	0.553273	3	0	1
ENSMUSG00000073411	2579	H2-D1	NM_010380	14964	1.25879	7.00312	2.49e-06	0.000225961	1.33971	7.00312	3.81e-07	0.000611283	3	1	1
ENSMUSG00000073640	475	LOC108167922	XM_017314896	108167922	1.08026	3.92082	0.000310483	0.00656644	0.669166	3.92082	0.0164526	0.436651	3	0	1
ENSMUSG00000073702	1662	Rpl31	NM_001252218	114641	1.38342	5.55479	4.78e-07	7.15e-05	0.355808	5.55479	0.0683464	0.62704	3	0	1
ENSMUSG00000074342	2865	I830077J02Rik	NM_001033780	433638	-0.776199	7.05796	0.00171059	0.0220278	-0.496857	7.05796	0.0113863	0.382762	3	0	1
ENSMUSG00000074412	432	NA	NA	NA	1.55255	4.32156	9.23e-05	0.00283347	0.702392	4.32156	0.0481561	0.565005	3	0	1
ENSMUSG00000074800	362	NA	NA	NA	1.5089	5.04035	0.000311601	0.00657675	0.623542	5.04035	0.0855531	0.65744	3	0	1
ENSMUSG00000075593	3252	Gal3st4	NM_001033416	330217	-0.827902	7.10919	0.000492163	0.00896935	-0.058008	7.10919	0.735042	0.96615	3	0	1
ENSMUSG00000076036	109	NA	NA	NA	1.10612	5.43822	0.00013987	0.00376433	0.347756	5.43822	0.134497	0.718835	3	0	1
ENSMUSG00000076137	110	NA	NA	NA	1.54832	3.26693	7.34e-05	0.00238846	0.564144	3.26693	0.108169	0.690767	3	0	1
ENSMUSG00000076138	108	NA	NA	NA	1.48717	5.62873	6.51e-06	0.000442343	0.636319	5.62873	0.0155706	0.431714	3	0	1
ENSMUSG00000076230	96	NA	NA	NA	1.64536	2.4557	0.000289983	0.00627167	0.461997	2.4557	0.263594	0.819285	3	0	1
ENSMUSG00000076231	96	NA	NA	NA	1.66492	1.54875	0.000497983	0.00904787	0.34691	1.54875	0.422222	0.885372	3	0	1
ENSMUSG00000076236	96	Mir682	NR_030451	751556	1.55513	3.94172	0.000116965	0.00332527	0.54865	3.94172	0.123775	0.709011	3	0	1
ENSMUSG00000076617	1886	NA	NA	NA	0.900431	7.90321	0.000150691	0.00396056	0.0157638	7.90321	0.929302	0.992025	3	0	1
ENSMUSG00000078087	399	NA	NA	NA	1.53128	3.44363	6.74e-06	0.000453099	0.703312	3.44363	0.0197965	0.462677	3	0	1
ENSMUSG00000078126	514	NA	NA	NA	1.46581	4.94871	4.9e-05	0.00178335	0.534151	4.94871	0.0740348	0.639487	3	0	1
ENSMUSG00000079227	3704	Ccr5	NM_009917	12774	-0.984606	8.33172	5.69e-06	0.000403684	-0.693605	8.33172	4.75e-05	0.0224483	3	0	1
ENSMUSG00000079477	2610	Rab7	NM_001293652	19349	0.869438	8.34008	0.000916542	0.0139669	0.108835	8.34008	0.59604	0.934666	3	0	1
ENSMUSG00000079484	2657	Phyhd1	NM_001252568	227696	-0.916425	7.11759	0.000331614	0.00677225	-0.447648	7.11759	0.019429	0.461125	3	0	1
ENSMUSG00000080242	465	NA	NA	NA	1.07449	4.09682	0.00181066	0.0228574	0.38096	4.09682	0.2098	0.790454	3	0	1
ENSMUSG00000080848	472	NA	NA	NA	1.17234	4.14568	0.00358281	0.0371979	0.340906	4.14568	0.341806	0.862136	3	0	1
ENSMUSG00000080859	645	NA	NA	NA	1.19558	6.05206	0.000583384	0.0101182	0.615303	6.05206	0.0368371	0.539814	3	0	1
ENSMUSG00000080921	213	NA	NA	NA	1.66281	4.37521	1.72e-05	0.000844367	0.951503	4.37521	0.00774328	0.336482	3	0	1
ENSMUSG00000081043	663	NA	NA	NA	1.1714	4.68977	0.000291353	0.00629373	0.448274	4.68977	0.104282	0.6827	3	0	1
ENSMUSG00000081049	402	NA	NA	NA	1.6436	4.45235	2.6e-05	0.00111907	0.706065	4.45235	0.0375269	0.541358	3	0	1
ENSMUSG00000081051	531	NA	NA	NA	1.35176	6.12884	0.000107139	0.0031171	0.878193	6.12884	0.00382088	0.248509	3	0	1
ENSMUSG00000081087	392	NA	NA	NA	1.35489	3.47195	6.12e-05	0.0020993	0.495814	3.47195	0.0928326	0.669855	3	0	1
ENSMUSG00000081094	718	NA	NA	NA	1.3244	4.33649	1.37e-05	0.000729383	0.722906	4.33649	0.00709625	0.324468	3	0	1
ENSMUSG00000081344	171	NA	NA	NA	1.38731	6.73933	0.000153384	0.00399145	0.595437	6.73933	0.0457617	0.563035	3	0	1
ENSMUSG00000081382	525	NA	NA	NA	1.45162	4.22177	2.64e-05	0.00112434	0.649716	4.22177	0.030772	0.515287	3	0	1
ENSMUSG00000081406	750	LOC105244208	XM_011239877	105244208	1.33907	5.37177	7.42e-06	0.000480369	0.53983	5.37177	0.0227187	0.47466	3	0	1
ENSMUSG00000081485	192	NA	NA	NA	1.18834	3.87541	1.98e-05	0.000939194	0.269674	3.87541	0.223214	0.799415	3	0	1
ENSMUSG00000081603	411	NA	NA	NA	1.86445	4.87382	0.000123138	0.00343239	0.226277	4.87382	0.568925	0.93038	3	0	1
ENSMUSG00000081604	411	NA	NA	NA	0.963523	3.92182	0.000391607	0.00765766	0.854804	3.92182	0.0016644	0.16716	3	0	1
ENSMUSG00000081865	828	NA	NA	NA	1.36141	4.22021	7.39e-06	0.000480369	0.229951	4.22021	0.325953	0.857129	3	0	1
ENSMUSG00000081926	114	NA	NA	NA	1.5112	2.97403	1.28e-05	0.000688636	0.526298	2.97403	0.0788405	0.648912	3	0	1
ENSMUSG00000082099	155	NA	NA	NA	1.77981	3.3734	7.93e-05	0.00251799	1.03413	3.3734	0.0221655	0.473462	3	0	1
ENSMUSG00000082423	156	NA	NA	NA	1.76266	3.28211	7.06e-05	0.00231548	0.863405	3.28211	0.042883	0.557618	3	0	1
ENSMUSG00000082465	750	NA	NA	NA	1.09536	4.54938	1.69e-05	0.000838121	0.310038	4.54938	0.120493	0.706478	3	0	1
ENSMUSG00000082475	380	NA	NA	NA	1.2149	3.77875	0.000367956	0.00730661	0.269014	3.77875	0.353642	0.867125	3	0	1
ENSMUSG00000082536	1365	NA	NA	NA	1.51124	6.92926	3.48e-09	1.84e-06	0.535079	6.92926	0.00156198	0.16161	3	0	1
ENSMUSG00000082741	343	NA	NA	NA	1.54094	3.27183	6.69e-06	0.000451793	0.559066	3.27183	0.0557201	0.588273	3	0	1
ENSMUSG00000082769	495	NA	NA	NA	1.54274	3.45596	4.9e-06	0.000365304	0.671295	3.45596	0.0233174	0.476671	3	0	1
ENSMUSG00000083061	348	NA	NA	NA	1.44579	3.68001	1.11e-05	0.000632453	0.853854	3.68001	0.00529706	0.274028	3	0	1
ENSMUSG00000083076	519	NA	NA	NA	1.22533	3.78435	0.00139492	0.0190663	0.106072	3.78435	0.746764	0.96615	3	0	1
ENSMUSG00000083219	1143	NA	NA	NA	1.17285	4.31502	0.0029496	0.032765	0.409132	4.31502	0.247876	0.809593	3	0	1
ENSMUSG00000083411	347	NA	NA	NA	1.39716	4.53335	1.21e-05	0.000667717	0.922355	4.53335	0.00169073	0.16716	3	0	1
ENSMUSG00000083496	749	NA	NA	NA	1.4394	4.89955	2.39e-05	0.00106762	0.396488	4.89955	0.145078	0.73089	3	0	1
ENSMUSG00000083563	1545	NA	NA	NA	1.3775	10.0447	0.000352639	0.00710957	0.263954	10.0447	0.375578	0.876062	3	0	1
ENSMUSG00000083621	408	Gm14586	XR_141401	100041925	1.37558	5.31005	3.57e-05	0.00141947	0.451557	5.31005	0.0893256	0.660681	3	0	1
ENSMUSG00000083863	672	NA	NA	NA	1.31313	6.65284	0.000270278	0.00598244	0.280745	6.65284	0.32381	0.85546	3	0	1
ENSMUSG00000083992	599	Gm11478	XR_141061	100504632	1.35104	4.16253	3.31e-05	0.00133509	0.41006	4.16253	0.128826	0.713292	3	0	1
ENSMUSG00000084106	891	NA	NA	NA	1.49952	4.90183	3.77e-07	5.99e-05	0.0988107	4.90183	0.626944	0.943937	3	0	1
ENSMUSG00000084111	636	NA	NA	NA	1.29717	5.09137	0.000658312	0.0109929	0.362937	5.09137	0.255233	0.813397	3	0	1
ENSMUSG00000084284	523	NA	NA	NA	1.54012	3.96053	1.08e-06	0.000127523	0.418443	3.96053	0.0898092	0.66208	3	0	1
ENSMUSG00000084289	512	NA	NA	NA	1.39755	5.24484	2.11e-07	4.04e-05	0.606749	5.24484	0.00312378	0.223406	3	0	1
ENSMUSG00000084319	519	NA	NA	NA	1.42414	6.7323	2.36e-07	4.35e-05	0.526906	6.7323	0.00768324	0.334762	3	0	1
ENSMUSG00000084349	1210	NA	NA	NA	1.16307	5.21078	2.84e-05	0.00118391	0.55645	5.21078	0.0152486	0.430552	3	0	1
ENSMUSG00000084416	654	NA	NA	NA	1.69848	7.13138	3.03e-07	5.18e-05	0.531764	7.13138	0.0229676	0.474837	3	0	1
ENSMUSG00000085342	471	NA	NA	NA	1.15054	4.0861	0.00141047	0.0192338	0.435978	4.0861	0.175391	0.759394	3	0	1
ENSMUSG00000085791	345	NA	NA	NA	1.39802	4.69584	5.17e-06	0.000380033	0.867167	4.69584	0.00144326	0.160919	3	0	1
ENSMUSG00000086583	1019	NA	NA	NA	1.42653	6.81625	3.82e-08	1.1e-05	0.355559	6.81625	0.0367194	0.539814	3	0	1
ENSMUSG00000086717	440	NA	NA	NA	-1.27166	5.05364	0.000159625	0.004117	-0.233361	5.05364	0.268162	0.821545	3	0	1
ENSMUSG00000087701	493	NA	NA	NA	0.933584	4.03212	0.000817354	0.0128255	0.186089	4.03212	0.425291	0.886753	3	0	1
ENSMUSG00000089764	1044	NA	NA	NA	1.14585	6.24459	3.41e-07	5.62e-05	0.488046	6.24459	0.0031835	0.224106	3	0	1
ENSMUSG00000089929	817	Bcl2a1b	NM_007534	12045	1.50656	4.71485	7.96e-06	0.000510545	0.211634	4.71485	0.409032	0.882147	3	0	1
ENSMUSG00000089991	2967	NA	NA	NA	0.739653	6.1249	0.000418913	0.0080341	-0.095283	6.1249	0.555224	0.927597	3	0	1
ENSMUSG00000090602	819	NA	NA	NA	1.73827	4.57413	4.35e-05	0.0016485	0.370847	4.57413	0.287899	0.835447	3	0	1
ENSMUSG00000090625	1484	NA	NA	NA	2.19872	8.31085	3.1e-12	7.95e-09	0.61167	8.31085	0.000473382	0.0852849	3	0	1
ENSMUSG00000090639	3028	NA	NA	NA	1.01345	7.81587	2.31e-05	0.00103725	0.344931	7.81587	0.0553602	0.587041	3	0	1
ENSMUSG00000090753	390	NA	NA	NA	1.55502	3.69607	1.29e-06	0.000141228	0.547563	3.69607	0.0368053	0.539814	3	0	1
ENSMUSG00000091086	888	NA	NA	NA	1.48374	4.60768	1.69e-06	0.000174671	0.0991039	4.60768	0.658204	0.950633	3	0	1
ENSMUSG00000092341	6983	Malat1	NR_002847	72289	-0.737772	13.772	0.00160417	0.02105	-0.542787	13.772	0.00573682	0.28606	3	0	1
ENSMUSG00000092358	207	NA	NA	NA	1.56463	3.24384	3.79e-06	0.00030683	0.656478	3.24384	0.0261369	0.488733	3	0	1
ENSMUSG00000093315	61	Mir5114	NR_039574	100628619	1.5384	0.208995	0.00136541	0.0188155	1.85753	0.208995	0.00193496	0.172741	3	0	1
ENSMUSG00000093392	492	NA	NA	NA	0.87605	5.13519	0.000464155	0.0086253	0.188949	5.13519	0.345768	0.863512	3	0	1
ENSMUSG00000093674	1168	Rpl41	NM_018860	67945	1.64041	5.63085	5.51e-06	0.000397042	0.587301	5.63085	0.0368294	0.539814	3	0	1
ENSMUSG00000093701	884	NA	NA	NA	0.76249	6.06353	0.0019696	0.0243378	0.234802	6.06353	0.244436	0.809182	3	0	1
ENSMUSG00000093938	1858	Evi2b	NM_001077496	216984	1.01492	6.3846	0.0034254	0.0362983	-0.229207	6.3846	0.417342	0.883514	3	0	1
ENSMUSG00000094191	378	NA	NA	NA	1.58859	3.38207	5.06e-06	0.000373738	0.514489	3.38207	0.078678	0.648462	3	0	1
ENSMUSG00000094326	483	Gm10045	XM_001480280	100043348	1.5952	3.91641	2.49e-06	0.000225961	0.232841	3.91641	0.366724	0.874898	3	0	1
ENSMUSG00000094955	78	NA	NA	NA	1.59967	2.35768	0.000242002	0.00555522	0.989284	2.35768	0.0269211	0.496162	3	0	1
ENSMUSG00000094989	579	NA	NA	NA	1.31729	3.89355	5.51e-05	0.00193467	0.267673	3.89355	0.316531	0.851498	3	0	1
ENSMUSG00000095288	171	NA	NA	NA	1.37179	3.98755	0.00103256	0.0152305	0.64162	3.98755	0.0989399	0.675887	3	0	1
ENSMUSG00000095597	651	NA	NA	NA	1.41306	4.26143	6.58e-05	0.00218232	0.629327	4.26143	0.0429295	0.557618	3	0	1
ENSMUSG00000095687	1259	Rnaset2a	NM_001083938	100037283	0.738634	6.37728	0.000255226	0.00574257	0.134872	6.37728	0.38441	0.877577	3	0	1
ENSMUSG00000096145	767	Vkorc1	NM_178600	27973	1.52725	5.58436	1.06e-05	0.000612116	0.377028	5.58436	0.153899	0.736312	3	0	1
ENSMUSG00000096449	516	NA	NA	NA	1.73018	5.97086	9.32e-05	0.00284894	0.258986	5.97086	0.456034	0.896488	3	0	1
ENSMUSG00000096842	78	NA	NA	NA	1.69948	1.81835	0.000444225	0.0083585	0.851711	1.81835	0.0767544	0.644962	3	0	1
ENSMUSG00000096887	334	Gm20594	NM_001190732	100463512	1.13884	6.47408	9.7e-05	0.00292579	0.592039	6.47408	0.0138747	0.423579	3	0	1
ENSMUSG00000097060	1251	NA	NA	NA	-0.701199	6.86487	0.00208114	0.0253966	-0.121521	6.86487	0.476877	0.90341	3	0	1
ENSMUSG00000097582	1948	NA	NA	NA	0.87297	7.9251	0.000278892	0.00612028	0.032316	7.9251	0.859208	0.982978	3	0	1
ENSMUSG00000097803	376	NA	NA	NA	1.69337	3.43143	1.24e-06	0.00013656	0.424627	3.43143	0.127618	0.712423	3	0	1
ENSMUSG00000098281	80	NA	NA	NA	1.23333	1.46806	0.00381334	0.0388498	0.759426	1.46806	0.0776803	0.645872	3	0	1
ENSMUSG00000098462	86	NA	NA	NA	-0.968351	7.7071	0.00135196	0.0186829	-0.612075	7.7071	0.00998621	0.364045	3	0	1
ENSMUSG00000098842	80	NA	NA	NA	1.24495	1.72601	0.00270029	0.0306985	0.788974	1.72601	0.0608645	0.606176	3	0	1
ENSMUSG00000099041	4238	NA	NA	NA	-0.787117	7.54676	6.9e-05	0.00226998	-0.290118	7.54676	0.0426805	0.557618	3	0	1
ENSMUSG00000099324	119	Mir8115	NR_106195	102465902	-1.29993	2.32803	0.0011402	0.016348	0.0577192	2.32803	0.808589	0.973902	3	0	1
ENSMUSG00000099397	742	NA	NA	NA	1.55749	3.79176	0.00218103	0.0262235	-0.110078	3.79176	0.803183	0.973591	3	0	1
ENSMUSG00000099471	447	Gm8451	XR_140462	667090	1.17614	3.67847	0.000164354	0.00419901	0.276383	3.67847	0.289038	0.83575	3	0	1
ENSMUSG00000100131	876	NA	NA	NA	1.18676	11.323	0.00435291	0.0421689	0.225823	11.323	0.501064	0.913928	3	0	1
ENSMUSG00000100755	425	NA	NA	NA	1.60034	5.84421	3.39e-06	0.00028474	0.737754	5.84421	0.00722163	0.325717	3	0	1
ENSMUSG00000100862	678	NA	NA	NA	1.2628	10.9527	0.00101282	0.0150583	0.409613	10.9527	0.18036	0.766577	3	0	1
ENSMUSG00000101111	783	NA	NA	NA	0.839396	8.7354	0.000799681	0.0126032	0.467982	8.7354	0.0239483	0.479187	3	0	1
ENSMUSG00000101249	492	NA	NA	NA	1.0436	10.7945	3.21e-05	0.00130316	0.451637	10.7945	0.0186654	0.453497	3	0	1
ENSMUSG00000101878	387	NA	NA	NA	0.803518	5.97731	0.000534259	0.00951437	0.124987	5.97731	0.491624	0.909996	3	0	1
ENSMUSG00000101939	345	NA	NA	NA	1.0032	6.34208	0.00018792	0.00463373	0.406356	6.34208	0.0597998	0.603393	3	0	1
ENSMUSG00000102070	681	NA	NA	NA	1.05026	10.03	0.00130906	0.0182163	0.297019	10.03	0.25444	0.812875	3	0	1
ENSMUSG00000102349	453	NA	NA	NA	-0.801185	12.7538	0.00196997	0.0243378	-0.569086	12.7538	0.0084099	0.337936	3	0	1
ENSMUSG00000103888	23154	NA	NA	NA	-0.596736	9.58913	0.000312435	0.00658278	0.174568	9.58913	0.160475	0.741681	3	0	0
ENSMUSG00000104649	291	NA	NA	NA	1.1515	3.10395	0.000899787	0.0137816	0.602264	3.10395	0.0690883	0.627951	3	0	1
ENSMUSG00000105388	321	NA	NA	NA	1.78396	4.15932	2.67e-07	4.6e-05	0.524557	4.15932	0.049477	0.568605	3	0	1
ENSMUSG00000106037	346	NA	NA	NA	1.52595	4.44517	9.17e-06	0.000565887	0.819862	4.44517	0.0070876	0.324468	3	0	1
ENSMUSG00000107176	423	Gm9794	XR_140792	100042008	1.78736	5.89997	5.97e-07	8.31e-05	0.696744	5.89997	0.010379	0.370757	3	0	1
ENSMUSG00000000594	4127	Gm2a	NM_010299	14667	1.18671	6.49665	6.82e-06	0.000456961	0.473691	6.49665	0.0185042	0.452546	4	0	1
ENSMUSG00000000686	3035	Abhd15	NM_026185	67477	-1.12327	4.74821	0.000156511	0.00405415	0.0841303	4.74821	0.655049	0.949626	4	0	1
ENSMUSG00000000732	2756	Icosl	NM_015790	50723	-1.08097	5.4452	0.000289282	0.00626406	-0.0161706	5.4452	0.934472	0.993002	4	0	1
ENSMUSG00000000740	2352	Rpl13	NM_016738	270106	1.24793	4.25701	0.000474286	0.00874118	0.22742	4.25701	0.447475	0.894544	4	0	1
ENSMUSG00000001418	6291	Glmp	NM_020003	56700	1.00177	5.57524	0.00360515	0.0373649	0.441101	5.57524	0.13553	0.719137	4	0	1
ENSMUSG00000001542	3647	Ell2	NM_138953	192657	1.13615	3.9877	1.68e-05	0.000833266	0.275437	3.9877	0.187575	0.772283	4	0	1
ENSMUSG00000001741	7842	Il16	NM_001360087	16170	-0.774848	6.50904	0.000313903	0.00659821	-0.247186	6.50904	0.113237	0.696317	4	0	1
ENSMUSG00000001751	2658	Naglu	NM_013792	27419	1.25284	4.34793	2.81e-05	0.00118215	0.563054	4.34793	0.0277647	0.498688	4	0	1
ENSMUSG00000001783	2615	Rtcb	NM_145422	28088	0.850309	4.73613	0.00286783	0.032055	0.626719	4.73613	0.01722	0.440336	4	0	1
ENSMUSG00000002014	3096	Ssr4	NM_001166480	20832	1.15983	4.73305	0.000482537	0.00882079	0.180596	4.73305	0.505914	0.915577	4	0	1
ENSMUSG00000002602	5033	Axl	NM_001190974	26362	2.98354	5.17102	8.49e-13	3.05e-09	3.07746	5.17102	5.72e-10	1.03e-05	4	1	1
ENSMUSG00000002881	4100	Nab1	NM_008667	17936	0.936941	4.2813	0.000287511	0.00624389	0.327184	4.2813	0.131686	0.714959	4	0	1
ENSMUSG00000003363	2924	Pld3	NM_001317355	18807	1.77874	5.83345	8.17e-08	2.07e-05	0.659392	5.83345	0.00623851	0.302669	4	0	1
ENSMUSG00000003418	7664	St8sia6	NM_145838	241230	2.39301	6.28198	7.13e-09	3.37e-06	0.890167	6.28198	0.00232606	0.19447	4	0	1
ENSMUSG00000003518	4682	Dusp3	NM_028207	72349	1.13609	5.01809	5.35e-06	0.000389071	0.152804	5.01809	0.399773	0.881116	4	0	1
ENSMUSG00000004530	9664	Coro1c	NM_011779	23790	0.742273	5.55674	0.000162296	0.00416793	0.0257544	5.55674	0.862891	0.984101	4	0	1
ENSMUSG00000004633	5745	Chn2	NM_001163640	69993	0.77094	6.4459	0.000302394	0.00645455	0.0642534	6.4459	0.693656	0.95871	4	0	1
ENSMUSG00000004707	3307	Ly9	NM_001277968	17085	1.69525	4.49169	7.27e-07	9.32e-05	1.17268	4.49169	0.000268668	0.060153	4	0	1
ENSMUSG00000005683	2828	Cs	NM_026444	12974	0.743653	5.59042	0.00248818	0.0290601	0.0730905	5.59042	0.713646	0.962977	4	0	1
ENSMUSG00000005881	2121	Ergic3	NM_001356413	66366	0.807513	5.40311	0.00266441	0.0303676	0.484647	5.40311	0.0388492	0.547826	4	0	1
ENSMUSG00000006169	6946	Clint1	NM_001045520	216705	0.735475	7.09744	3.95e-05	0.00153801	0.277753	7.09744	0.0421592	0.555654	4	0	1
ENSMUSG00000006273	5305	Atp6v1b2	NM_007509	11966	0.879715	5.66094	7.5e-05	0.00242197	0.361894	5.66094	0.0405771	0.551427	4	0	1
ENSMUSG00000006333	2526	Rps9	NM_029767	76846	1.08643	6.17071	0.000582471	0.0101121	0.443906	6.17071	0.0875173	0.660681	4	0	1
ENSMUSG00000006717	721	Acot13	NM_025790	66834	1.13408	3.84473	0.000189315	0.00466173	-0.102625	3.84473	0.672473	0.954435	4	0	1
ENSMUSG00000006731	2474	B4galnt1	NM_001244617	14421	1.06727	3.69597	0.00294314	0.0327338	0.256991	3.69597	0.41394	0.882147	4	0	1
ENSMUSG00000006800	5818	Sulf2	NM_001252578	72043	2.38697	4.89985	1.84e-10	1.94e-07	0.635187	4.89985	0.00920375	0.350035	4	0	1
ENSMUSG00000007050	3152	Lsm2	NM_001110101	27756	1.04862	3.76605	0.00165925	0.0215679	-0.227924	3.76605	0.412123	0.882147	4	0	1
ENSMUSG00000008668	2491	Rps18	NM_011296	20084	1.05514	3.74549	0.000395776	0.00770568	0.767857	3.74549	0.00779389	0.336482	4	0	1
ENSMUSG00000008683	6262	Rps15a	NM_170669	267019	0.952368	5.32595	4.53e-05	0.00169645	0.23426	5.32595	0.190862	0.775444	4	0	1
ENSMUSG00000009731	5287	Kcnd1	NM_008423	16506	-0.957917	5.80889	0.000878026	0.0135875	-0.471348	5.80889	0.0249262	0.479213	4	0	1
ENSMUSG00000010461	4192	Eya4	NM_001347372	14051	0.905966	5.24773	0.000244224	0.00559193	0.0462518	5.24773	0.809224	0.973902	4	0	1
ENSMUSG00000011752	1831	Pgam1	NM_023418	18648	0.938508	4.75848	0.00104709	0.0153754	0.184747	4.75848	0.43561	0.890835	4	0	1
ENSMUSG00000012405	2397	Rpl15	NM_001359897	66480	1.06653	4.13638	0.000118725	0.00334683	0.194479	4.13638	0.384862	0.877577	4	0	1
ENSMUSG00000012848	1734	Rps5	NM_009095	20103	1.7072	5.11926	0.000113892	0.00325554	0.511658	5.11926	0.165046	0.74553	4	0	1
ENSMUSG00000013698	3861	Pea15a	NM_001329869	18611	1.41377	6.52802	2.82e-08	8.72e-06	0.169496	6.52802	0.28643	0.833881	4	0	1
ENSMUSG00000014075	2385	Tctex1d2	NM_001347183	66061	1.14741	3.92867	0.00062293	0.0105692	-0.114458	3.92867	0.677301	0.954843	4	0	1
ENSMUSG00000014599	5281	Csf1	NM_001113529	12977	3.06515	4.91676	2.03e-13	1.21e-09	1.70276	4.91676	2.96e-07	0.000611283	4	1	1
ENSMUSG00000014769	1036	Psmb1	NM_011185	19170	0.869355	3.85895	0.00125327	0.0176313	-0.0667022	3.85895	0.763018	0.968563	4	0	1
ENSMUSG00000015396	2143	Cd83	NM_001289915	12522	1.45056	5.2862	1.42e-06	0.000151949	0.777723	5.2862	0.0016665	0.16716	4	0	1
ENSMUSG00000015568	6810	Lpl	NM_008509	16956	3.55345	5.17171	1.21e-11	1.97e-08	2.45557	5.17171	1.18e-06	0.00151619	4	1	1
ENSMUSG00000015668	2127	Pdzd11	NM_001356384	72621	1.03653	4.3441	9.89e-05	0.00294438	-0.0332478	4.3441	0.872345	0.98588	4	0	1
ENSMUSG00000015806	1788	Qdpr	NM_024236	110391	0.968552	3.06158	0.00425637	0.0417064	-0.0853453	3.06158	0.76737	0.968563	4	0	1
ENSMUSG00000015968	9242	Cacna1d	NM_001083616	12289	0.630617	5.74858	0.00179127	0.0227031	0.00840485	5.74858	0.958202	0.995529	4	0	0
ENSMUSG00000016252	1756	Atp5e	NM_025983	67126	0.971427	3.52955	0.00372781	0.0382825	0.147322	3.52955	0.61256	0.939033	4	0	1
ENSMUSG00000016253	2883	Nelfcd	NM_020580	57314	0.908969	4.93426	0.00100643	0.0149928	0.557246	4.93426	0.0233074	0.476671	4	0	1
ENSMUSG00000016427	419	Ndufa1	NM_019443	54405	2.48168	2.58721	3.36e-06	0.00028319	0.0237127	2.58721	0.954771	0.994622	4	0	1
ENSMUSG00000016477	4794	E2f3	NM_001289920	13557	-1.15938	5.50401	6.58e-05	0.00218232	0.243104	5.50401	0.206772	0.788646	4	0	1
ENSMUSG00000016494	7290	Cd34	NM_001111059	12490	1.33489	6.44531	6.12e-07	8.33e-05	0.771176	6.44531	0.000309442	0.0669253	4	0	1
ENSMUSG00000016496	3622	Cd274	NM_021893	60533	1.72986	4.93401	6.3e-07	8.5e-05	1.19732	4.93401	0.000175252	0.0491553	4	1	1
ENSMUSG00000016541	2425	Atxn10	NM_016843	54138	0.770699	5.22535	0.000385552	0.00755572	0.117406	5.22535	0.492129	0.91008	4	0	1
ENSMUSG00000017404	1022	Rpl19	NM_001159483	19921	1.38408	4.15511	5.58e-06	0.00040083	0.531502	4.15511	0.0344713	0.532295	4	0	1
ENSMUSG00000017754	2562	Pltp	NM_011125	18830	1.25696	4.45856	0.000168809	0.00428734	0.223696	4.45856	0.412561	0.882147	4	0	1
ENSMUSG00000018102	736	Hist1h2bc	NM_001290380	68024	1.13847	3.73128	0.000955231	0.0143823	-0.290254	3.73128	0.306573	0.846119	4	0	1
ENSMUSG00000018286	1872	Psmb6	NM_008946	19175	0.97181	4.21381	0.000916548	0.0139669	0.0331432	4.21381	0.889929	0.987459	4	0	1
ENSMUSG00000018585	541	Atox1	NM_009720	11927	1.12426	3.32116	0.00141724	0.0193027	0.499896	3.32116	0.126389	0.711035	4	0	1
ENSMUSG00000018920	3021	Cxcl16	NM_023158	66102	1.03928	5.04819	7.36e-06	0.000480369	0.53349	5.04819	0.00481265	0.270688	4	0	1
ENSMUSG00000018930	660	Ccl4	NM_013652	20303	2.23639	2.05557	1.78e-06	0.000177592	1.66132	2.05557	0.0013328	0.157402	4	0	1
ENSMUSG00000019528	2344	Gyg	NM_001355261	27357	0.716708	4.18717	0.00317507	0.0344177	0.332513	4.18717	0.119633	0.704407	4	0	1
ENSMUSG00000019804	1413	Snx3	NM_017472	54198	1.09429	4.65408	9.82e-05	0.00293159	0.184676	4.65408	0.407839	0.882147	4	0	1
ENSMUSG00000019872	2065	Smpdl3a	NM_020561	57319	1.89561	3.97373	4.01e-08	1.12e-05	0.295388	3.97373	0.222447	0.799107	4	0	1
ENSMUSG00000019876	11800	Pkib	NM_001039050	18768	1.14677	5.80706	0.000235674	0.00544476	0.46957	5.80706	0.0664342	0.624705	4	0	1
ENSMUSG00000019951	6446	Uhrf1bp1l	NM_029166	75089	0.783745	5.45538	0.00532943	0.0488105	0.0701275	5.45538	0.763562	0.968563	4	0	1
ENSMUSG00000020022	1334	Ndufa12	NM_001364691	66414	1.17937	2.42112	0.000842219	0.0131125	0.140254	2.42112	0.647094	0.948724	4	0	1
ENSMUSG00000020102	3890	Slc16a7	NM_001358496	20503	1.26017	5.65121	7.44e-06	0.000480369	-0.0585065	5.65121	0.771372	0.968563	4	0	1
ENSMUSG00000020225	2581	Tmbim4	NM_026617	68212	0.738105	5.20856	0.0017638	0.0224712	0.0798159	5.20856	0.675703	0.954435	4	0	1
ENSMUSG00000020267	872	Hint1	NM_008248	15254	1.13186	3.23042	0.00083693	0.0130445	-0.0192699	3.23042	0.945996	0.994352	4	0	1
ENSMUSG00000020275	7466	Rel	NM_009044	19696	-0.718294	7.48683	0.00074329	0.0119345	-0.188733	7.48683	0.2349	0.804099	4	0	1
ENSMUSG00000020372	5119	Rack1	NM_008143	14694	0.996599	6.16777	3.2e-05	0.00130293	0.275986	6.16777	0.127701	0.712576	4	0	1
ENSMUSG00000020460	1972	Rps27a	NM_001033865	78294	0.862021	4.18526	0.00201885	0.0247883	0.295029	4.18526	0.222395	0.799083	4	0	1
ENSMUSG00000020803	1324	Txndc17	NM_026559	52700	1.30766	4.54051	1.1e-05	0.000630001	-0.0775657	4.54051	0.725443	0.964998	4	0	1
ENSMUSG00000020841	8332	Cpd	NM_007754	12874	1.70445	6.36002	6.6e-08	1.72e-05	0.695371	6.36002	0.00244811	0.200667	4	0	1
ENSMUSG00000020857	1171	Nme2	NM_001077529	18103	0.964824	3.699	0.00509914	0.0473047	0.483496	3.699	0.133422	0.718374	4	0	1
ENSMUSG00000021003	3822	Galc	NM_008079	14420	1.17845	5.28382	2.45e-05	0.00107897	0.616664	5.28382	0.00823518	0.337936	4	0	1
ENSMUSG00000021087	4003	Rtn1	NM_001007596	104001	-1.0928	6.04873	5.62e-05	0.001963	-0.177042	6.04873	0.326238	0.857129	4	0	1
ENSMUSG00000021273	2860	Fdft1	NM_001360211	14137	0.85627	5.14938	0.00144391	0.0194301	0.628457	5.14938	0.0101031	0.364911	4	0	1
ENSMUSG00000021290	365	Atp5mpl	NM_001361914	70257	1.59149	3.2071	2.28e-05	0.00103206	0.129619	3.2071	0.667261	0.953871	4	0	1
ENSMUSG00000021384	2837	Susd3	NM_001360772	66329	-1.17423	4.96554	0.00138633	0.0189679	-0.327074	4.96554	0.165486	0.746527	4	0	1
ENSMUSG00000021573	5118	Tppp	NM_182839	72948	-1.18169	5.70962	6.31e-06	0.000435797	-0.519097	5.70962	0.00268295	0.207593	4	0	1
ENSMUSG00000021759	1635	Plpp1	NM_008247	19012	1.19507	4.00164	4.67e-05	0.00173004	0.113976	4.00164	0.621857	0.941544	4	0	1
ENSMUSG00000021811	1631	Dnajc9	NM_134081	108671	1.21974	3.34778	0.00056522	0.00991814	-0.210717	3.34778	0.470582	0.901137	4	0	1
ENSMUSG00000021886	2049	Gpr65	NM_008152	14744	2.24556	4.34723	3.96e-07	6.18e-05	1.62598	4.34723	0.000394602	0.0767688	4	0	1
ENSMUSG00000022265	3608	Ank	NM_020332	11732	2.69919	5.74929	7.73e-13	3.05e-09	1.22393	5.74929	1.97e-06	0.00221492	4	1	1
ENSMUSG00000022500	2642	Litaf	NM_019980	56722	0.756945	5.7438	0.000778363	0.0123213	0.173182	5.7438	0.334638	0.858439	4	0	1
ENSMUSG00000022540	2343	Rogdi	NM_133185	66049	-0.878737	5.8603	0.0017197	0.0221134	-0.101937	5.8603	0.610635	0.938259	4	0	1
ENSMUSG00000022575	1776	Gsdmd	NM_026960	69146	-0.906509	5.35933	9.29e-05	0.00284691	-0.110568	5.35933	0.466783	0.900279	4	0	1
ENSMUSG00000022876	4534	Samsn1	NM_023380	67742	0.742293	6.03473	0.000643264	0.0108425	0.0862744	6.03473	0.612341	0.939021	4	0	1
ENSMUSG00000022885	4916	St6gal1	NM_001252505	20440	1.16885	5.62433	2.33e-06	0.000217851	-0.0658684	5.62433	0.700527	0.959985	4	0	1
ENSMUSG00000022890	3130	Atp5j	NM_001302213	11957	0.773851	4.9181	0.00376604	0.0385739	0.0489889	4.9181	0.823272	0.976191	4	0	1
ENSMUSG00000023044	2265	Csad	NM_001359126	246277	-0.758074	4.36989	0.00429388	0.0418785	-0.130192	4.36989	0.479285	0.904379	4	0	1
ENSMUSG00000023066	7268	Rttn	NM_175542	246102	1.35865	4.92007	1.26e-07	2.8e-05	0.0574872	4.92007	0.735464	0.96615	4	0	1
ENSMUSG00000024121	3384	Atp6v0c	NM_001361531	11984	0.816982	5.10618	0.00108966	0.0158257	0.299492	5.10618	0.149704	0.732246	4	0	1
ENSMUSG00000024248	1147	Cox7a2l	NM_001159529	20463	0.851414	4.29552	0.000924635	0.0140662	0.72043	4.29552	0.00358104	0.238086	4	0	1
ENSMUSG00000024334	1314	H2-Oa	NM_008206	15001	1.71828	3.10611	6.39e-05	0.00216484	0.364431	3.10611	0.328053	0.857129	4	0	1
ENSMUSG00000024513	3214	Mbd2	NM_001311071	17191	0.906489	5.18987	0.000572074	0.0100091	0.24834	5.18987	0.24765	0.809593	4	0	1
ENSMUSG00000024597	6520	Slc12a2	NM_009194	20496	0.951792	6.90447	0.000101618	0.00300519	-0.669531	6.90447	0.00103968	0.13331	4	0	1
ENSMUSG00000024608	1384	Rps14	NM_020600	20044	1.26196	3.65505	0.000891812	0.0137298	0.255935	3.65505	0.436758	0.89107	4	0	1
ENSMUSG00000024640	4254	Psat1	NM_001205339	107272	2.35804	6.04878	4.12e-09	2.11e-06	1.41172	6.04878	1.66e-05	0.010266	4	1	1
ENSMUSG00000024663	4543	Rab3il1	NM_001347429	74760	-0.848863	5.87893	0.0020429	0.0250322	-0.206406	5.87893	0.300799	0.842511	4	0	1
ENSMUSG00000024677	4485	Ms4a6b	NM_027209	69774	-1.65077	5.77692	2.9e-08	8.78e-06	-0.386317	5.77692	0.0139673	0.42398	4	0	1
ENSMUSG00000024736	4069	Tmem132a	NM_133804	98170	1.41731	6.05299	4.42e-06	0.000340868	0.159621	6.05299	0.469525	0.900921	4	0	1
ENSMUSG00000024985	8739	Tcf7l2	NM_001142918	21416	-1.06355	6.04131	9.53e-05	0.00289739	-0.0770927	6.04131	0.67459	0.954435	4	0	1
ENSMUSG00000025019	7620	Lcor	NM_172154	212391	-0.726064	6.0582	0.00127466	0.0178483	-0.291623	6.0582	0.0847378	0.656449	4	0	1
ENSMUSG00000025104	9575	Hdgfl3	NM_013886	29877	-0.897627	6.37668	0.000683315	0.0112888	-0.375732	6.37668	0.0548479	0.58573	4	0	1
ENSMUSG00000025151	4351	Maged1	NM_019791	94275	1.01892	5.29936	8.17e-06	0.000520336	0.211474	5.29936	0.208072	0.789831	4	0	1
ENSMUSG00000025190	2539	Got1	NM_010324	14718	1.69377	4.38382	4.45e-06	0.000341324	0.814512	4.38382	0.0119271	0.393407	4	0	1
ENSMUSG00000025203	5453	Scd2	NM_009128	20250	1.36489	5.52967	2e-05	0.000941081	0.739185	5.52967	0.00602763	0.295634	4	0	1
ENSMUSG00000025289	2106	Prdx4	NM_001313711	53381	2.37661	3.46001	2.69e-08	8.46e-06	-0.0541598	3.46001	0.850766	0.980863	4	0	1
ENSMUSG00000025702	6536	2008-03-01	NM_001302383	71779	0.72225	4.7199	0.00483584	0.0456732	0.0707489	4.7199	0.740913	0.96615	4	0	1
ENSMUSG00000025743	5989	Sdc3	NM_011520	20970	1.46532	5.04698	1.75e-06	0.0001752	1.40895	5.04698	6.68e-06	0.0059964	4	1	1
ENSMUSG00000025794	935	Rpl14	NM_025974	67115	1.02358	4.40175	0.00188215	0.0235446	0.640521	4.40175	0.0354078	0.53634	4	0	1
ENSMUSG00000025795	3425	Rassf3	NM_138956	192678	1.71635	4.28589	9.42e-08	2.26e-05	0.964074	4.28589	0.000527173	0.0909931	4	0	1
ENSMUSG00000025810	5907	Nrp1	NM_001358959	18186	1.31757	6.80807	1.47e-07	3.11e-05	-0.350461	6.80807	0.0358744	0.538269	4	0	1
ENSMUSG00000025871	3187	4833439L19Rik	NM_001252645	97820	0.897105	6.03275	0.000287284	0.00624389	0.171792	6.03275	0.373578	0.875758	4	0	1
ENSMUSG00000025959	8131	Klf7	NM_033563	93691	-1.23398	6.473	0.000281638	0.00617299	-0.706223	6.473	0.00490005	0.270888	4	0	1
ENSMUSG00000025967	2532	Eef1b2	NM_018796	55949	1.2819	5.3807	2.29e-05	0.00103206	0.562534	5.3807	0.0224079	0.474338	4	0	1
ENSMUSG00000025993	9000	Slc40a1	NM_016917	53945	-0.807194	6.73145	0.000561802	0.00987748	-0.705719	6.73145	0.000276433	0.0605151	4	0	1
ENSMUSG00000026087	3226	Mrpl30	NM_001356482	107734	0.797271	3.72434	0.00442527	0.042693	0.433115	3.72434	0.0920849	0.667207	4	0	1
ENSMUSG00000026177	3705	Slc11a1	NM_013612	18173	0.987847	6.19484	4.29e-06	0.000331649	0.225565	6.19484	0.14277	0.728716	4	0	1
ENSMUSG00000026234	10188	Ncl	NM_010880	17975	0.790494	7.3824	0.000305888	0.00651574	0.0868665	7.3824	0.603389	0.93629	4	0	1
ENSMUSG00000026238	1462	Ptma	NM_001360830	19231	0.933122	4.18325	0.00149304	0.0199268	-0.0706371	4.18325	0.770933	0.968563	4	0	1
ENSMUSG00000026358	6947	Rgs1	NM_015811	50778	0.800866	4.93737	0.0034925	0.0366416	-0.0617085	4.93737	0.784443	0.969003	4	0	1
ENSMUSG00000026385	1422	Dbi	NM_001037999	13167	1.06434	3.46585	0.00178049	0.0226196	0.153839	3.46585	0.600578	0.936122	4	0	1
ENSMUSG00000026458	6572	Ppfia4	NM_001144855	68507	0.703061	6.14437	0.000603857	0.0103489	0.0861698	6.14437	0.589291	0.933032	4	0	1
ENSMUSG00000026471	5981	Mr1	NM_001355062	15064	0.883785	4.67987	0.000481714	0.00881472	0.141058	4.67987	0.490587	0.909381	4	0	1
ENSMUSG00000026482	6907	Rgl1	NM_001346117	19731	-0.953076	5.89574	0.000616707	0.0105051	-0.331846	5.89574	0.0947204	0.672117	4	0	1
ENSMUSG00000026548	1313	Slamf9	NM_029612	98365	1.23399	4.40664	0.000456764	0.00852325	0.922388	4.40664	0.00696562	0.323202	4	0	1
ENSMUSG00000026600	9791	Soat1	NM_009230	20652	0.710419	6.89529	0.00050012	0.0090775	0.167323	6.89529	0.293756	0.837139	4	0	1
ENSMUSG00000026670	4011	Uap1	NM_001305045	107652	1.21004	4.485	4.2e-05	0.00161237	-0.137805	4.485	0.541422	0.924627	4	0	1
ENSMUSG00000026991	5707	Pkp4	NM_001362990	227937	0.731462	4.97463	0.00465095	0.0443856	-0.157251	4.97463	0.460131	0.898774	4	0	1
ENSMUSG00000027035	8875	Cers6	NM_001347161	241447	0.960212	6.06332	0.000441665	0.00833149	-0.308289	6.06332	0.153139	0.735575	4	0	1
ENSMUSG00000027133	1109	Nop10	NM_025403	66181	1.50112	2.48932	0.000575109	0.0100328	-0.0673207	2.48932	0.855622	0.981881	4	0	1
ENSMUSG00000027170	2590	Eif3m	NM_145380	98221	0.734637	4.22911	0.00423261	0.0415908	-0.00361426	4.22911	0.986533	0.998126	4	0	1
ENSMUSG00000027342	2400	Pcna	NM_011045	18538	0.708761	4.89158	0.00343824	0.0363192	0.385036	4.89158	0.069296	0.628973	4	0	1
ENSMUSG00000027506	7487	Tpd52	NM_001025261	21985	0.957738	5.92905	0.000145806	0.00387183	0.272209	5.92905	0.168437	0.751581	4	0	1
ENSMUSG00000027540	5533	Ptpn1	NM_011201	19246	-0.739067	5.84014	0.00117893	0.0168228	0.0545843	5.84014	0.74114	0.96615	4	0	1
ENSMUSG00000027695	12961	Pld1	NM_001164056	18805	-0.91497	7.67555	2.81e-05	0.00118215	-0.587879	7.67555	0.000500042	0.0880024	4	0	1
ENSMUSG00000027712	1777	Anxa5	NM_009673	11747	2.00874	3.3931	1.2e-06	0.000133521	0.991011	3.3931	0.0104305	0.371305	4	0	1
ENSMUSG00000027995	3014	Tlr2	NM_011905	24088	1.22047	5.63069	9.27e-06	0.000565887	0.274897	5.63069	0.178959	0.764471	4	0	1
ENSMUSG00000028048	2559	Gba	NM_001077411	14466	0.815993	5.36965	0.00501823	0.0467818	0.0925706	5.36965	0.699836	0.959869	4	0	1
ENSMUSG00000028207	16102	Asph	NM_001177849	65973	0.800152	8.42952	0.000104628	0.00306652	-0.0308118	8.42952	0.839542	0.978845	4	0	1
ENSMUSG00000028234	4080	Rps20	NM_026147	67427	1.17326	5.4529	0.000175152	0.00439129	0.187952	5.4529	0.444422	0.892719	4	0	1
ENSMUSG00000028333	1716	Anp32b	NM_130889	67628	0.958114	4.83519	0.000196114	0.0047832	0.0848251	4.83519	0.674646	0.954435	4	0	1
ENSMUSG00000028367	1051	Txn1	NM_011660	22166	0.984653	3.21619	0.00417176	0.0413286	0.583206	3.21619	0.0779903	0.64679	4	0	1
ENSMUSG00000028412	6945	Slc44a1	NM_001159633	100434	1.53253	5.67505	7.84e-07	9.91e-05	0.209475	5.67505	0.333104	0.857775	4	0	1
ENSMUSG00000028494	3512	Plin2	NM_007408	11520	1.00384	4.18139	0.000339429	0.00689264	0.11237	4.18139	0.621806	0.941544	4	0	1
ENSMUSG00000028645	3506	Slc2a1	NM_011400	20525	1.20839	5.40474	5.71e-06	0.000403684	0.470053	5.40474	0.0231766	0.476472	4	0	1
ENSMUSG00000028653	2087	Trit1	NM_025873	66966	-1.43112	4.2185	3.91e-05	0.00153191	0.155239	4.2185	0.431246	0.889029	4	0	1
ENSMUSG00000028673	3276	Fuca1	NM_024243	71665	0.744394	6.00787	0.000423321	0.00806823	0.210534	6.00787	0.207289	0.788992	4	0	1
ENSMUSG00000028691	3043	Prdx1	NM_011034	18477	0.750805	4.71992	0.000807974	0.0127005	0.730331	4.71992	0.000752785	0.113557	4	0	1
ENSMUSG00000028692	2750	Akr1a1	NM_021473	58810	0.759167	5.88428	0.0025114	0.0292172	0.36872	5.88428	0.0819037	0.652405	4	0	1
ENSMUSG00000028757	2120	Ddost	NM_007838	13200	0.858258	4.97903	0.000231739	0.00538854	0.447246	4.97903	0.0234393	0.476671	4	0	1
ENSMUSG00000028798	3702	Eif3i	NM_018799	54709	0.913	4.49901	9.74e-05	0.00292798	0.151146	4.49901	0.411481	0.882147	4	0	1
ENSMUSG00000028936	2911	Rpl22	NM_001277113	19934	1.52261	5.42348	1.33e-06	0.000144288	0.5199	5.42348	0.0290325	0.505983	4	0	1
ENSMUSG00000028986	3959	Klhl7	NM_001161800	52323	0.909927	5.403	9.54e-05	0.00289739	0.125803	5.403	0.479308	0.904379	4	0	1
ENSMUSG00000028998	1125	Tomm7	NM_025394	66169	1.12355	2.74994	0.00157169	0.0207757	0.256464	2.74994	0.415535	0.882344	4	0	1
ENSMUSG00000029103	4116	Lrpap1	NM_013587	16976	1.47217	5.02407	1.91e-07	3.7e-05	0.409781	5.02407	0.0435859	0.559264	4	0	1
ENSMUSG00000029234	2588	Tmem165	NM_011626	21982	0.812852	4.63858	0.000574337	0.0100291	0.254371	4.63858	0.191821	0.775444	4	0	1
ENSMUSG00000029344	2793	Tpst2	NM_001326590	22022	-0.801547	5.17451	0.00128086	0.0179069	-0.357142	5.17451	0.0455567	0.562818	4	0	1
ENSMUSG00000029470	7025	P2rx4	NM_001310718	18438	0.805553	5.71915	0.000206424	0.00495007	0.0233655	5.71915	0.887494	0.986709	4	0	1
ENSMUSG00000029513	3066	Prkab1	NM_031869	19079	-0.775837	4.97897	0.00106357	0.0155034	-0.0643667	4.97897	0.696297	0.958895	4	0	1
ENSMUSG00000029561	6374	Oasl2	NM_001359181	23962	1.71241	5.23263	3.76e-05	0.00148715	1.61051	5.23263	0.000171564	0.0488848	4	1	1
ENSMUSG00000029598	6620	Plbd2	NM_023625	71772	0.750195	5.33873	0.000354559	0.00712732	0.337386	5.33873	0.0507976	0.571975	4	0	1
ENSMUSG00000029614	3140	Rpl6	NM_011290	19988	1.32031	5.2504	7.06e-07	9.18e-05	0.06538	5.2504	0.720076	0.963629	4	0	1
ENSMUSG00000029672	3713	Fam3c	NM_138587	27999	0.979602	5.07087	0.000311783	0.00657675	0.188366	5.07087	0.384954	0.877577	4	0	1
ENSMUSG00000029763	12640	Exoc4	NM_001347089	20336	0.700226	6.33036	0.00374596	0.038447	-0.159678	6.33036	0.41437	0.882147	4	0	1
ENSMUSG00000029765	14103	Plxna4	NM_175750	243743	-1.27044	7.26645	8.92e-06	0.000559598	-0.171801	7.26645	0.354255	0.867546	4	0	1
ENSMUSG00000030161	1765	Gabarapl1	NM_020590	57436	0.965202	3.39522	0.0039583	0.0399412	0.56409	3.39522	0.0810281	0.652405	4	0	1
ENSMUSG00000030432	1138	Rpl28	NM_009081	19943	1.27171	2.92461	0.000718828	0.0116459	0.793983	2.92461	0.0336479	0.529295	4	0	1
ENSMUSG00000030649	4737	Anapc15	NM_001291348	75430	0.99183	4.69038	0.00301755	0.033217	-0.000492692	4.69038	0.998586	0.999574	4	0	1
ENSMUSG00000030653	4220	Pde2a	NM_001008548	207728	-0.993435	5.66807	0.000480105	0.00879425	0.515874	5.66807	0.016596	0.436651	4	0	1
ENSMUSG00000030695	2754	Aldoa	NM_001177307	11674	1.39316	5.56363	3.11e-06	0.000268072	0.341346	5.56363	0.120991	0.706654	4	0	1
ENSMUSG00000030760	4319	Acer3	NM_001360615	66190	0.603476	6.06795	0.000941589	0.0142352	0.115499	6.06795	0.422117	0.885372	4	0	0
ENSMUSG00000030789	4045	Itgax	NM_001363984	16411	3.75466	4.0253	5.72e-12	1.03e-08	1.89612	4.0253	8.42e-05	0.0318459	4	1	1
ENSMUSG00000030824	5796	Nucb1	NM_001163662	18220	0.864836	5.73818	7.39e-05	0.00239513	0.107648	5.73818	0.511017	0.916353	4	0	1
ENSMUSG00000030986	4173	Dhx32	NM_001286030	101437	1.15651	4.22637	1.66e-05	0.000830013	-0.0212433	4.22637	0.916135	0.990813	4	0	1
ENSMUSG00000031029	2891	Eif3f	NM_025344	66085	0.986455	5.07316	0.000691964	0.0113522	0.48317	5.07316	0.0536622	0.582731	4	0	1
ENSMUSG00000031138	2734	F9	NM_001305797	14071	1.59148	4.29691	0.00144245	0.0194301	0.305712	4.29691	0.486048	0.908338	4	0	1
ENSMUSG00000031176	2576	Dynlt3	NM_025975	67117	0.80193	5.78259	0.000364138	0.00726294	0.126565	5.78259	0.471444	0.901166	4	0	1
ENSMUSG00000031214	13100	Ophn1	NM_001313754	94190	-0.796457	7.59899	1.86e-05	0.000896242	-0.377087	7.59899	0.00549723	0.278759	4	0	1
ENSMUSG00000031221	5717	Igbp1	NM_008784	18518	0.7276	5.39684	0.00121745	0.0172354	0.16501	5.39684	0.3645	0.873234	4	0	1
ENSMUSG00000031231	1214	Cox7b	NM_025379	66142	0.921854	4.45469	0.00104262	0.015341	0.0504983	4.45469	0.825881	0.976922	4	0	1
ENSMUSG00000031709	5887	Tbc1d9	NM_001111304	71310	-0.83598	6.66515	5.03e-05	0.00181438	-0.165947	6.66515	0.241652	0.80891	4	0	1
ENSMUSG00000031714	4859	Gab1	NM_001301298	14388	-0.885933	6.19985	0.00145157	0.0195038	-0.262281	6.19985	0.200171	0.784307	4	0	1
ENSMUSG00000031755	3194	Bbs2	NM_026116	67378	1.09084	3.83237	0.000669411	0.0111265	-0.145779	3.83237	0.580719	0.932855	4	0	1
ENSMUSG00000031765	540	Mt1	NM_013602	17748	1.52279	2.8474	0.000851895	0.0132516	0.929119	2.8474	0.0481631	0.565005	4	0	1
ENSMUSG00000031770	2333	Herpud1	NM_001357205	64209	-1.04601	4.64431	0.00306038	0.033539	-0.19253	4.64431	0.408142	0.882147	4	0	1
ENSMUSG00000031799	2203	Tpm4	NM_001001491	326618	1.55249	4.77434	3.45e-06	0.000288252	-0.00302118	4.77434	0.990102	0.99867	4	0	1
ENSMUSG00000031851	2673	Ntpcr	NM_001310688	66566	-1.03618	5.90891	5.55e-05	0.00194221	-0.196576	5.90891	0.245669	0.809182	4	0	1
ENSMUSG00000031996	3694	Aplp2	NM_001102455	11804	2.08016	5.84702	1.17e-09	8.11e-07	0.499945	5.84702	0.0207894	0.465657	4	0	1
ENSMUSG00000032076	9684	Cadm1	NM_001025600	54725	1.54771	6.61712	3.1e-09	1.74e-06	0.37699	6.61712	0.0207662	0.465657	4	0	1
ENSMUSG00000032265	5703	Tent5a	NM_001160378	212943	-1.10036	7.0432	1.47e-05	0.000760163	-0.386963	7.0432	0.0267921	0.4948	4	0	1
ENSMUSG00000032294	2599	Pkm	NM_001253883	18746	1.41269	4.95387	1.22e-05	0.000668514	0.456131	4.95387	0.0749112	0.641456	4	0	1
ENSMUSG00000032353	2848	Tmed3	NM_025360	66111	1.40534	4.17561	1.12e-06	0.000127523	0.609189	4.17561	0.009998	0.364045	4	0	1
ENSMUSG00000032518	1861	Rpsa	NM_011029	16785	1.33056	3.71016	1.92e-05	0.000915111	0.64375	3.71016	0.0195189	0.461125	4	0	1
ENSMUSG00000032640	4167	Chsy1	NM_001081163	269941	-0.616612	6.34938	0.00222077	0.0265333	-0.100529	6.34938	0.507138	0.915784	4	0	0
ENSMUSG00000032846	5456	Zswim6	NM_145456	67263	-0.7076	6.82259	0.00039578	0.00770568	-0.339388	6.82259	0.024684	0.479213	4	0	1
ENSMUSG00000033307	554	Mif	NM_010798	17319	2.1755	1.71456	0.000221612	0.0051984	0.83856	1.71456	0.154638	0.737684	4	0	1
ENSMUSG00000033475	1131	Tomm6	NM_001164729	66119	1.09669	2.9686	0.000684183	0.0112888	0.909235	2.9686	0.00646216	0.310166	4	0	1
ENSMUSG00000033898	1933	Cfhr2	NM_001025575	545366	0.787311	3.98157	0.00103886	0.0152983	-0.149561	3.98157	0.442178	0.891197	4	0	1
ENSMUSG00000033917	1692	Gde1	NM_019580	56209	0.970031	3.62272	0.00126861	0.0177913	0.548	3.62272	0.0489668	0.567859	4	0	1
ENSMUSG00000034248	6021	Slc25a37	NM_026331	67712	-0.860021	7.12289	0.000117116	0.00332527	-0.700563	7.12289	0.000125407	0.0405004	4	1	1
ENSMUSG00000034595	4317	Ppp1r18	NM_001146710	76448	-0.739968	5.35548	0.00392189	0.0396853	0.0477508	5.35548	0.799531	0.972923	4	0	1
ENSMUSG00000034612	5527	Chst11	NM_021439	58250	1.23273	4.6265	4.65e-06	0.000351858	-0.141826	4.6265	0.464632	0.89993	4	0	1
ENSMUSG00000034652	4738	Cd300a	NM_001347654	217303	-0.986111	6.54874	6.13e-05	0.0020993	-0.451708	6.54874	0.0104742	0.371305	4	0	1
ENSMUSG00000034807	3179	Colgalt1	NM_001364443	234407	0.913352	5.28311	0.000771474	0.0122555	0.0631833	5.28311	0.769616	0.968563	4	0	1
ENSMUSG00000035048	2377	Anapc13	NM_181394	69010	0.945315	4.22741	0.000594226	0.0102584	-0.0447855	4.22741	0.839633	0.978845	4	0	1
ENSMUSG00000035064	7166	Eef2k	NM_001267710	13631	-0.886186	6.48734	0.000403463	0.00780449	-0.0615575	6.48734	0.728701	0.965638	4	0	1
ENSMUSG00000035199	1442	Arl6ip5	NM_022992	65106	0.863465	3.23431	0.00449791	0.0432007	0.321302	3.23431	0.244738	0.809182	4	0	1
ENSMUSG00000035284	11523	Vps13c	NM_177184	320528	0.754072	6.55428	6.9e-05	0.00226998	0.206347	6.55428	0.150222	0.733057	4	0	1
ENSMUSG00000035311	5883	Gnptab	NM_001004164	432486	1.30236	5.55623	1.45e-06	0.000153605	0.67862	5.55623	0.00177729	0.169501	4	0	1
ENSMUSG00000035356	5018	Nfkbiz	NM_001159394	80859	0.951297	4.36872	0.000556367	0.00982039	0.824039	4.36872	0.00225428	0.19088	4	0	1
ENSMUSG00000035376	3603	Hacd2	NM_023587	70757	1.46499	5.43261	1.08e-07	2.52e-05	0.456029	5.43261	0.0199082	0.462876	4	0	1
ENSMUSG00000035521	2249	Gnptg	NM_001346737	214505	1.17459	4.5116	0.000205413	0.00494759	-0.0481539	4.5116	0.848009	0.980124	4	0	1
ENSMUSG00000035666	7230	Gtf3c4	NM_001166033	269252	1.21043	5.01176	3.56e-05	0.00141947	0.338056	5.01176	0.142675	0.728716	4	0	1
ENSMUSG00000035954	8063	Dock4	NM_172803	238130	-0.887826	7.47308	1.2e-05	0.000663498	-0.140046	7.47308	0.300452	0.842511	4	0	1
ENSMUSG00000036199	1243	Ndufa13	NM_023312	67184	1.26206	4.04822	0.000888697	0.0137053	-0.0636143	4.04822	0.839702	0.978862	4	0	1
ENSMUSG00000036402	4694	Gng12	NM_001177556	14701	1.60559	5.74836	7.84e-09	3.61e-06	0.376381	5.74836	0.0364275	0.539814	4	0	1
ENSMUSG00000036427	4497	Gpi1	NM_008155	14751	1.02607	4.61056	7.1e-05	0.00232492	0.386632	4.61056	0.0671882	0.626047	4	0	1
ENSMUSG00000036751	505	Cox6b1	NM_025628	110323	1.28775	3.51684	0.00371791	0.0382246	0.30944	3.51684	0.441815	0.891197	4	0	1
ENSMUSG00000036769	8353	Wdr44	NM_001305675	72404	-0.74346	5.98396	0.003438	0.0363192	-0.611034	5.98396	0.00297718	0.21721	4	0	1
ENSMUSG00000037815	3698	Ctnna1	NM_009818	12385	0.782887	5.54508	0.000503336	0.00909908	0.147631	5.54508	0.406886	0.882147	4	0	1
ENSMUSG00000037971	5293	1110032A03Rik	NM_001311073	68721	0.811967	4.69313	0.000915367	0.0139669	0.018698	4.69313	0.92443	0.991771	4	0	1
ENSMUSG00000037972	2902	Snn	NM_009223	20621	-1.17969	6.08571	1.07e-05	0.000615383	-0.32158	6.08571	0.0628911	0.615503	4	0	1
ENSMUSG00000038005	1701	Hpf1	NM_001357270	72612	0.717837	4.7736	0.00540139	0.0492685	0.0152318	4.7736	0.943418	0.993723	4	0	1
ENSMUSG00000038178	10042	Slc43a2	NM_001199283	215113	-0.712987	6.65035	0.00245642	0.0288204	0.0836398	6.65035	0.637756	0.944632	4	0	1
ENSMUSG00000038623	5921	Tm6sf1	NM_001291282	107769	-1.00339	7.17468	7.6e-05	0.00244452	-0.451144	7.17468	0.0144039	0.42398	4	0	1
ENSMUSG00000038633	2591	Degs1	NM_001360783	13244	0.919559	5.63869	0.000395405	0.00770568	0.350385	5.63869	0.0984462	0.674429	4	0	1
ENSMUSG00000038648	7283	Creb3l2	NM_178661	208647	0.801911	6.43006	6.23e-05	0.00211582	0.180036	6.43006	0.231662	0.801938	4	0	1
ENSMUSG00000038717	511	Atp5l	NM_013795	27425	1.17242	2.57029	0.00248308	0.0290194	0.0163625	2.57029	0.961176	0.995529	4	0	1
ENSMUSG00000038740	8741	Mvb12b	NM_175184	72543	-1.01832	6.36238	1.44e-05	0.00074878	0.121421	6.36238	0.429224	0.887877	4	0	1
ENSMUSG00000039013	2790	Siglecf	NM_001271019	233186	2.02396	3.92124	9.21e-08	2.23e-05	0.283442	3.92124	0.299159	0.84131	4	0	1
ENSMUSG00000039115	7691	Itga9	NM_001113514	104099	-1.36558	6.61626	3.51e-05	0.00140755	-0.431888	6.61626	0.0510472	0.571975	4	0	1
ENSMUSG00000039168	1925	Dap	NM_146057	223453	1.00204	3.81515	0.00075482	0.012055	0.300745	3.81515	0.242893	0.80891	4	0	1
ENSMUSG00000039782	7816	Cpeb2	NM_001177379	231207	1.11252	6.93034	8.09e-05	0.00256159	0.546411	6.93034	0.0167225	0.436651	4	0	1
ENSMUSG00000039910	1968	Cited2	NM_010828	17684	0.764625	4.53836	0.00399842	0.0403008	0.11927	4.53836	0.593952	0.934666	4	0	1
ENSMUSG00000040253	5614	Gbp7	NM_001083312	229900	-1.91245	5.75633	4.3e-08	1.19e-05	-0.453523	5.75633	0.012539	0.402859	4	0	1
ENSMUSG00000040268	8527	Plekha1	NM_001346515	101476	0.763619	6.52391	0.000128409	0.00353564	0.185064	6.52391	0.224061	0.799622	4	0	1
ENSMUSG00000040528	2474	Milr1	NM_001033435	380732	1.49375	4.35	1.97e-06	0.000192502	-0.14482	4.35	0.521234	0.917787	4	0	1
ENSMUSG00000040652	2990	Oaz2	NM_001301307	18247	0.970831	3.55381	0.00195799	0.0242399	-0.29075	3.55381	0.268659	0.822285	4	0	1
ENSMUSG00000040722	3190	Scamp5	NM_001301634	56807	-1.42455	5.73339	3.27e-06	0.000278032	-0.1192	5.73339	0.501116	0.913928	4	0	1
ENSMUSG00000040723	10131	Rcsd1	NM_001038846	226594	-0.742075	6.40591	0.000553539	0.00978973	-0.253368	6.40591	0.108712	0.691479	4	0	1
ENSMUSG00000040751	2621	Lat2	NM_020044	56743	0.951476	5.05694	0.000933418	0.0141533	0.109902	5.05694	0.637421	0.944632	4	0	1
ENSMUSG00000040998	5026	Npnt	NM_001029836	114249	0.865628	5.27421	0.00205894	0.0251942	-0.148335	5.27421	0.513995	0.916714	4	0	1
ENSMUSG00000041225	8016	Arhgap12	NM_001039692	75415	-0.883424	6.62242	1.5e-05	0.000769697	-0.286899	6.62242	0.0397913	0.549845	4	0	1
ENSMUSG00000041355	1864	Ssr2	NM_001356316	66256	0.753775	4.02694	0.00509133	0.0472797	-0.000509371	4.02694	0.9982	0.999491	4	0	1
ENSMUSG00000041538	3153	H2-Ob	NM_010389	15002	1.03264	4.863	0.000186985	0.00462304	-0.0391433	4.863	0.85531	0.981881	4	0	1
ENSMUSG00000041736	854	Tspo	NM_009775	12257	1.58188	1.6458	0.00424593	0.041689	0.044614	1.6458	0.92788	0.991884	4	0	1
ENSMUSG00000041992	3987	Rapgef5	NM_175930	217944	-1.13882	5.93119	9.15e-07	0.000111753	-0.550537	5.93119	0.000384869	0.0767688	4	0	1
ENSMUSG00000042246	5761	Tmc7	NM_172476	209760	-0.774993	5.78638	0.00474508	0.0450206	-0.65395	5.78638	0.00284038	0.212448	4	0	1
ENSMUSG00000042286	10288	Stab1	NM_138672	192187	-2.07439	7.22603	5.2e-09	2.52e-06	-0.293498	7.22603	0.105864	0.684685	4	0	1
ENSMUSG00000042594	4807	Sh2b3	NM_001306126	16923	-0.720737	6.91472	0.000140896	0.00377497	0.0601776	6.91472	0.652883	0.949626	4	0	1
ENSMUSG00000043004	4390	Gng2	NM_001038637	14702	-0.805767	6.84913	0.000347252	0.00701974	-0.15911	6.84913	0.327194	0.857129	4	0	1
ENSMUSG00000043336	5335	Filip1l	NM_001040397	78749	-1.12334	6.96392	7.85e-05	0.0024985	-0.872328	6.96392	0.000118589	0.0398431	4	1	1
ENSMUSG00000043415	2832	Otud1	NM_027715	71198	0.982166	5.19362	0.000319163	0.00664651	0.551533	5.19362	0.0193841	0.461125	4	0	1
ENSMUSG00000043510	905	Hscb	NM_001359835	100900	0.97717	3.46555	0.00424763	0.041689	0.456228	3.46555	0.152024	0.733994	4	0	1
ENSMUSG00000043716	2687	Rpl7	NM_011291	19989	0.921509	4.69881	0.00191286	0.0238291	0.349325	4.69881	0.170809	0.754649	4	0	1
ENSMUSG00000043832	1327	Clec4a3	NM_001204241	73149	-1.91558	4.93837	5.04e-07	7.41e-05	-0.52067	4.93837	0.00730048	0.325997	4	0	1
ENSMUSG00000044066	5865	Cep68	NM_172260	216543	-1.09847	6.45968	1.18e-06	0.000131123	-0.470159	6.45968	0.00184473	0.169808	4	0	1
ENSMUSG00000044408	1363	Sptssa	NM_134054	104725	0.797923	3.48214	0.00191236	0.0238291	0.125888	3.48214	0.562165	0.928981	4	0	1
ENSMUSG00000044468	6097	Tent5c	NM_001142952	74645	0.917292	7.13257	4.56e-05	0.00170625	0.473779	7.13257	0.0085374	0.338311	4	0	1
ENSMUSG00000044533	1830	Rps2	NM_008503	16898	1.38439	2.65136	0.000775939	0.0122938	0.528164	2.65136	0.169781	0.753328	4	0	1
ENSMUSG00000044609	789	NA	NA	NA	1.08861	3.96084	0.000135018	0.00365995	0.754389	3.96084	0.00521002	0.271897	4	0	1
ENSMUSG00000044950	5508	Pwwp2a	NM_001164231	70802	-0.780232	6.75953	0.000470306	0.00868659	-0.320609	6.75953	0.0537251	0.582731	4	0	1
ENSMUSG00000045092	3046	S1pr1	NM_007901	13609	1.36755	4.50303	8.98e-06	0.000559702	0.0328561	4.50303	0.886175	0.986582	4	0	1
ENSMUSG00000045268	2399	Zfp691	NM_001145935	195522	-0.823431	5.74868	0.000325768	0.00673717	-0.388665	5.74868	0.019714	0.461993	4	0	1
ENSMUSG00000045594	2395	Glb1	NM_009752	12091	1.68896	4.66089	2.93e-08	8.78e-06	0.791867	4.66089	0.00100417	0.130929	4	0	1
ENSMUSG00000045672	13022	Col27a1	NM_025685	373864	-0.760344	7.69866	0.000119576	0.00335918	-0.385749	7.69866	0.00989819	0.362617	4	0	1
ENSMUSG00000045730	2143	Adrb2	NM_007420	11555	-1.96886	4.8832	3.68e-06	0.000301299	-0.102626	4.8832	0.613662	0.939048	4	0	1
ENSMUSG00000046330	584	Rpl37a	NM_009084	19981	1.50067	4.12831	0.000221578	0.0051984	0.598994	4.12831	0.10059	0.678975	4	0	1
ENSMUSG00000046364	2774	Rpl27a	NM_011975	26451	0.944287	4.86878	0.00021141	0.00501988	0.421758	4.86878	0.048188	0.565005	4	0	1
ENSMUSG00000047407	5625	Tgif1	NM_001164074	21815	0.707981	5.24655	0.00333388	0.0355818	-0.174928	5.24655	0.371914	0.875758	4	0	1
ENSMUSG00000047675	1726	Rps8	NM_009098	20116	1.24656	4.21352	1.5e-05	0.000769697	0.564815	4.21352	0.0210241	0.466008	4	0	1
ENSMUSG00000047843	1648	Bri3	NM_001163709	55950	0.766379	3.14026	0.00504761	0.0469724	0.194903	3.14026	0.414722	0.882147	4	0	1
ENSMUSG00000047905	465	NA	NA	NA	0.954714	2.73792	0.00144251	0.0194301	0.517197	2.73792	0.065149	0.620749	4	0	1
ENSMUSG00000047965	579	NA	NA	NA	1.26471	2.71734	0.00207981	0.0253966	0.243589	2.71734	0.507031	0.915784	4	0	1
ENSMUSG00000048490	11457	Nrip1	NM_001358238	268903	-0.992609	8.17508	2.83e-06	0.000249871	-0.26538	8.17508	0.0591927	0.602355	4	0	1
ENSMUSG00000048758	796	Rpl29	NM_001324533	19944	1.29764	3.71982	0.000201819	0.00489576	0.470359	3.71982	0.127273	0.712423	4	0	1
ENSMUSG00000048897	4803	Zfp710	NM_001145999	209225	-1.02306	6.21568	0.000125882	0.00347647	-0.0144003	6.21568	0.936309	0.993116	4	0	1
ENSMUSG00000048970	1449	C1galt1c1	NM_021550	59048	0.852308	4.69945	0.000684207	0.0112888	0.283129	4.69945	0.175962	0.760256	4	0	1
ENSMUSG00000049751	1353	Rpl36al	NM_025589	66483	1.09606	4.99853	0.000137763	0.00371318	0.0386296	4.99853	0.862505	0.983849	4	0	1
ENSMUSG00000050174	1677	Nudt6	NM_001291044	229228	1.56227	3.22103	2.88e-06	0.000252567	0.565805	3.22103	0.0434707	0.558184	4	0	1
ENSMUSG00000052459	6044	Atp6v1a	NM_001358203	11964	0.709522	6.41361	0.00411003	0.0409202	0.32851	6.41361	0.114543	0.69853	4	0	1
ENSMUSG00000052724	965	NA	NA	NA	-1.77857	3.64015	0.00027803	0.00610884	-0.333603	3.64015	0.173274	0.757631	4	0	1
ENSMUSG00000052821	5142	Cysltr1	NM_001281859	58861	-0.800393	6.41827	0.00061561	0.0105051	-0.428314	6.41827	0.015931	0.431714	4	0	1
ENSMUSG00000053581	3407	Zfand2a	NM_001159908	100494	1.02191	4.82582	6.16e-05	0.0021079	0.0139811	4.82582	0.942497	0.993585	4	0	1
ENSMUSG00000053716	3356	Dusp7	NM_153459	235584	-0.952073	6.38948	0.000369585	0.00732545	-0.109419	6.38948	0.559835	0.928639	4	0	1
ENSMUSG00000054428	1441	Atpif1	NM_007512	11983	1.11657	4.46162	8.75e-05	0.00272081	-0.0443388	4.46162	0.840934	0.979173	4	0	1
ENSMUSG00000055069	2971	Rab39	NM_175562	270160	-0.813868	5.24154	0.0006489	0.0108867	-0.214606	5.24154	0.197064	0.781145	4	0	1
ENSMUSG00000055553	3176	Kxd1	NM_029366	75620	1.01478	4.69724	0.000938518	0.0142172	0.184659	4.69724	0.465611	0.899984	4	0	1
ENSMUSG00000055839	508	Elob	NM_026305	67673	0.987033	2.81488	0.00534182	0.0488492	0.16623	2.81488	0.594393	0.934666	4	0	1
ENSMUSG00000056124	5808	B4galt6	NM_019737	56386	-0.711976	5.9043	0.000537308	0.00955918	-0.202149	5.9043	0.175128	0.758924	4	0	1
ENSMUSG00000056153	8225	Socs6	NM_018821	54607	1.49883	5.4697	2.27e-07	4.25e-05	-0.138448	5.4697	0.470873	0.901137	4	0	1
ENSMUSG00000056529	3637	Ptafr	NM_001081211	19204	-1.10377	6.44774	2.43e-06	0.000224393	-0.365137	6.44774	0.0166171	0.436651	4	0	1
ENSMUSG00000056888	1543	Glipr1	NM_028608	73690	1.40095	3.90699	5.7e-06	0.000403684	0.150022	3.90699	0.52268	0.918245	4	0	1
ENSMUSG00000056917	3868	Sipa1	NM_001164480	20469	-0.850611	6.90967	0.00415794	0.0412371	0.0238748	6.90967	0.91493	0.99081	4	0	1
ENSMUSG00000057130	2185	Txnl4a	NM_001038608	27366	0.77784	3.62112	0.00506364	0.0470971	-0.220619	3.62112	0.345111	0.863036	4	0	1
ENSMUSG00000057322	542	Rpl38	NM_001048057	67671	1.66404	2.71747	5.05e-05	0.00181675	0.629289	2.71747	0.0933754	0.669855	4	0	1
ENSMUSG00000057359	8421	NA	NA	NA	0.755216	5.2282	0.00132064	0.0183347	0.204084	5.2282	0.287634	0.835342	4	0	1
ENSMUSG00000057370	483	NA	NA	NA	1.73748	1.43038	2.73e-05	0.00115441	0.118739	1.43038	0.725167	0.964998	4	0	1
ENSMUSG00000057605	888	NA	NA	NA	1.24183	2.50437	0.000263824	0.00587582	0.119421	2.50437	0.67829	0.955028	4	0	1
ENSMUSG00000057657	432	NA	NA	NA	1.41403	2.76962	0.000615037	0.0105051	0.529993	2.76962	0.168657	0.751817	4	0	1
ENSMUSG00000057696	348	NA	NA	NA	1.49799	1.5465	0.000277641	0.00610776	0.655067	1.5465	0.0904177	0.66384	4	0	1
ENSMUSG00000057982	1325	Zfp809	NM_001164624	235047	-0.810631	4.15534	0.00260906	0.0299075	-0.0732464	4.15534	0.689592	0.958148	4	0	1
ENSMUSG00000058099	3222	Nfam1	NM_001271411	74039	-0.980356	6.05884	0.000141807	0.00378812	-0.28329	6.05884	0.111037	0.694618	4	0	1
ENSMUSG00000058174	3901	Gm5148	NM_198657	381438	1.58584	5.77938	3.5e-06	0.000290729	0.757655	5.77938	0.00583629	0.290214	4	0	1
ENSMUSG00000058546	847	Rpl23a	NM_207523	268449	1.17113	2.97689	0.000566287	0.00992716	0.45002	2.97689	0.14351	0.730867	4	0	1
ENSMUSG00000058558	3920	Rpl5	NM_016980	100503670	0.928403	6.21808	1.81e-05	0.000877142	0.100677	6.21808	0.520501	0.917692	4	0	1
ENSMUSG00000058655	3853	Eif4b	NM_145625	75705	0.931884	6.32136	1.24e-05	0.000677052	0.417309	6.32136	0.011653	0.387376	4	0	1
ENSMUSG00000058799	4086	Nap1l1	NM_001146707	53605	0.985379	5.01735	1.42e-05	0.000744225	0.1657	5.01735	0.326089	0.857129	4	0	1
ENSMUSG00000058838	467	NA	NA	NA	1.56667	3.19906	4.09e-05	0.00157741	0.254875	3.19906	0.419962	0.883956	4	0	1
ENSMUSG00000058905	414	Gm10051	XR_868574	100039731	1.1914	1.50683	0.00215566	0.0260231	1.01336	1.50683	0.0143004	0.42398	4	0	1
ENSMUSG00000058932	402	NA	NA	NA	1.73494	1.76547	0.00106661	0.0155034	0.674192	1.76547	0.191876	0.775444	4	0	1
ENSMUSG00000059033	523	NA	NA	NA	1.31493	2.94088	0.000109067	0.00314969	1.00121	2.94088	0.00440107	0.259914	4	0	1
ENSMUSG00000059040	1757	Eno1b	NM_001025388	433182	1.11675	4.47072	6.88e-06	0.000459357	0.489385	4.47072	0.0155856	0.431714	4	0	1
ENSMUSG00000059291	2697	Rpl11	NM_025919	67025	1.12102	4.17427	0.000169751	0.00429788	0.102345	4.17427	0.668081	0.954208	4	0	1
ENSMUSG00000059534	584	Uqcr10	NM_001047158	66152	1.41102	2.87609	0.00109276	0.0158513	0.447032	2.87609	0.260971	0.818143	4	0	1
ENSMUSG00000059751	795	NA	NA	NA	1.23498	3.46451	4.23e-05	0.00161747	0.577345	3.46451	0.0313595	0.516454	4	0	1
ENSMUSG00000059775	410	NA	NA	NA	1.63595	3.35567	0.00030155	0.00644419	0.569121	3.35567	0.175234	0.758924	4	0	1
ENSMUSG00000059776	636	Rpl13-ps6	XR_867328	100040416	1.27179	3.82903	0.000529052	0.00945859	0.582773	3.82903	0.0843292	0.655605	4	0	1
ENSMUSG00000059835	624	NA	NA	NA	1.33668	2.94953	0.00118153	0.0168372	0.566018	2.94953	0.148204	0.73091	4	0	1
ENSMUSG00000059912	468	NA	NA	NA	1.59837	0.73479	0.00173226	0.0222334	0.290788	0.73479	0.527292	0.918857	4	0	1
ENSMUSG00000060036	3119	Rpl3	NM_013762	27367	0.872947	4.88843	0.00144146	0.0194301	0.529144	4.88843	0.0293651	0.50874	4	0	1
ENSMUSG00000060198	627	NA	NA	NA	1.10856	2.8013	0.000242932	0.00556945	0.880634	2.8013	0.00442987	0.259914	4	0	1
ENSMUSG00000060227	5858	Casc4	NM_001205369	319996	1.18808	4.87033	0.000648919	0.0108867	0.0886826	4.87033	0.755647	0.967174	4	0	1
ENSMUSG00000060438	495	NA	NA	NA	1.45124	3.68252	0.00546221	0.0497134	0.583568	3.68252	0.249724	0.810047	4	0	1
ENSMUSG00000060739	2686	Nsa2	NM_021552	59050	0.900494	4.71119	8.2e-05	0.00259178	0.212893	4.71119	0.236447	0.805238	4	0	1
ENSMUSG00000060938	1444	Rpl26	NM_009080	19941	1.36983	4.116	0.000237003	0.00546844	0.293971	4.116	0.348591	0.865619	4	0	1
ENSMUSG00000061242	483	NA	NA	NA	1.62174	1.54013	0.000533597	0.00951202	0.369431	1.54013	0.382829	0.877139	4	0	1
ENSMUSG00000061272	278	NA	NA	NA	1.62462	2.6809	0.000262786	0.00587457	0.483593	2.6809	0.233388	0.803152	4	0	1
ENSMUSG00000061477	961	Rps7	NM_011300	20115	1.07488	3.06245	0.00259852	0.0298249	0.410903	3.06245	0.208466	0.790304	4	0	1
ENSMUSG00000061787	1274	Rps17	NM_009092	20068	1.00626	3.46931	0.00453675	0.0435038	0.410183	3.46931	0.206155	0.788646	4	0	1
ENSMUSG00000061983	476	Rps12	NM_011295	20042	1.05161	3.1073	0.000207467	0.00496222	0.105468	3.1073	0.649195	0.948724	4	0	1
ENSMUSG00000062006	2643	Rpl34	NM_001005859	68436	0.897773	3.734	0.00394362	0.039843	0.41378	3.734	0.143018	0.729559	4	0	1
ENSMUSG00000062070	2244	Pgk1	NM_008828	18655	1.55543	3.38862	1.17e-05	0.000654538	0.560249	3.38862	0.0663806	0.624644	4	0	1
ENSMUSG00000062279	273	NA	NA	NA	1.231	1.45935	0.00325903	0.0350947	0.389261	1.45935	0.313733	0.849066	4	0	1
ENSMUSG00000062328	775	Rpl17	NM_001002239	319195	1.10633	2.52318	0.00122451	0.017308	0.506288	2.52318	0.113155	0.696317	4	0	1
ENSMUSG00000062611	792	NA	NA	NA	1.18863	4.09399	8.74e-05	0.00272081	0.505225	4.09399	0.0535586	0.582731	4	0	1
ENSMUSG00000062647	1781	Rpl7a	NM_013721	27176	1.08084	4.32812	8.88e-05	0.00275322	-0.0318454	4.32812	0.881588	0.986251	4	0	1
ENSMUSG00000062758	801	NA	NA	NA	1.32815	3.29792	0.000115482	0.00329572	0.118541	3.29792	0.6769	0.954804	4	0	1
ENSMUSG00000062997	1241	Rpl35	NM_025592	66489	1.3024	3.22778	0.000330741	0.00677225	0.522824	3.22778	0.11473	0.698805	4	0	1
ENSMUSG00000063229	2982	Ldha	NM_001136069	16828	1.27898	5.76516	1.74e-06	0.0001752	0.315161	5.76516	0.101915	0.681097	4	0	1
ENSMUSG00000063328	567	NA	NA	NA	1.77769	3.07491	1.16e-05	0.000649347	0.766331	3.07491	0.040085	0.549845	4	0	1
ENSMUSG00000063524	5379	Eno1	NM_023119	13806	0.986327	5.00618	2.13e-05	0.000991726	0.213547	5.00618	0.22496	0.799622	4	0	1
ENSMUSG00000063696	1075	NA	NA	NA	1.06951	3.59634	0.001957	0.0242399	0.701681	3.59634	0.0358644	0.538269	4	0	1
ENSMUSG00000063739	378	NA	NA	NA	1.26661	3.1662	0.000120509	0.00337482	0.707949	3.1662	0.0229866	0.474837	4	0	1
ENSMUSG00000063754	435	NA	NA	NA	1.27087	2.78145	0.000461082	0.00857708	-0.148461	2.78145	0.61996	0.940577	4	0	1
ENSMUSG00000063875	750	NA	NA	NA	1.37161	3.39066	5.42e-05	0.00191483	0.330206	3.39066	0.251356	0.811673	4	0	1
ENSMUSG00000063882	1237	Uqcrh	NM_025641	66576	1.68664	4.27761	3.23e-06	0.000277631	-0.0195739	4.27761	0.941679	0.993396	4	0	1
ENSMUSG00000064109	437	Hcst	NM_011827	23900	1.78336	1.42278	0.00200185	0.024618	0.460009	1.42278	0.39474	0.878799	4	0	1
ENSMUSG00000064208	465	NA	NA	NA	0.950833	2.25641	0.002882	0.0321734	0.0984955	2.25641	0.723445	0.964998	4	0	1
ENSMUSG00000064281	591	NA	NA	NA	1.26449	2.99903	0.000315042	0.00660668	0.783206	2.99903	0.0231844	0.476472	4	0	1
ENSMUSG00000065950	447	NA	NA	NA	1.31911	2.57965	0.000412355	0.00794225	0.813467	2.57965	0.0279423	0.498688	4	0	1
ENSMUSG00000065952	2773	C330021F23Rik	NM_001024728	546049	1.53561	5.36824	2.52e-05	0.00109712	0.753766	5.36824	0.0141122	0.42398	4	0	1
ENSMUSG00000066180	483	NA	NA	NA	1.48676	1.52573	0.00119006	0.0169411	0.469998	1.52573	0.269476	0.822776	4	0	1
ENSMUSG00000066362	538	NA	NA	NA	1.36339	3.91397	0.00158592	0.0208869	0.430027	3.91397	0.269221	0.822703	4	0	1
ENSMUSG00000066407	300	NA	NA	NA	1.78334	1.84011	4.78e-05	0.00175317	1.11759	1.84011	0.0131102	0.410002	4	0	1
ENSMUSG00000066443	481	NA	NA	NA	1.73874	2.59546	0.000896938	0.0137615	-0.0232203	2.59546	0.958893	0.995529	4	0	1
ENSMUSG00000066543	555	NA	NA	NA	1.55216	3.50292	7.75e-05	0.00247899	0.445416	3.50292	0.194447	0.778988	4	0	1
ENSMUSG00000066571	6437	4931406P16Rik	NM_172741	233103	0.83329	5.5256	9.08e-05	0.00279473	0.257722	5.5256	0.120989	0.706654	4	0	1
ENSMUSG00000066592	534	NA	NA	NA	1.4838	1.54929	0.000316012	0.00661929	0.199426	1.54929	0.575733	0.930969	4	0	1
ENSMUSG00000067038	494	NA	NA	NA	1.40528	2.9289	3.22e-05	0.00130316	0.643478	2.9289	0.0365747	0.539814	4	0	1
ENSMUSG00000067121	862	NA	NA	NA	1.28561	3.4913	3.93e-05	0.00153631	0.207467	3.4913	0.41506	0.882344	4	0	1
ENSMUSG00000067147	801	NA	NA	NA	1.08905	4.16322	0.000441846	0.00833149	0.0863296	4.16322	0.733421	0.96615	4	0	1
ENSMUSG00000067212	2889	H2-T23	NM_010398	15040	0.829891	4.19995	0.00161773	0.0211507	0.434891	4.19995	0.0640627	0.617941	4	0	1
ENSMUSG00000067274	1659	Rplp0	NM_007475	11837	1.13992	4.70331	0.000263702	0.00587582	0.632751	4.70331	0.0222177	0.473462	4	0	1
ENSMUSG00000067351	393	NA	NA	NA	1.56302	0.822446	0.000977037	0.0146401	0.128557	0.822446	0.756108	0.967382	4	0	1
ENSMUSG00000067575	333	NA	NA	NA	1.31803	1.73521	0.00183112	0.0230717	0.299855	1.73521	0.433004	0.890259	4	0	1
ENSMUSG00000067719	309	NA	NA	NA	1.39565	1.83588	0.00167631	0.0217401	0.197338	1.83588	0.617877	0.939858	4	0	1
ENSMUSG00000068014	483	NA	NA	NA	1.42424	2.68771	0.000373479	0.00736739	0.108556	2.68771	0.748642	0.96615	4	0	1
ENSMUSG00000068240	504	Uba52	NM_001348227	22186	1.39234	2.48546	0.00430426	0.0418785	0.842445	2.48546	0.0932792	0.669855	4	0	1
ENSMUSG00000068262	1212	NA	NA	NA	1.28383	3.01338	2.17e-05	0.000999638	0.547986	3.01338	0.0398403	0.549845	4	0	1
ENSMUSG00000068396	354	Rpl34-ps1	NM_001199350	619547	1.40986	2.78139	0.00111037	0.016065	0.437233	2.78139	0.271995	0.824408	4	0	1
ENSMUSG00000068397	483	NA	NA	NA	1.95422	1.62448	0.00141924	0.0193152	0.159378	1.62448	0.771081	0.968563	4	0	1
ENSMUSG00000068523	2765	Gng5	NM_010318	14707	1.09811	4.67776	2.03e-05	0.000952456	0.0159518	4.67776	0.933653	0.993002	4	0	1
ENSMUSG00000068966	6604	Zbtb34	NM_001085507	241311	-0.853885	7.07677	6.49e-05	0.00218232	-0.091727	7.07677	0.534611	0.921794	4	0	1
ENSMUSG00000069125	395	NA	NA	NA	1.92986	2.36375	2.69e-06	0.000241037	1.04265	2.36375	0.00869155	0.338738	4	0	1
ENSMUSG00000069376	1008	NA	NA	NA	1.43915	2.56558	0.000249727	0.00566016	0.418079	2.56558	0.236933	0.805527	4	0	1
ENSMUSG00000069515	1264	Lyz1	NM_013590	17110	2.581	3.01827	1.69e-08	6.44e-06	1.51414	3.01827	0.000920737	0.125213	4	0	1
ENSMUSG00000069939	1002	NA	NA	NA	1.5169	3.64799	0.000152309	0.00398413	0.469993	3.64799	0.187356	0.771972	4	0	1
ENSMUSG00000070025	1005	NA	NA	NA	1.59024	2.76082	2.68e-05	0.0011401	0.464528	2.76082	0.158919	0.741127	4	0	1
ENSMUSG00000070056	6666	Mfhas1	NM_001081279	52065	0.910938	5.52898	0.000172586	0.00434516	0.0838791	5.52898	0.65296	0.949626	4	0	1
ENSMUSG00000070348	3835	Ccnd1	NM_007631	12443	-1.24542	5.94116	2.86e-06	0.000251615	0.0775537	5.94116	0.629274	0.943937	4	0	1
ENSMUSG00000070427	1400	Il18bp	NM_001363982	16068	1.11466	2.7894	0.00289135	0.0322577	-0.506381	2.7894	0.109849	0.692533	4	0	1
ENSMUSG00000070490	1002	NA	NA	NA	1.7241	2.40159	2.16e-05	0.000998176	0.301737	2.40159	0.379151	0.87641	4	0	1
ENSMUSG00000070738	6850	Dgkd	NM_177646	227333	0.653492	7.08741	0.00367971	0.037897	-0.0689872	7.08741	0.701701	0.960445	4	0	0
ENSMUSG00000071052	807	NA	NA	NA	1.08589	2.36189	0.00326626	0.0351304	0.182095	2.36189	0.580042	0.932503	4	0	1
ENSMUSG00000071303	456	NA	NA	NA	1.12388	1.87993	0.00213792	0.0258762	0.78654	1.87993	0.0338586	0.529295	4	0	1
ENSMUSG00000071415	1770	Rpl23	NM_022891	65019	1.62194	4.82007	7.03e-07	9.18e-05	0.689691	4.82007	0.00846917	0.337936	4	0	1
ENSMUSG00000071419	438	NA	NA	NA	1.35953	2.06381	0.00330412	0.0353891	0.71666	2.06381	0.120869	0.706654	4	0	1
ENSMUSG00000071547	1407	Nt5dc2	NM_027289	70021	-1.0606	3.81991	0.00176255	0.0224712	0.0647667	3.81991	0.771165	0.968563	4	0	1
ENSMUSG00000071644	2600	Eef1g	NM_026007	67160	1.00595	4.52483	0.000135284	0.00365995	0.237356	4.52483	0.262946	0.818583	4	0	1
ENSMUSG00000071671	348	Gm10343	XR_001781987	108168304	1.56203	0.958708	0.000416934	0.0080088	0.75944	0.958708	0.0762582	0.644627	4	0	1
ENSMUSG00000073145	629	NA	NA	NA	-1.65092	2.81048	0.00550267	0.0499891	-0.532956	2.81048	0.0946726	0.672117	4	0	1
ENSMUSG00000073421	1637	H2-Ab1	NM_207105	14961	1.89813	3.89159	0.00384057	0.0390828	2.31556	3.89159	0.0160267	0.431714	4	0	1
ENSMUSG00000073489	3561	Ifi204	NM_008329	15951	0.893284	4.68408	0.0022378	0.0266915	2.12522	4.68408	4.55e-07	0.000628858	4	1	1
ENSMUSG00000073490	3481	Ifi207	NM_001204910	226691	1.83236	4.07316	6.42e-06	0.000438499	1.76934	4.07316	0.000169044	0.0488848	4	1	1
ENSMUSG00000073599	1680	Ecscr	NM_001033141	68545	-2.94431	5.19147	1.1e-05	0.000630001	-0.76361	5.19147	0.00712979	0.324468	4	0	1
ENSMUSG00000073616	1499	Cops9	NM_001163425	66915	1.4575	3.48315	0.000328401	0.00676897	0.437427	3.48315	0.226558	0.799622	4	0	1
ENSMUSG00000073676	1474	Hspe1	NM_008303	15528	1.07864	3.91534	0.000220132	0.00517901	-0.129762	3.91534	0.575285	0.930969	4	0	1
ENSMUSG00000074129	3034	Rpl13a	NM_009438	22121	1.16079	5.53916	2e-05	0.000940681	0.395793	5.53916	0.061838	0.608424	4	0	1
ENSMUSG00000074212	15741	Dnajb14	NM_001033155	70604	1.35688	6.96742	2.19e-07	4.14e-05	0.20037	6.96742	0.245507	0.809182	4	0	1
ENSMUSG00000074361	3561	C5ar2	NM_001146005	319430	-0.844493	6.27	0.00169558	0.0218816	-0.121334	6.27	0.53863	0.923712	4	0	1
ENSMUSG00000074398	1676	Gm15441	NR_040409	100038464	-1.02165	4.7547	0.00191123	0.0238291	-0.641017	4.7547	0.0052849	0.274028	4	0	1
ENSMUSG00000074547	612	NA	NA	NA	1.01119	2.03267	0.0022437	0.0267442	0.933922	2.03267	0.00803594	0.337936	4	0	1
ENSMUSG00000074874	1147	Ctla2b	NM_001145801	13025	0.921236	3.07604	0.00133686	0.0185169	0.754057	3.07604	0.00928354	0.350103	4	0	1
ENSMUSG00000075581	750	NA	NA	NA	1.29465	3.60441	2.19e-05	0.0010034	0.524317	3.60441	0.0465081	0.563902	4	0	1
ENSMUSG00000075611	375	NA	NA	NA	2.77914	0.853833	6.67e-05	0.00220519	0.378752	0.853833	0.538057	0.923712	4	0	1
ENSMUSG00000076135	110	NA	NA	NA	1.56397	1.30083	0.000106702	0.00310943	0.733632	1.30083	0.0541472	0.583147	4	0	1
ENSMUSG00000076432	3061	Ywhaq	NM_011739	22630	0.734767	4.73128	0.00499208	0.0466718	0.0258533	4.73128	0.905605	0.988922	4	0	1
ENSMUSG00000076445	96	NA	NA	NA	1.44	1.27708	0.0027687	0.0313175	0.782996	1.27708	0.106372	0.685766	4	0	1
ENSMUSG00000078180	462	NA	NA	NA	1.49077	3.04496	0.000111516	0.00320293	0.606711	3.04496	0.0873595	0.660681	4	0	1
ENSMUSG00000078193	445	NA	NA	NA	1.50047	2.81531	0.000107371	0.0031188	0.57714	2.81531	0.103521	0.682289	4	0	1
ENSMUSG00000078300	1002	NA	NA	NA	1.71159	3.53368	1.54e-05	0.000778809	0.243674	3.53368	0.450521	0.894621	4	0	1
ENSMUSG00000078377	615	NA	NA	NA	1.19253	3.56466	0.00297036	0.0328533	0.464315	3.56466	0.210969	0.791261	4	0	1
ENSMUSG00000078592	1002	NA	NA	NA	1.51062	2.56105	0.000619662	0.0105237	0.342298	2.56105	0.391325	0.877577	4	0	1
ENSMUSG00000078606	9275	Gm4070	NM_001243039	100042856	1.45223	6.411	3.64e-07	5.83e-05	0.349895	6.411	0.0767059	0.644962	4	0	1
ENSMUSG00000078965	1002	NA	NA	NA	1.56975	3.7533	1.44e-05	0.00074878	0.379657	3.7533	0.204385	0.786802	4	0	1
ENSMUSG00000079017	463	Ifi27l2a	NM_001281830	76933	2.08539	1.46808	0.000788357	0.0124685	3.46704	1.46808	0.00193049	0.172741	4	0	1
ENSMUSG00000079139	1231	NA	NA	NA	1.21963	3.70691	1.22e-05	0.000668514	0.416963	3.70691	0.0688198	0.627099	4	0	1
ENSMUSG00000079293	2287	Clec7a	NM_001309637	56644	2.81505	3.89186	7.48e-11	8.96e-08	3.01609	3.89186	2.27e-07	0.000611283	4	1	1
ENSMUSG00000079435	1655	Rpl36a	NM_019865	19982	1.50639	3.00006	1.27e-05	0.000687987	0.469906	3.00006	0.108555	0.691479	4	0	1
ENSMUSG00000079501	1002	NA	NA	NA	1.55567	2.70554	2.41e-05	0.00107078	0.371545	2.70554	0.236579	0.805238	4	0	1
ENSMUSG00000079641	1434	Rpl39	NM_026055	67248	1.76855	4.79547	1.11e-05	0.000631288	0.760737	4.79547	0.0259978	0.486766	4	0	1
ENSMUSG00000079942	393	NA	NA	NA	1.39669	3.13504	0.000297891	0.00640272	0.951561	3.13504	0.015833	0.431714	4	0	1
ENSMUSG00000079962	374	NA	NA	NA	1.53707	1.64499	0.000212472	0.00503178	0.727924	1.64499	0.0686055	0.62704	4	0	1
ENSMUSG00000080198	631	NA	NA	NA	1.56172	3.12424	8.88e-05	0.00275322	0.484823	3.12424	0.169028	0.752872	4	0	1
ENSMUSG00000080776	813	Gm12174	XR_141051	620678	1.26785	3.00743	0.000200375	0.0048673	0.624143	3.00743	0.0504368	0.571975	4	0	1
ENSMUSG00000080779	412	NA	NA	NA	1.37035	0.977415	0.000953635	0.0143734	0.993374	0.977415	0.0212896	0.467502	4	0	1
ENSMUSG00000080851	472	NA	NA	NA	1.62768	0.658081	0.00192786	0.0239495	0.334625	0.658081	0.485869	0.908241	4	0	1
ENSMUSG00000080877	386	NA	NA	NA	1.66184	3.0751	2.29e-05	0.00103206	0.784255	3.0751	0.0328191	0.526484	4	0	1
ENSMUSG00000080885	642	NA	NA	NA	1.17072	3.30283	0.00179363	0.0227031	0.535372	3.30283	0.126077	0.711035	4	0	1
ENSMUSG00000080893	402	NA	NA	NA	1.25883	1.90674	0.00167681	0.0217401	0.118299	1.90674	0.738614	0.96615	4	0	1
ENSMUSG00000080932	615	NA	NA	NA	1.20546	1.81886	0.00127907	0.017896	0.57336	1.81886	0.107496	0.688675	4	0	1
ENSMUSG00000081139	781	NA	NA	NA	1.8955	1.40993	0.000401208	0.00776923	-0.3406	1.40993	0.44772	0.894584	4	0	1
ENSMUSG00000081214	333	NA	NA	NA	1.40436	0.88921	0.00381933	0.0388887	0.0914602	0.88921	0.832943	0.977529	4	0	1
ENSMUSG00000081325	792	NA	NA	NA	1.40339	1.62562	0.000133214	0.00362323	0.35543	1.62562	0.267812	0.821545	4	0	1
ENSMUSG00000081378	456	NA	NA	NA	1.33372	2.97051	0.00161313	0.0211408	0.445957	2.97051	0.253347	0.812858	4	0	1
ENSMUSG00000081400	793	NA	NA	NA	1.12343	3.90465	0.000449428	0.00843018	0.598979	3.90465	0.0411322	0.553273	4	0	1
ENSMUSG00000081520	331	NA	NA	NA	1.27937	0.785599	0.00251074	0.0292172	0.101289	0.785599	0.785358	0.969401	4	0	1
ENSMUSG00000081559	483	NA	NA	NA	1.55073	3.12994	5.25e-06	0.000384506	0.229024	3.12994	0.392538	0.87797	4	0	1
ENSMUSG00000081572	745	NA	NA	NA	1.20339	1.90448	0.00241977	0.0285021	0.638697	1.90448	0.10177	0.680875	4	0	1
ENSMUSG00000081620	470	NA	NA	NA	1.73974	1.76837	0.00105404	0.0154458	0.669529	1.76837	0.195315	0.779478	4	0	1
ENSMUSG00000081642	240	NA	NA	NA	1.489	1.1815	0.000925581	0.0140687	0.523774	1.1815	0.21254	0.792735	4	0	1
ENSMUSG00000081684	882	NA	NA	NA	1.25074	2.08307	0.00139564	0.0190663	0.692953	2.08307	0.071603	0.635606	4	0	1
ENSMUSG00000081703	498	NA	NA	NA	1.72116	2.60545	2.82e-05	0.00118391	0.642371	2.60545	0.0859698	0.658073	4	0	1
ENSMUSG00000081721	1002	NA	NA	NA	1.50366	2.84439	4.62e-05	0.00171718	0.385862	2.84439	0.224424	0.799622	4	0	1
ENSMUSG00000081740	332	NA	NA	NA	1.39573	0.625373	0.00302707	0.0332203	0.376764	0.625373	0.383895	0.877577	4	0	1
ENSMUSG00000081751	279	NA	NA	NA	1.70475	1.62281	0.000360155	0.00720752	0.340312	1.62281	0.428522	0.88773	4	0	1
ENSMUSG00000081792	758	NA	NA	NA	1.02964	2.14425	0.00221424	0.0264809	-0.127149	2.14425	0.656661	0.950086	4	0	1
ENSMUSG00000081810	400	NA	NA	NA	1.59778	1.44723	0.00168778	0.0218123	0.970342	1.44723	0.0666696	0.625434	4	0	1
ENSMUSG00000081855	555	NA	NA	NA	1.51694	3.55489	1.83e-05	0.00088452	0.427399	3.55489	0.151205	0.733994	4	0	1
ENSMUSG00000081895	555	Rpl17-ps10	XR_882215	100042880	1.61624	3.65865	3.16e-05	0.00129276	0.369626	3.65865	0.257233	0.814901	4	0	1
ENSMUSG00000081897	156	NA	NA	NA	2.09082	-0.556419	0.00338256	0.0360206	0.259354	-0.556419	0.692183	0.958402	4	0	1
ENSMUSG00000081992	798	NA	NA	NA	0.945641	4.08499	0.000758112	0.0120968	0.470275	4.08499	0.0599492	0.603393	4	0	1
ENSMUSG00000082035	621	Rpl17-ps8	XR_878178	102632403	1.46777	3.62524	6.53e-05	0.00218232	0.453008	3.62524	0.15442	0.737326	4	0	1
ENSMUSG00000082044	279	NA	NA	NA	1.57777	0.333866	0.00536376	0.0489999	0.0272579	0.333866	0.957231	0.995414	4	0	1
ENSMUSG00000082064	891	NA	NA	NA	1.39551	4.23429	5.67e-07	8.08e-05	0.259064	4.23429	0.203181	0.786234	4	0	1
ENSMUSG00000082193	894	NA	NA	NA	1.21027	3.74576	2.14e-05	0.000991982	0.336607	3.74576	0.147512	0.73091	4	0	1
ENSMUSG00000082241	205	NA	NA	NA	1.30212	1.65673	0.00148134	0.0198296	0.213497	1.65673	0.555906	0.927597	4	0	1
ENSMUSG00000082260	348	Gm7429	XM_973722	664969	1.57616	1.84058	7.75e-05	0.00247899	0.517671	1.84058	0.147215	0.73091	4	0	1
ENSMUSG00000082419	498	LOC102635048	XR_880074	102635048	1.75866	2.44935	2.33e-05	0.00104739	0.514918	2.44935	0.158901	0.741127	4	0	1
ENSMUSG00000082609	431	NA	NA	NA	1.70068	2.18249	4.44e-05	0.00167253	0.526042	2.18249	0.158637	0.740814	4	0	1
ENSMUSG00000082626	456	NA	NA	NA	1.4545	0.943071	0.00225087	0.026794	0.56689	0.943071	0.21112	0.791261	4	0	1
ENSMUSG00000082647	642	NA	NA	NA	1.27568	2.55695	9.4e-05	0.00286452	0.624129	2.55695	0.0384754	0.547606	4	0	1
ENSMUSG00000082755	438	NA	NA	NA	1.59	1.76912	0.000594326	0.0102584	0.441525	1.76912	0.298042	0.840557	4	0	1
ENSMUSG00000082778	1000	NA	NA	NA	1.62428	2.60216	4e-05	0.00155081	0.525918	2.60216	0.138146	0.722732	4	0	1
ENSMUSG00000082895	885	NA	NA	NA	1.76151	2.99492	7.38e-06	0.000480369	0.638097	2.99492	0.0649314	0.620749	4	0	1
ENSMUSG00000082901	627	NA	NA	NA	1.11435	2.24924	0.000764364	0.0121749	0.78119	2.24924	0.0189374	0.454774	4	0	1
ENSMUSG00000082920	785	NA	NA	NA	1.01387	2.53919	0.00142894	0.0193592	0.140738	2.53919	0.608614	0.93738	4	0	1
ENSMUSG00000082926	750	NA	NA	NA	1.24626	3.34962	1.91e-05	0.000913776	0.537351	3.34962	0.0343323	0.532166	4	0	1
ENSMUSG00000083007	625	NA	NA	NA	1.59417	1.7042	0.000174591	0.00438333	0.290109	1.7042	0.435596	0.890835	4	0	1
ENSMUSG00000083192	375	NA	NA	NA	1.81143	1.86953	1.42e-05	0.000744225	0.387778	1.86953	0.272709	0.824932	4	0	1
ENSMUSG00000083326	215	NA	NA	NA	1.55981	2.12066	0.000141809	0.00378812	0.974971	2.12066	0.0194719	0.461125	4	0	1
ENSMUSG00000083328	438	NA	NA	NA	1.3233	1.85507	0.00206836	0.0252829	0.271766	1.85507	0.480786	0.904711	4	0	1
ENSMUSG00000083378	379	NA	NA	NA	1.57746	0.636873	0.00100878	0.0150155	0.524057	0.636873	0.241896	0.80891	4	0	1
ENSMUSG00000083394	483	NA	NA	NA	1.5464	2.59098	5.75e-05	0.00199373	0.274068	2.59098	0.397901	0.881116	4	0	1
ENSMUSG00000083424	333	NA	NA	NA	1.19627	1.90837	0.0024301	0.0286051	0.607623	1.90837	0.111087	0.694618	4	0	1
ENSMUSG00000083454	404	NA	NA	NA	1.57073	1.29734	0.000711722	0.0115697	0.945652	1.29734	0.047219	0.563902	4	0	1
ENSMUSG00000083481	624	NA	NA	NA	1.26042	2.38737	0.000132837	0.00361846	0.620948	2.38737	0.0430835	0.557743	4	0	1
ENSMUSG00000083483	447	NA	NA	NA	1.73201	0.950136	0.000836789	0.0130445	0.213755	0.950136	0.64222	0.94687	4	0	1
ENSMUSG00000083596	483	NA	NA	NA	1.66567	3.46039	1.3e-06	0.000141228	0.282691	3.46039	0.284322	0.831655	4	0	1
ENSMUSG00000083619	573	NA	NA	NA	1.42663	3.03103	4.54e-06	0.000347048	0.561905	3.03103	0.0351183	0.536184	4	0	1
ENSMUSG00000083669	348	NA	NA	NA	2.1644	1.72696	0.000313658	0.00659821	0.654544	1.72696	0.259692	0.816596	4	0	1
ENSMUSG00000083705	669	Gm8624	NR_136918	667423	1.46129	2.51592	0.000361365	0.00721878	0.73904	2.51592	0.0632841	0.616727	4	0	1
ENSMUSG00000083716	567	NA	NA	NA	1.12867	3.81147	0.00125963	0.017693	0.574415	3.81147	0.0763214	0.644627	4	0	1
ENSMUSG00000083757	392	NA	NA	NA	1.31074	2.1629	0.000397978	0.00773171	0.563294	2.1629	0.102046	0.681231	4	0	1
ENSMUSG00000083773	1000	NA	NA	NA	1.48868	2.75933	0.000117838	0.0033312	0.555004	2.75933	0.118651	0.704407	4	0	1
ENSMUSG00000083878	399	NA	NA	NA	1.50479	1.3045	0.0011982	0.0170435	0.294322	1.3045	0.48278	0.905222	4	0	1
ENSMUSG00000083911	367	NA	NA	NA	1.86005	2.39005	0.00010068	0.00298437	0.495631	2.39005	0.253473	0.812858	4	0	1
ENSMUSG00000084131	1214	NA	NA	NA	1.20979	4.57204	2.44e-06	0.000224393	0.469695	4.57204	0.02044	0.465657	4	0	1
ENSMUSG00000084149	463	NA	NA	NA	1.38203	2.50469	0.000745608	0.011961	0.499062	2.50469	0.19422	0.778988	4	0	1
ENSMUSG00000084291	348	NA	NA	NA	1.17307	1.84899	0.0041189	0.0409535	0.908338	1.84899	0.0341375	0.53179	4	0	1
ENSMUSG00000084304	325	NA	NA	NA	1.19016	1.50671	0.00342127	0.0362759	0.166638	1.50671	0.646214	0.948724	4	0	1
ENSMUSG00000084314	395	NA	NA	NA	1.33849	2.94674	0.000443538	0.00835461	0.5576	2.94674	0.113305	0.696317	4	0	1
ENSMUSG00000084345	555	NA	NA	NA	1.48218	2.46565	0.000124156	0.0034447	0.492022	2.46565	0.156907	0.738772	4	0	1
ENSMUSG00000084383	483	NA	NA	NA	1.4954	3.04114	4.38e-05	0.00165453	0.107592	3.04114	0.716476	0.963459	4	0	1
ENSMUSG00000084960	3270	B430010I23Rik	NR_015457	78849	-0.878484	4.99555	0.00367856	0.037897	-0.115626	4.99555	0.585274	0.933032	4	0	1
ENSMUSG00000085105	4175	NA	NA	NA	0.985579	4.59739	0.000104943	0.00306814	0.356834	4.59739	0.0883952	0.660681	4	0	1
ENSMUSG00000085442	466	Gm3362	XR_001781614	108168233	1.40178	3.06424	0.000238545	0.00549695	0.563727	3.06424	0.109485	0.692265	4	0	1
ENSMUSG00000085939	875	NA	NA	NA	1.70221	4.57751	1.17e-06	0.000131123	1.00512	4.57751	0.00129874	0.157402	4	0	1
ENSMUSG00000086006	1615	Gm13293	NR_040369	100503147	-1.89265	4.99585	0.000173001	0.00434951	-0.239603	4.99585	0.410336	0.882147	4	0	1
ENSMUSG00000086123	478	NA	NA	NA	1.51408	1.86491	6.24e-05	0.00211582	0.22088	1.86491	0.484661	0.907115	4	0	1
ENSMUSG00000086491	655	NA	NA	NA	-1.25624	2.99556	0.00112967	0.0162359	-0.435747	2.99556	0.0628527	0.615503	4	0	1
ENSMUSG00000086567	385	NA	NA	NA	1.5874	0.543103	0.00252975	0.0293179	0.850249	0.543103	0.10499	0.683578	4	0	1
ENSMUSG00000086925	762	NA	NA	NA	1.08953	2.7071	0.000519652	0.00933762	0.261863	2.7071	0.336861	0.859808	4	0	1
ENSMUSG00000087352	485	NA	NA	NA	0.83673	2.38269	0.00515519	0.0476523	0.0902798	2.38269	0.727606	0.964998	4	0	1
ENSMUSG00000087412	687	NA	NA	NA	1.26392	2.29506	0.000140826	0.00377497	0.764436	2.29506	0.0179731	0.449685	4	0	1
ENSMUSG00000087700	1451	NA	NA	NA	1.81525	3.58387	2.49e-08	7.97e-06	0.382923	3.58387	0.101639	0.68079	4	0	1
ENSMUSG00000089145	347	NA	NA	NA	-1.61974	2.39527	0.00537904	0.0490896	-0.250475	2.39527	0.431539	0.889029	4	0	1
ENSMUSG00000089646	204	NA	NA	NA	1.37874	1.58513	0.000361522	0.00721878	0.361072	1.58513	0.2929	0.837139	4	0	1
ENSMUSG00000089672	2107	NA	NA	NA	1.19192	4.96598	0.000627707	0.0106201	-0.127641	4.96598	0.649026	0.948724	4	0	1
ENSMUSG00000090137	1498	Uba52	NM_001348227	22186	1.43458	3.75249	3.89e-05	0.00153191	0.540011	3.75249	0.075634	0.643331	4	0	1
ENSMUSG00000090185	439	NA	NA	NA	-1.55415	3.2922	0.00218674	0.0262746	-0.921892	3.2922	0.0017547	0.169501	4	0	1
ENSMUSG00000090213	3265	Tmem189	NM_145538	407243	0.735781	3.95766	0.00388381	0.0393889	0.261138	3.95766	0.238899	0.807131	4	0	1
ENSMUSG00000090458	372	NA	NA	NA	0.945564	2.80427	0.00480162	0.0454196	0.306021	2.80427	0.317387	0.852014	4	0	1
ENSMUSG00000090467	291	NA	NA	NA	1.43885	2.90043	0.00105746	0.0154767	0.767473	2.90043	0.0790615	0.64913	4	0	1
ENSMUSG00000090516	475	NA	NA	NA	1.20558	3.4328	5.69e-05	0.00197534	0.264837	3.4328	0.28166	0.829944	4	0	1
ENSMUSG00000090675	1041	Olfr111	NM_001005485	545205	2.04464	3.78068	6.92e-06	0.000459567	0.768567	3.78068	0.0531502	0.58047	4	0	1
ENSMUSG00000090733	1043	Rps27	NM_027015	57294	1.15743	3.34716	0.00341244	0.0362251	0.728072	3.34716	0.0602488	0.604811	4	0	1
ENSMUSG00000090936	1555	NA	NA	NA	-0.893	4.67109	0.00128184	0.0179069	-0.489606	4.67109	0.0127661	0.405599	4	0	1
ENSMUSG00000091228	991	NA	NA	NA	0.956444	3.72433	0.00512218	0.047424	0.524619	3.72433	0.103737	0.68262	4	0	1
ENSMUSG00000091313	516	NA	NA	NA	2.17054	2.25096	0.00314233	0.0342074	-0.688402	2.25096	0.282086	0.829944	4	0	1
ENSMUSG00000091337	1691	Eid1	NM_025613	58521	0.931589	4.31571	0.000168081	0.00427975	0.188211	4.31571	0.344631	0.862948	4	0	1
ENSMUSG00000091449	372	NA	NA	NA	1.70924	2.1556	0.000233803	0.00542249	0.513677	2.1556	0.231558	0.801938	4	0	1
ENSMUSG00000091460	387	NA	NA	NA	1.52759	3.1045	0.000603003	0.0103485	0.583231	3.1045	0.163577	0.7425	4	0	1
ENSMUSG00000091549	1165	NA	NA	NA	0.861147	3.34579	0.000960494	0.0144162	0.720482	3.34579	0.00515307	0.271897	4	0	1
ENSMUSG00000091649	1184	Phf11b	NM_001164327	236451	0.832045	3.66375	0.00497325	0.0466356	1.02095	3.66375	0.00153477	0.16161	4	0	1
ENSMUSG00000091742	522	Gm5093	XM_017317766	328825	1.22601	1.85634	0.00367066	0.0378689	0.471604	1.85634	0.237244	0.806128	4	0	1
ENSMUSG00000091955	485	NA	NA	NA	1.22748	1.74497	0.00410668	0.0409095	0.473248	1.74497	0.242345	0.80891	4	0	1
ENSMUSG00000092056	734	NA	NA	NA	1.51386	2.07361	1.79e-05	0.00087448	0.415589	2.07361	0.167145	0.749357	4	0	1
ENSMUSG00000092072	429	NA	NA	NA	1.13947	1.47703	0.002565	0.0295932	0.403284	1.47703	0.247784	0.809593	4	0	1
ENSMUSG00000092344	277	NA	NA	NA	1.20072	1.39688	0.00495067	0.0465285	-0.374286	1.39688	0.308993	0.84683	4	0	1
ENSMUSG00000092528	3457	Nlrp1c-ps	NM_001039234	627984	-1.07982	5.51884	0.00023289	0.00540828	-0.47666	5.51884	0.0189753	0.454774	4	0	1
ENSMUSG00000093378	474	NA	NA	NA	1.18059	1.48128	0.00296491	0.0328533	0.679811	1.48128	0.0837572	0.652405	4	0	1
ENSMUSG00000093514	443	NA	NA	NA	1.36918	3.50918	0.000894603	0.0137492	0.423033	3.50918	0.252822	0.812283	4	0	1
ENSMUSG00000093686	354	NA	NA	NA	1.44015	1.51956	0.00189764	0.0237053	0.452352	1.51956	0.295383	0.837456	4	0	1
ENSMUSG00000093885	333	NA	NA	NA	1.28916	2.33446	0.000542271	0.00963793	0.442815	2.33446	0.191928	0.775444	4	0	1
ENSMUSG00000093930	3233	Hmgcs1	NM_001291439	208715	0.93509	3.78193	0.000751755	0.0120355	0.0332434	3.78193	0.884742	0.98646	4	0	1
ENSMUSG00000094122	378	NA	NA	NA	1.64271	1.67608	0.00010792	0.00312968	0.454379	1.67608	0.230099	0.8009	4	0	1
ENSMUSG00000094403	109	Mir692-2	NR_109835	735288	1.47074	0.152969	0.00412478	0.0409762	0.253574	0.152969	0.585207	0.933032	4	0	1
ENSMUSG00000094664	333	NA	NA	NA	1.17113	2.20075	0.0015897	0.0209213	0.548286	2.20075	0.118639	0.704407	4	0	1
ENSMUSG00000095017	399	NA	NA	NA	1.52096	1.80548	6.21e-05	0.00211407	0.753413	1.80548	0.0359996	0.538761	4	0	1
ENSMUSG00000095457	7275	NA	NA	NA	1.5667	5.37173	1.91e-07	3.7e-05	0.291396	5.37173	0.160373	0.741681	4	0	1
ENSMUSG00000095524	483	NA	NA	NA	1.74958	3.44114	8.56e-06	0.000540928	0.0451308	3.44114	0.882659	0.986455	4	0	1
ENSMUSG00000095526	333	NA	NA	NA	1.41718	2.92833	0.000221825	0.0051984	0.536682	2.92833	0.125892	0.711035	4	0	1
ENSMUSG00000095847	579	LOC108168114	XR_001781066	108168114	1.28033	2.14385	0.0018391	0.0230865	0.394551	2.14385	0.295929	0.838092	4	0	1
ENSMUSG00000095937	1002	NA	NA	NA	1.46736	3.13713	0.00020561	0.00494759	0.475995	3.13713	0.182369	0.769706	4	0	1
ENSMUSG00000096173	204	NA	NA	NA	1.48093	2.07021	0.000160896	0.00414028	0.112201	2.07021	0.732737	0.96615	4	0	1
ENSMUSG00000096438	1002	Gapdh-ps15	XM_001476707	100042025	1.53781	2.55327	0.000103284	0.00304441	0.385755	2.55327	0.267818	0.821545	4	0	1
ENSMUSG00000096474	480	NA	NA	NA	1.3425	1.34643	0.00133515	0.0185076	0.213516	1.34643	0.565016	0.929542	4	0	1
ENSMUSG00000096544	331	NA	NA	NA	1.31345	2.28666	0.00417674	0.0413551	0.207895	2.28666	0.622676	0.942229	4	0	1
ENSMUSG00000096617	1002	NA	NA	NA	1.62347	3.97764	1.04e-05	0.000606057	0.530692	3.97764	0.0883042	0.660681	4	0	1
ENSMUSG00000096681	438	NA	NA	NA	1.28828	1.92972	0.00137377	0.0188681	1.19387	1.92972	0.00832226	0.337936	4	0	1
ENSMUSG00000096780	4187	NA	NA	NA	0.70076	4.6812	0.00102653	0.0151972	-0.199357	4.6812	0.243713	0.809182	4	0	1
ENSMUSG00000096942	438	NA	NA	NA	1.3105	2.56242	0.00211149	0.0256797	0.889356	2.56242	0.0448286	0.562818	4	0	1
ENSMUSG00000097148	1712	NA	NA	NA	1.46155	2.93755	0.00011704	0.00332527	0.424685	2.93755	0.206835	0.788646	4	0	1
ENSMUSG00000097154	1807	NA	NA	NA	1.12022	4.01793	0.001855	0.0232698	0.283986	4.01793	0.362623	0.872346	4	0	1
ENSMUSG00000097224	415	NA	NA	NA	1.13604	2.27857	0.00135155	0.0186829	1.82574	2.27857	0.000159495	0.047668	4	1	1
ENSMUSG00000097255	379	NA	NA	NA	1.88493	0.93542	0.000119863	0.00336196	0.244104	0.93542	0.561578	0.928639	4	0	1
ENSMUSG00000097304	375	NA	NA	NA	1.56871	2.37281	4.17e-05	0.0016013	0.45771	2.37281	0.172741	0.757421	4	0	1
ENSMUSG00000097325	2492	Gm16897	NR_033564	320400	0.981248	3.99783	0.000119173	0.0033531	0.451526	3.99783	0.0396352	0.549845	4	0	1
ENSMUSG00000097634	2037	NA	NA	NA	-0.865559	5.03537	0.000736448	0.0118774	0.00832265	5.03537	0.962231	0.995529	4	0	1
ENSMUSG00000098111	982	NA	NA	NA	1.52417	3.48391	1.48e-05	0.000764815	0.513713	3.48391	0.0892518	0.660681	4	0	1
ENSMUSG00000098192	1001	NA	NA	NA	1.59043	2.24107	0.000209053	0.00499031	0.669767	2.24107	0.102909	0.681922	4	0	1
ENSMUSG00000098371	611	NA	NA	NA	1.10807	2.86084	0.00384673	0.0391233	0.250703	2.86084	0.465191	0.899984	4	0	1
ENSMUSG00000098416	65	Mir7117	NR_106065	102466808	2.76949	-1.34036	2.92e-05	0.00121157	2.04169	-1.34036	0.00515904	0.271897	4	0	1
ENSMUSG00000098783	60	Mir7050	NR_106017	102465635	2.42606	-1.17877	0.000130805	0.00358058	1.44303	-1.17877	0.0265819	0.491929	4	0	1
ENSMUSG00000098915	613	NA	NA	NA	1.11093	3.82772	0.000299397	0.00642112	0.493164	3.82772	0.0710393	0.633766	4	0	1
ENSMUSG00000099835	315	NA	NA	NA	1.41714	1.15471	0.000939376	0.0142182	0.71939	1.15471	0.0863263	0.659143	4	0	1
ENSMUSG00000099875	465	NA	NA	NA	1.02162	2.04842	0.00441803	0.0426847	0.155854	2.04842	0.627009	0.943937	4	0	1
ENSMUSG00000099927	798	NA	NA	NA	1.14718	3.57029	0.00137781	0.0188802	0.144743	3.57029	0.639603	0.945136	4	0	1
ENSMUSG00000099974	863	Bcl2a1d	NM_007536	12047	1.55276	3.70141	1.54e-05	0.000778809	0.253347	3.70141	0.380722	0.876436	4	0	1
ENSMUSG00000099980	760	NA	NA	NA	1.29779	2.73321	9.56e-05	0.00289976	0.135444	2.73321	0.623168	0.942588	4	0	1
ENSMUSG00000100018	720	NA	NA	NA	1.39221	3.74912	1.54e-05	0.000778809	0.197701	3.74912	0.439717	0.891116	4	0	1
ENSMUSG00000100078	1388	NA	NA	NA	1.48766	4.03024	4.61e-07	7.01e-05	0.584804	4.03024	0.0136741	0.421035	4	0	1
ENSMUSG00000100441	405	NA	NA	NA	1.35474	1.82985	0.00499712	0.0466718	1.26733	1.82985	0.0217049	0.471183	4	0	1
ENSMUSG00000100838	664	NA	NA	NA	1.09552	3.97846	0.000253841	0.00573176	0.257182	3.97846	0.304697	0.844077	4	0	1
ENSMUSG00000100865	473	NA	NA	NA	1.59017	3.51846	0.000176268	0.00440695	0.763324	3.51846	0.0572679	0.595951	4	0	1
ENSMUSG00000100944	156	NA	NA	NA	1.61154	1.67228	0.00146395	0.0196555	0.501871	1.67228	0.297428	0.839925	4	0	1
ENSMUSG00000101191	897	NA	NA	NA	1.05652	2.34768	0.00518169	0.047848	0.980458	2.34768	0.0162221	0.434108	4	0	1
ENSMUSG00000101502	798	NA	NA	NA	1.19144	1.70974	0.00089035	0.013719	0.0962031	1.70974	0.755226	0.967149	4	0	1
ENSMUSG00000101778	2402	NA	NA	NA	-1.05313	5.19871	0.00341215	0.0362251	-0.634786	5.19871	0.0143928	0.42398	4	0	1
ENSMUSG00000101795	1270	NA	NA	NA	1.01174	4.41071	3.13e-05	0.00128449	0.421317	4.41071	0.0351643	0.536184	4	0	1
ENSMUSG00000102037	819	Bcl2a1a	NM_009742	12044	1.16819	3.50767	0.000200346	0.0048673	0.305342	3.50767	0.253687	0.812858	4	0	1
ENSMUSG00000102040	735	NA	NA	NA	2.45339	2.3402	1.65e-05	0.00082798	3.01593	2.3402	0.00079092	0.115429	4	0	1
ENSMUSG00000102059	936	Gm20257	NR_045007	100504501	-1.26999	3.65711	0.00210181	0.0255967	-0.0394378	3.65711	0.872921	0.98588	4	0	1
ENSMUSG00000102254	1034	NA	NA	NA	-1.29923	3.41476	0.00403795	0.0405625	0.0105284	3.41476	0.971399	0.996653	4	0	1
ENSMUSG00000102440	5586	Pcdhga9	NM_033592	93717	0.738411	4.75414	0.000411776	0.00793963	0.165954	4.75414	0.320992	0.853784	4	0	1
ENSMUSG00000102550	1812	NA	NA	NA	1.08062	4.57921	9.61e-06	0.000575863	0.423204	4.57921	0.0303116	0.513322	4	0	1
ENSMUSG00000102606	480	NA	NA	NA	1.69723	1.73502	2.18e-05	0.00100039	0.023495	1.73502	0.941615	0.993396	4	0	1
ENSMUSG00000102674	1035	8030442B05Rik	NR_040615	77543	-1.82132	3.88904	0.000156737	0.00405416	-0.0130473	3.88904	0.959295	0.995529	4	0	1
ENSMUSG00000103591	2993	NA	NA	NA	0.824719	4.78324	0.00450991	0.0432927	-0.113551	4.78324	0.635932	0.944534	4	0	1
ENSMUSG00000103793	4733	Pcdhga6	NM_033589	93714	0.815766	4.48756	0.000100748	0.00298437	0.192337	4.48756	0.245452	0.809182	4	0	1
ENSMUSG00000103928	2437	NA	NA	NA	-0.856384	4.29046	0.00228056	0.0271294	0.0336622	4.29046	0.861265	0.983396	4	0	1
ENSMUSG00000103996	844	NA	NA	NA	2.03587	3.51608	9.63e-05	0.00291515	-0.0385116	3.51608	0.928477	0.991884	4	0	1
ENSMUSG00000104063	4713	Pcdhgb7	NM_033579	93704	0.747789	4.4796	0.00032806	0.00676897	0.272882	4.4796	0.111316	0.694618	4	0	1
ENSMUSG00000104346	4720	Pcdhga3	NM_033586	93711	0.749509	4.5545	0.000503213	0.00909908	0.2331	4.5545	0.186397	0.771325	4	0	1
ENSMUSG00000104444	274	NA	NA	NA	1.68425	1.22998	0.000246012	0.00561852	0.28975	1.22998	0.471119	0.901137	4	0	1
ENSMUSG00000104523	447	NA	NA	NA	-1.05613	3.03935	0.00362104	0.0374863	-0.170503	3.03935	0.462378	0.899419	4	0	1
ENSMUSG00000104699	793	NA	NA	NA	1.21006	3.71831	9.71e-05	0.00292579	0.761286	3.71831	0.00974548	0.361729	4	0	1
ENSMUSG00000104802	1257	NA	NA	NA	1.44168	4.46503	3.67e-06	0.000301299	0.621695	4.46503	0.0159072	0.431714	4	0	1
ENSMUSG00000105144	480	NA	NA	NA	1.74749	2.95434	4.13e-06	0.000322272	0.299556	2.95434	0.327783	0.857129	4	0	1
ENSMUSG00000105233	208	NA	NA	NA	2.06302	0.358349	0.000118764	0.00334683	0.631645	0.358349	0.194578	0.779138	4	0	1
ENSMUSG00000105326	1212	NA	NA	NA	1.55786	3.66672	6.34e-06	0.000436395	0.0843664	3.66672	0.750011	0.96623	4	0	1
ENSMUSG00000105814	109	Mir703	NR_030484	735265	1.51442	1.35218	0.000530073	0.00945859	0.718557	1.35218	0.0888383	0.660681	4	0	1
ENSMUSG00000105914	269	NA	NA	NA	1.24066	2.65837	0.00252939	0.0293179	0.779865	2.65837	0.0584183	0.599736	4	0	1
ENSMUSG00000105943	343	NA	NA	NA	1.50951	0.831915	0.00136939	0.0188512	0.0633999	0.831915	0.878842	0.98588	4	0	1
ENSMUSG00000105944	622	NA	NA	NA	1.29896	3.26817	0.00148299	0.0198369	0.358651	3.26817	0.332044	0.85759	4	0	1
ENSMUSG00000106665	2595	NA	NA	NA	1.34393	3.36119	0.00151298	0.0201181	-0.00134138	3.36119	0.997075	0.999486	4	0	1
ENSMUSG00000106926	799	NA	NA	NA	1.2631	3.17816	0.000526225	0.00943683	0.535343	3.17816	0.112321	0.695099	4	0	1
ENSMUSG00000106930	574	NA	NA	NA	1.1419	3.13799	0.000775695	0.0122938	0.178119	3.13799	0.541559	0.924627	4	0	1
ENSMUSG00000107146	1002	NA	NA	NA	1.44357	2.8647	0.000181566	0.00450801	0.433959	2.8647	0.209516	0.790454	4	0	1
ENSMUSG00000107169	2012	NA	NA	NA	0.846882	4.74352	0.00137127	0.0188626	0.421643	4.74352	0.0662033	0.624443	4	0	1
ENSMUSG00000107257	481	NA	NA	NA	1.41315	2.31586	0.000225741	0.00527641	0.535242	2.31586	0.126354	0.711035	4	0	1
														0	0

## Sheet: TG phago vs TG non-phago
(2) Transgenic (AD) phagocytic microglia vs non-phagocytic
Col M identifies DE genes in TG phago vs phagocytic microglia
pTG.Mg = Phagocytic AD microglia
Length	Chr	Start	End	Strand	Symbol	RefSeq	Entrez	logFC	logCPM	PValue	FDR	pTG.MG DE
7486	chr3;chr3;chr3;chr3;chr3;chr3;chr3;chr3;chr3;chr3;chr3;chr3;chr3;chr3;chr3;chr3;chr3;chr3;chr3;chr3;chr3;chr3;chr3;chr3;chr3;chr3;chr3;chr3;chr3;chr3;chr3;chr3;chr3;chr3;chr3;chr3;chr3;chr3;chr3;chr3;chr3;chr3;chr3;chr3;chr3;chr3;chr3;chr3;chr3;chr3;chr3;chr3;chr3;chr3;chr3;chr3;chr3;chr3	136053363;136053363;136053449;136053922;136053937;136054406;136054406;136054406;136054406;136054406;136055750;136055750;136055750;136055750;136057396;136057396;136057396;136064113;136064113;136064113;136066326;136066326;136066326;136083170;136083170;136083170;136093285;136093285;136093285;136100281;136100281;136100281;136103850;136103850;136103850;136210162;136213830;136213830;136213830;136234614…	136054146;136054146;136054146;136054146;136054146;136054470;136054716;136054470;136054470;136054470;136056103;136055802;136055802;136055802;136057425;136057425;136057425;136064176;136064176;136064176;136066504;136066504;136066504;136083238;136083238;136083238;136093593;136093590;136093590;136100382;136100589;136100589;136103928;136103928;136103928;136214026;136214026;136214026;136214026;136234719…	-;-;-;-;-;-;-;-;-;-;-;-;-;-;-;-;-;-;-;-;-;-;-;-;-;-;-;-;-;-;-;-;-;-;-;-;-;-;-;-;-;-;-;-;-;-;-;-;-;-;-;-;-;-;-;-;-;-	Bank1	NM_001033350	242248	-5.37307	6.37633	7.58029e-30	1.41031e-25	1
3610	chr15;chr15;chr15;chr15;chr15;chr15;chr15;chr15;chr15;chr15;chr15;chr15;chr15;chr15;chr15;chr15;chr15	27466677;27544251;27553689;27557164;27562724;27564902;27567515;27571447;27571559;27590343;27590343;27590918;27590918;27591437;27591437;27593104;27593104	27467099;27544467;27553807;27557247;27562894;27565036;27567607;27571654;27571654;27590472;27590472;27591041;27591041;27591536;27591536;27594452;27594909	+;+;+;+;+;+;+;+;+;+;+;+;+;+;+;+;+	Ank	NM_020332	11732	2.95175	7.86984	2.25704e-25	2.09961e-21	1
986	chr2;chr2;chr2;chr2	150570415;150575704;150577656;150578420	150570585;150575876;150577772;150578944	+;+;+;+	Cst7	NM_009977	13011	4.22085	8.19946	3.28039e-24	2.03439e-20	1
5281	chr3;chr3;chr3;chr3;chr3;chr3;chr3;chr3;chr3;chr3;chr3;chr3;chr3;chr3;chr3;chr3;chr3;chr3;chr3;chr3;chr3;chr3;chr3;chr3;chr3;chr3;chr3;chr3;chr3;chr3;chr3;chr3;chr3;chr3;chr3;chr3;chr3;chr3;chr3;chr3;chr3;chr3;chr3;chr3;chr3;chr3;chr3;chr3	107741048;107741048;107743014;107745595;107746726;107746726;107746726;107746726;107747107;107747107;107747107;107747107;107747733;107748154;107748154;107748154;107748154;107748542;107750311;107750311;107750311;107750311;107750311;107750311;107750380;107750682;107750682;107753732;107753732;107753732;107753732;107753732;107755431;107755431;107755431;107755431;107755431;107756617;107756617;107756617…	107743145;107743145;107743145;107745840;107746784;107746784;107746784;107746784;107747159;107747159;107747159;107747159;107749169;107749169;107748284;107749169;107748284;107749169;107750458;107750458;107750458;107750458;107750458;107750458;107750458;107750741;107750979;107753902;107753902;107753902;107753902;107753902;107755493;107755493;107755493;107755493;107755493;107756739;107756739;107756739…	-;-;-;-;-;-;-;-;-;-;-;-;-;-;-;-;-;-;-;-;-;-;-;-;-;-;-;-;-;-;-;-;-;-;-;-;-;-;-;-;-;-;-;-;-;-;-;-	Csf1	NM_001113529	12977	3.00278	7.18548	1.01747e-23	4.73251e-20	1
5704	chr9;chr9;chr9;chr9;chr9;chr9;chr9;chr9;chr9;chr9;chr9;chr9;chr9;chr9;chr9;chr9;chr9;chr9;chr9;chr9;chr9;chr9;chr9;chr9;chr9;chr9;chr9;chr9;chr9;chr9;chr9;chr9;chr9;chr9;chr9;chr9;chr9;chr9;chr9;chr9;chr9;chr9;chr9;chr9;chr9;chr9;chr9;chr9;chr9;chr9;chr9;chr9;chr9;chr9;chr9;chr9;chr9;chr9;chr9;chr9;chr9;chr9;chr9;chr9;chr9;chr9;chr9;chr9;chr9;chr9;chr9;chr9;chr9;chr9;chr9;chr9;chr9;chr9;chr9	70207350;70207350;70207362;70207368;70286912;70286912;70286912;70286912;70297267;70297267;70297267;70297267;70301693;70301693;70301693;70301693;70304560;70316592;70316592;70316592;70320069;70320069;70320069;70322392;70322392;70322392;70324833;70324833;70324833;70327144;70327144;70327144;70335115;70335115;70335115;70337729;70337729;70337729;70338717;70338717;70338717;70341281;70341281;70341281;703…	70207703;70207703;70207703;70207703;70287055;70287055;70287055;70287055;70297356;70297356;70297356;70297356;70301787;70301787;70301787;70302364;70304627;70316679;70316679;70316679;70320158;70320158;70320158;70322523;70322523;70322523;70324967;70324967;70324967;70327276;70327276;70327276;70335311;70335311;70335311;70337809;70337809;70337809;70338803;70338803;70338803;70341367;70341367;70341367;703…	+;+;+;+;+;+;+;+;+;+;+;+;+;+;+;+;+;+;+;+;+;+;+;+;+;+;+;+;+;+;+;+;+;+;+;+;+;+;+;+;+;+;+;+;+;+;+;+;+;+;+;+;+;+;+;+;+;+;+;+;+;+;+;+;+;+;+;+;+;+;+;+;+;+;+;+;+;+;+	Myo1e	NM_181072	71602	3.02843	6.40078	1.77778e-22	6.61513e-19	1
5033	chr7;chr7;chr7;chr7;chr7;chr7;chr7;chr7;chr7;chr7;chr7;chr7;chr7;chr7;chr7;chr7;chr7;chr7;chr7;chr7;chr7;chr7;chr7;chr7;chr7;chr7;chr7;chr7;chr7;chr7;chr7;chr7;chr7;chr7;chr7;chr7;chr7;chr7;chr7;chr7;chr7;chr7;chr7;chr7;chr7;chr7;chr7;chr7;chr7;chr7;chr7;chr7;chr7;chr7;chr7;chr7;chr7;chr7;chr7;chr7;chr7;chr7;chr7;chr7;chr7;chr7;chr7;chr7;chr7;chr7;chr7	25757273;25757630;25760678;25760751;25760751;25761369;25761405;25761405;25761405;25763284;25763284;25763284;25763284;25763794;25763943;25763943;25763943;25763943;25764422;25764422;25766518;25766518;25766518;25766518;25766793;25766793;25766793;25766793;25770218;25770218;25770218;25770218;25770633;25770633;25770633;25770633;25773099;25773343;25773343;25773343;25774084;25774084;25774084;25774515;257…	25759013;25759013;25760887;25760887;25760887;25761564;25761564;25761564;25761564;25763393;25763393;25763393;25763393;25764514;25764413;25764064;25764064;25764064;25764514;25764514;25766595;25766595;25766595;25766595;25766888;25766888;25766888;25766888;25770309;25770309;25770309;25770309;25770765;25770765;25770765;25770765;25773125;25773493;25773493;25773493;25774223;25774223;25774223;25774678;257…	-;-;-;-;-;-;-;-;-;-;-;-;-;-;-;-;-;-;-;-;-;-;-;-;-;-;-;-;-;-;-;-;-;-;-;-;-;-;-;-;-;-;-;-;-;-;-;-;-;-;-;-;-;-;-;-;-;-;-;-;-;-;-;-;-;-;-;-;-;-;-	Axl	NM_001190974	26362	3.11887	8.01243	3.44137e-22	1.06711e-18	1
3980	chr3	18622162	18626141	+	NA	NA	NA	-4.52743	5.70177	1.0999e-20	2.92337e-17	1
1484	chr2;chr2;chr2;chr2;chr2;chr2;chr2;chr2;chr2;chr2;chr2;chr2;chr2	174330319;174334212;174334291;174336758;174341649;174341810;174343198;174345075;174345225;174345383;174345649;174345990;174346242	174330434;174334286;174334297;174336787;174341707;174341927;174343297;174345126;174345301;174345562;174345779;174346057;174346712	-;-;-;-;-;-;-;-;-;-;-;-;-	NA	NA	NA	2.45534	9.98142	1.41743e-18	3.2964e-15	1
11186	chr2;chr2;chr2;chr2;chr2;chr2;chr2;chr2;chr2;chr2;chr2;chr2;chr2;chr2;chr2;chr2;chr2;chr2;chr2;chr2;chr2;chr2;chr2;chr2;chr2;chr2;chr2;chr2;chr2;chr2;chr2;chr2;chr2;chr2;chr2;chr2;chr2;chr2;chr2;chr2;chr2;chr2;chr2;chr2;chr2;chr2;chr2;chr2;chr2;chr2;chr2;chr2;chr2;chr2;chr2;chr2;chr2;chr2;chr2;chr2;chr2;chr2;chr2;chr2;chr2;chr2;chr2;chr2;chr2;chr2;chr2;chr2;chr2;chr2;chr2;chr2;chr2;chr2;chr2;chr2…	174284320;174284320;174284320;174284604;174284604;174284604;174285256;174285358;174288491;174288491;174295996;174297859;174297859;174297859;174297859;174297859;174297859;174297859;174300431;174300431;174327570;174327699;174327730;174327757;174327768;174328023;174328108;174328108;174328108;174328108;174328367;174330006;174330089;174330097;174330287;174334212;174334212;174334212;174334212;174334212…	174284508;174284508;174284508;174285477;174285477;174285477;174285477;174285477;174288586;174288586;174296895;174300217;174300217;174300217;174300217;174300217;174300217;174300217;174300525;174302018;174327941;174327941;174327941;174327941;174327941;174328131;174330434;174328131;174328131;174328131;174328947;174330434;174330434;174330434;174330434;174334284;174334284;174334284;174334284;174334284…	+;+;+;+;+;+;+;+;+;+;+;+;+;+;+;+;+;+;+;+;+;+;+;+;+;+;+;+;+;+;+;+;+;+;+;+;+;+;+;+;+;+;+;+;+;+;+;+;+;+;+;+;+;+;+;+;+;+;+;+;+;+;+;+;+;+;+;+;+;+;+;+;+;+;+;+;+;+;+;+;+;+;+;+;+;+;+;+;+;+;+;+;+;+;+;+;+;+;+;+;+;+;+;+;+;+;+;+;+;+;+;+;+;+;+;+;+;+;+;+;+;+;+;+;+;+;+;+;+;+;+;+;+;+;+;+;+;+;+;+;+;+;+;+;+;+;+;+;+;+;+;+;+;+;+;+;+;+;+;+;+;+;+;+;+;+;+;+;+;+;+;+;+;+;+;+;+;+;+;+;+;+;+;+;+;+;+;+;+;+;+;+;+;+;+;+;+;+;+;+…	Gnas	NM_001077507	14683	2.42485	10.0045	2.40327e-18	4.96809e-15	1
766	chr11;chr11;chr11	83647844;83648569;83649202	83648343;83648680;83649355	-;-;-	Ccl3	NM_011337	20302	3.15569	7.14243	3.63075e-17	6.75501e-14	1
1316	chr10;chr10;chr10;chr10	117277331;117278643;117280641;117282107	117278187;117278721;117280805;117282321	-;-;-;-	Lyz2	NM_017372	17105	2.68954	9.14765	7.17303e-17	1.1557e-13	1
1795	chr11;chr11;chr11;chr11;chr11;chr11;chr11;chr11;chr11	83587882;83588395;83589303;83589303;83589473;83589757;83589757;83592866;83592866	83588939;83588939;83589414;83589414;83589804;83589875;83589804;83592975;83593087	-;-;-;-;-;-;-;-;-	Ccl6	NM_009139	20305	2.69822	7.18948	7.45414e-17	1.1557e-13	1
2638	chr6;chr6;chr6;chr6;chr6;chr6;chr6;chr6;chr6;chr6;chr6;chr6;chr6;chr6;chr6;chr6;chr6;chr6;chr6	129461591;129461591;129463026;129465455;129465455;129465455;129467517;129467517;129467517;129468869;129468869;129470540;129470889;129470899;129470899;129472583;129472583;129472583;129472583	129463167;129463167;129463167;129465573;129465573;129465573;129467668;129467668;129467668;129468993;129469003;129470997;129470997;129470997;129470997;129472779;129472777;129472777;129472772	-;-;-;-;-;-;-;-;-;-;-;-;-;-;-;-;-;-;-	Clec7a	NM_001309637	56644	3.15705	6.9387	8.51539e-17	1.21868e-13	1
4803	chr7;chr7;chr7;chr7;chr7;chr7;chr7;chr7;chr7;chr7;chr7;chr7;chr7;chr7;chr7;chr7;chr7;chr7;chr7;chr7;chr7;chr7;chr7;chr7;chr7;chr7;chr7;chr7;chr7;chr7;chr7;chr7;chr7;chr7;chr7;chr7;chr7;chr7;chr7;chr7;chr7;chr7;chr7;chr7	128129547;128129551;128130279;128130279;128130817;128130817;128131209;128131209;128131430;128131430;128133007;128133007;128133268;128133268;128133661;128133666;128134806;128134922;128135287;128135287;128135501;128135501;128135718;128136037;128136265;128139895;128140150;128140420;128141200;128141917;128142182;128144595;128144802;128144961;128147494;128147848;128148015;128148015;128148230;128148230…	128129656;128129656;128130384;128130384;128130920;128130920;128131279;128131279;128131544;128131544;128133137;128133137;128133413;128133413;128133814;128134101;128135072;128135072;128135360;128135360;128135511;128135630;128135860;128136177;128136474;128140025;128140307;128140574;128141331;128141990;128142344;128144723;128144881;128145044;128147926;128147926;128148119;128148119;128148235;128148313…	+;+;+;+;+;+;+;+;+;+;+;+;+;+;+;+;+;+;+;+;+;+;+;+;+;+;+;+;+;+;+;+;+;+;+;+;+;+;+;+;+;+;+;+	Itgax	NM_001363984	16411	3.52282	6.97204	1.44591e-16	1.92151e-13	1
5896	chr12;chr12;chr12;chr12;chr12;chr12;chr12;chr12;chr12;chr12;chr12;chr12;chr12;chr12;chr12;chr12;chr12;chr12;chr12;chr12;chr12;chr12;chr12;chr12;chr12;chr12;chr12;chr12;chr12;chr12;chr12;chr12;chr12;chr12;chr12;chr12;chr12;chr12;chr12;chr12	73901375;73907904;73907904;73926557;73926557;73926557;73926602;73927986;73927986;73927986;73927986;73928214;73928214;73928214;73930657;73930657;73930657;73932274;73932274;73932274;73936190;73936190;73937653;73937653;73937670;73939529;73939529;73939529;73940348;73940348;73941688;73941730;73941961;73941961;73944079;73944079;73944911;73944911;73945552;73945552	73901498;73908324;73908324;73926747;73926747;73926747;73926747;73928532;73928131;73928131;73928131;73928298;73928298;73928298;73930769;73930769;73930769;73932476;73933076;73932476;73936296;73936296;73937800;73937800;73937800;73939881;73939749;73939749;73940631;73940631;73941852;73941852;73942385;73942385;73944187;73944187;73945037;73945037;73947530;73947530	+;+;+;+;+;+;+;+;+;+;+;+;+;+;+;+;+;+;+;+;+;+;+;+;+;+;+;+;+;+;+;+;+;+;+;+;+;+;+;+	Hif1a	NM_001313919	15251	2.09112	8.29134	7.66796e-16	9.51082e-13	1
2022	chr17;chr17;chr17;chr17;chr17;chr17	25057702;25057904;25070209;25070209;25078049;25080264	25058473;25058473;25070364;25070364;25078224;25081181	-;-;-;-;-;-	Tmem204	NM_001001183	407831	-4.52274	4.3699	1.27474e-15	1.48228e-12	1
6782	chr3;chr3;chr3;chr3;chr3;chr3;chr3;chr3;chr3;chr3;chr3;chr3;chr3;chr3;chr3;chr3;chr3;chr3;chr3;chr3;chr3;chr3;chr3	37348346;37348653;37348850;37366990;37380659;37380755;37380755;37396185;37396185;37396185;37396185;37396185;37396185;37396185;37404541;37404612;37404612;37404612;37404612;37404612;37404612;37404615;37405136	37349024;37349024;37349024;37367079;37380853;37380990;37380999;37396288;37396288;37396288;37396288;37396288;37396288;37396288;37404797;37404797;37404797;37404797;37404797;37410108;37404826;37404797;37405377	+;+;+;+;+;+;+;+;+;+;+;+;+;+;+;+;+;+;+;+;+;+;+	Fgf2	NM_008006	14173	2.62898	6.71959	2.55645e-15	2.79781e-12	1
5871	chr2;chr2;chr2;chr2;chr2;chr2;chr2;chr2;chr2;chr2;chr2;chr2;chr2;chr2;chr2;chr2;chr2;chr2;chr2;chr2;chr2;chr2;chr2;chr2;chr2;chr2;chr2;chr2;chr2;chr2;chr2;chr2;chr2;chr2;chr2;chr2;chr2;chr2;chr2;chr2;chr2;chr2;chr2;chr2;chr2;chr2;chr2;chr2;chr2;chr2;chr2;chr2;chr2;chr2;chr2;chr2;chr2;chr2;chr2;chr2;chr2;chr2;chr2;chr2;chr2;chr2;chr2;chr2;chr2;chr2;chr2;chr2;chr2;chr2;chr2;chr2;chr2;chr2	166073089;166073914;166073920;166074670;166074815;166075495;166075495;166075495;166075495;166075495;166075772;166075772;166075772;166075772;166075772;166077518;166077518;166077518;166077518;166079037;166079037;166079037;166079460;166079460;166079460;166080017;166080017;166080017;166080797;166080797;166080797;166081287;166081287;166081287;166081478;166081478;166081478;166082574;166082574;166082574…	166074818;166074818;166074818;166074818;166074818;166075548;166075548;166075548;166075548;166075548;166075805;166076018;166075805;166075805;166075805;166078119;166077641;166077641;166077641;166079179;166079179;166079179;166079629;166079629;166079629;166080076;166080076;166080076;166080891;166080891;166080891;166081383;166081383;166081383;166081706;166081706;166081706;166082784;166082784;166082784…	-;-;-;-;-;-;-;-;-;-;-;-;-;-;-;-;-;-;-;-;-;-;-;-;-;-;-;-;-;-;-;-;-;-;-;-;-;-;-;-;-;-;-;-;-;-;-;-;-;-;-;-;-;-;-;-;-;-;-;-;-;-;-;-;-;-;-;-;-;-;-;-;-;-;-;-;-;-	Sulf2	NM_001252578	72043	2.72193	6.50325	4.91765e-15	5.08294e-12	1
9904	chr10;chr10;chr10;chr10;chr10;chr10;chr10;chr10;chr10;chr10;chr10;chr10;chr10;chr10;chr10;chr10;chr10;chr10;chr10;chr10;chr10;chr10;chr10;chr10;chr10;chr10;chr10;chr10;chr10;chr10;chr10;chr10;chr10;chr10;chr10;chr10;chr10	87858265;87859068;87859258;87859331;87859490;87859611;87860030;87860606;87861296;87861296;87861329;87864731;87864731;87864731;87864731;87864731;87864731;87864731;87864731;87913619;87913619;87913619;87913619;87913619;87913619;87913619;87913619;87915298;87915298;87915298;87915298;87930675;87930675;87930675;87930675;87930675;87930675	87859013;87859412;87859412;87859412;87859639;87859639;87861385;87861385;87861385;87861385;87861385;87864887;87864887;87864887;87864887;87864887;87864887;87864887;87864887;87913800;87913800;87913800;87913800;87913800;87913800;87913800;87913800;87915349;87915894;87915349;87915349;87930877;87930899;87930893;87937042;87931801;87930895	+;+;+;+;+;+;+;+;+;+;+;+;+;+;+;+;+;+;+;+;+;+;+;+;+;+;+;+;+;+;+;+;+;+;+;+;+	Igf1	NM_001111274	16000	4.09831	7.33224	7.02e-15	6.87406e-12	1
1849	chr7;chr7;chr7;chr7;chr7;chr7;chr7;chr7;chr7;chr7;chr7;chr7	43651070;43651541;43656092;43656526;43656526;43657538;43657538;43658973;43658973;43659210;43659210;43659694	43651689;43651689;43656173;43656619;43656619;43657795;43657795;43659020;43659020;43659353;43659488;43660161	-;-;-;-;-;-;-;-;-;-;-;-	Siglece	NM_031181	83382	-3.75182	5.56278	7.88933e-15	7.33905e-12	1
8287	chr1;chr1;chr1;chr1;chr1;chr1;chr1;chr1;chr1;chr1;chr1;chr1;chr1;chr1;chr1;chr1;chr1;chr1;chr1;chr1;chr1;chr1;chr1;chr1;chr1	79794197;79796826;79796845;79799468;79799468;79801456;79801456;79802847;79802847;79803035;79810554;79810554;79810554;79815108;79816728;79816728;79816912;79821277;79821277;79821277;79821277;79857507;79858511;79858511;79861077	79795042;79796909;79796909;79799554;79799554;79801556;79801556;79803045;79803045;79803045;79810751;79810751;79810751;79816955;79816955;79816955;79820304;79821557;79821557;79821322;79821557;79858635;79858696;79858696;79861180	-;-;-;-;-;-;-;-;-;-;-;-;-;-;-;-;-;-;-;-;-;-;-;-;-	Serpine2	NM_009255	20720	1.76602	9.02185	9.15674e-14	7.98707e-11	1
16952	chrX;chrX;chrX;chrX;chrX;chrX;chrX;chrX;chrX;chrX;chrX;chrX;chrX;chrX;chrX;chrX;chrX;chrX;chrX;chrX;chrX	101849385;101849385;101849385;101947654;101947654;101961797;102005044;102050851;102071324;102071324;102072942;102073352;102073782;102076162;102076162;102077482;102077482;102077482;102077482;102081689;102082606	101849847;101849847;101849847;101947722;101949635;101961827;102005143;102051016;102071966;102071479;102073974;102073479;102073974;102076293;102076276;102077856;102080300;102077881;102079797;102081821;102092055	+;+;+;+;+;+;+;+;+;+;+;+;+;+;+;+;+;+;+;+;+	Nhsl2	NM_001163610	100042480	-2.37074	6.22987	9.46889e-14	7.98707e-11	1
2138	chr7;chr7;chr7;chr7;chr7;chr7;chr7;chr7;chr7;chr7;chr7;chr7;chr7;chr7;chr7;chr7;chr7;chr7;chr7;chr7;chr7;chr7;chr7;chr7;chr7;chr7;chr7;chr7;chr7;chr7;chr7;chr7;chr7;chr7;chr7;chr7;chr7;chr7	19696109;19696267;19696272;19696272;19696272;19696620;19696621;19696724;19696735;19696844;19697240;19697256;19697479;19697479;19697479;19697479;19697479;19697479;19697479;19697479;19698188;19698188;19698188;19698188;19698188;19698188;19698188;19698188;19698188;19698188;19698404;19698524;19698972;19699011;19699011;19699011;19699011;19699011	19697103;19696337;19697103;19697103;19697103;19697103;19697103;19697103;19697631;19697103;19697647;19697647;19697614;19697647;19697647;19697647;19697647;19697647;19697647;19697647;19698267;19698253;19698247;19698253;19698253;19698272;19698253;19698407;19698253;19698253;19698473;19698621;19699008;19699050;19699038;19699052;19699052;19699188	-;-;-;-;-;-;-;-;-;-;-;-;-;-;-;-;-;-;-;-;-;-;-;-;-;-;-;-;-;-;-;-;-;-;-;-;-;-	Apoe	NM_001305819	11816	3.34214	9.13193	9.87382e-14	7.98707e-11	1
1187	chr4;chr4;chr4;chr4;chr4;chr4	134082448;134093536;134094076;134094934;134094934;134094934	134082719;134093900;134094476;134095038;134095041;134095082	-;-;-;-;-;-	Cd52	NM_013706	23833	2.79324	6.85408	3.35847e-13	2.60351e-10	1
14803	chr9;chr9;chr9;chr9;chr9;chr9;chr9;chr9;chr9;chr9;chr9;chr9;chr9;chr9;chr9;chr9;chr9;chr9;chr9;chr9;chr9;chr9;chr9;chr9;chr9;chr9;chr9;chr9;chr9;chr9;chr9;chr9;chr9;chr9;chr9;chr9;chr9;chr9;chr9;chr9;chr9;chr9;chr9;chr9;chr9;chr9;chr9;chr9;chr9;chr9;chr9;chr9;chr9;chr9;chr9;chr9;chr9;chr9;chr9;chr9;chr9;chr9;chr9;chr9;chr9;chr9;chr9;chr9;chr9;chr9;chr9;chr9;chr9;chr9;chr9;chr9;chr9;chr9;chr9;chr9…	75071015;75071188;75071206;75071386;75071565;75071600;75116186;75116186;75116186;75116186;75116186;75116186;75120673;75120673;75120673;75120673;75122911;75122911;75122911;75122911;75122911;75129972;75129972;75129972;75129972;75129972;75136343;75136343;75136343;75136343;75140648;75140648;75140648;75140648;75140699;75141435;75141435;75141435;75141435;75141435;75144073;75144073;75144073;75144073;751…	75071659;75071659;75071659;75071659;75071659;75071659;75116296;75116296;75116296;75116296;75116296;75117308;75120844;75120844;75120844;75120844;75123055;75123055;75123055;75123055;75123055;75130128;75130128;75130128;75131008;75130128;75136486;75136486;75136486;75136486;75140729;75140729;75140729;75140729;75140729;75141542;75141542;75141542;75141542;75141542;75144179;75144179;75144179;75144179;751…	+;+;+;+;+;+;+;+;+;+;+;+;+;+;+;+;+;+;+;+;+;+;+;+;+;+;+;+;+;+;+;+;+;+;+;+;+;+;+;+;+;+;+;+;+;+;+;+;+;+;+;+;+;+;+;+;+;+;+;+;+;+;+;+;+;+;+;+;+;+;+;+;+;+;+;+;+;+;+;+;+;+;+;+;+;+;+;+;+;+;+;+;+;+;+;+;+;+;+;+;+;+;+;+;+;+;+;+;+;+;+;+;+;+;+;+;+;+;+;+;+;+;+;+;+;+;+;+;+;+;+;+;+;+;+;+;+;+;+;+;+;+;+;+;+;+;+;+;+;+;+;+;+;+;+;+;+;+;+;+;+;+;+;+;+;+;+;+;+;+;+;+;+;+;+;+;+;+;+;+;+;+;+;+;+;+;+;+;+;+;+;+;+;+;+;+;+;+;+;+…	Myo5a	NM_010864	17918	2.65208	7.79617	5.79917e-13	4.18491e-10	1
11418	chr8;chr8;chr8;chr8;chr8;chr8;chr8;chr8;chr8;chr8;chr8;chr8;chr8;chr8;chr8;chr8;chr8;chr8;chr8;chr8;chr8;chr8;chr8;chr8;chr8;chr8;chr8;chr8;chr8;chr8;chr8;chr8;chr8;chr8;chr8;chr8;chr8;chr8;chr8;chr8;chr8;chr8;chr8;chr8;chr8;chr8;chr8;chr8;chr8;chr8;chr8;chr8;chr8;chr8;chr8;chr8;chr8;chr8;chr8;chr8;chr8;chr8;chr8;chr8;chr8;chr8;chr8;chr8;chr8;chr8;chr8;chr8;chr8;chr8;chr8;chr8;chr8;chr8;chr8;chr8…	84388440;84415364;84415377;84415644;84415784;84461490;84461490;84461490;84462686;84462686;84462686;84462686;84514963;84514963;84514963;84514963;84518611;84518611;84518611;84518611;84523016;84523016;84523016;84533394;84533394;84533394;84536061;84536061;84536061;84536402;84536402;84536402;84537436;84537436;84537439;84544574;84544574;84544574;84547094;84548509;84548509;84548509;84548509;84549457;845…	84388522;84415943;84415908;84415943;84415943;84461595;84461595;84461595;84462825;84462825;84462825;84462825;84515054;84515054;84515054;84515054;84518763;84518763;84519039;84518763;84523209;84523209;84523209;84533497;84533497;84533497;84536176;84536176;84536176;84536458;84536458;84536458;84537528;84537528;84537528;84544783;84544783;84544783;84547360;84548621;84548621;84548621;84548621;84549569;845…	+;+;+;+;+;+;+;+;+;+;+;+;+;+;+;+;+;+;+;+;+;+;+;+;+;+;+;+;+;+;+;+;+;+;+;+;+;+;+;+;+;+;+;+;+;+;+;+;+;+;+;+;+;+;+;+;+;+;+;+;+;+;+;+;+;+;+;+;+;+;+;+;+;+;+;+;+;+;+;+;+;+;+;+;+;+;+;+;+;+;+;+;+;+;+;+;+;+;+;+;+;+;+;+;+;+;+;+;+;+;+;+;+;+;+;+;+;+;+;+;+;+;+;+;+;+;+;+;+;+;+;+;+;+;+;+;+;+;+;+;+;+;+;+;+;+;+;+;+;+;+;+;+;+;+;+;+;+;+;+;+;+;+;+;+;+;+;+;+;+;+;+;+;+;+;+;+;+;+;+;+	Cacna1a	NM_001252059	12286	2.32641	5.74525	5.8483e-13	4.18491e-10	1
2643	chr17;chr17;chr17;chr17;chr17	37508030;37525960;37529925;37529925;37529957	37508124;37525982;37532449;37532449;37530997	+;+;+;+;+	Olfr111	NM_001005485	545205	2.40869	6.29651	8.86407e-13	6.108e-10	1
4709	chr2;chr2;chr2;chr2;chr2;chr2;chr2;chr2;chr2;chr2;chr2;chr2;chr2;chr2;chr2;chr2;chr2;chr2;chr2;chr2;chr2;chr2;chr2;chr2;chr2;chr2;chr2;chr2;chr2;chr2;chr2;chr2;chr2;chr2;chr2;chr2;chr2;chr2;chr2;chr2;chr2;chr2;chr2;chr2;chr2;chr2;chr2;chr2;chr2;chr2;chr2;chr2;chr2;chr2;chr2	35400179;35400179;35400183;35400183;35402109;35402109;35407945;35407945;35407945;35407945;35407945;35407945;35407945;35413326;35413326;35413326;35413326;35413326;35413326;35413326;35414219;35414219;35414219;35414219;35416472;35416472;35416472;35422180;35422180;35422180;35422180;35422180;35422180;35422180;35423232;35423232;35423232;35423232;35423232;35423232;35423232;35423329;35432514;35432514;354…	35402802;35402802;35402802;35402802;35402802;35402802;35408082;35408082;35408082;35408082;35408082;35408082;35408082;35413427;35413427;35413427;35413427;35413427;35413427;35413427;35414284;35414284;35414284;35414284;35416507;35416507;35416507;35422268;35422268;35422268;35422268;35422268;35422268;35422268;35423411;35423327;35423327;35423412;35423412;35423412;35423412;35423412;35432632;35432632;354…	-;-;-;-;-;-;-;-;-;-;-;-;-;-;-;-;-;-;-;-;-;-;-;-;-;-;-;-;-;-;-;-;-;-;-;-;-;-;-;-;-;-;-;-;-;-;-;-;-;-;-;-;-;-;-	Ggta1	NM_001145821	14594	-2.72213	6.52096	2.36238e-12	1.56972e-09	1
5688	chr3;chr3;chr3;chr3;chr3;chr3;chr3;chr3;chr3	157566892;157566900;157566900;157604965;157604965;157604965;157641721;157643875;157643875	157567845;157567845;157567845;157607595;157605144;157605144;157641809;157644756;157645888	+;+;+;+;+;+;+;+;+	Ptger3	NM_001359745	19218	-8.16645	1.98095	3.07554e-12	1.97312e-09	1
6051	chr14;chr14;chr14;chr14;chr14;chr14;chr14;chr14;chr14;chr14;chr14;chr14;chr14;chr14;chr14;chr14;chr14	63122462;63122514;63133316;63133965;63135518;63135608;63136407;63136407;63138033;63138033;63138351;63138351;63138999;63138999;63141734;63141734;63142232	63122565;63123782;63133466;63134050;63135722;63135722;63136525;63136525;63138118;63138118;63138494;63138494;63139115;63139115;63141863;63141862;63145923	+;+;+;+;+;+;+;+;+;+;+;+;+;+;+;+;+	Ctsb	NM_007798	13030	1.82133	11.0762	3.25068e-12	2.01596e-09	1
1591	chr3;chr3	86768071;86778515	86769522;86778653	-;-	NA	NA	NA	-2.92629	4.77298	4.36227e-12	2.61806e-09	1
4663	chr15;chr15;chr15;chr15;chr15;chr15;chr15;chr15;chr15;chr15;chr15;chr15;chr15;chr15;chr15;chr15;chr15;chr15;chr15;chr15;chr15;chr15;chr15	9505788;9505788;9508707;9508724;9510166;9510166;9511111;9511111;9511898;9512885;9512885;9516335;9516335;9516335;9516409;9525054;9525054;9525054;9525054;9529661;9529661;9529661;9530041	9508358;9508358;9508782;9508782;9510259;9510259;9511279;9511279;9513042;9513042;9513042;9516492;9516492;9516492;9516492;9525192;9525192;9525192;9525192;9529766;9529835;9529828;9530176	-;-;-;-;-;-;-;-;-;-;-;-;-;-;-;-;-;-;-;-;-;-;-	Il7r	NM_001355680	16197	-3.3174	6.0785	4.64199e-12	2.68246e-09	1
2847	chr11;chr11;chr11;chr11;chr11;chr11;chr11;chr11;chr11;chr11;chr11;chr11;chr11;chr11;chr11;chr11;chr11;chr11;chr11	118392751;118392751;118396591;118396607;118396809;118398121;118398121;118398121;118398121;118398380;118398380;118399728;118399728;118399728;118399761;118400745;118401690;118401786;118401786	118394122;118393405;118396843;118396843;118396843;118398571;118398252;118398252;118398151;118398571;118398571;118399801;118399801;118399801;118399801;118401038;118401852;118401872;118402092	-;-;-;-;-;-;-;-;-;-;-;-;-;-;-;-;-;-;-	Lgals3bp	NM_011150	19039	1.94508	8.67979	4.75793e-12	2.68246e-09	1
2998	chr2;chr2;chr2;chr2;chr2;chr2;chr2;chr2;chr2;chr2;chr2;chr2;chr2;chr2;chr2;chr2;chr2;chr2;chr2;chr2;chr2;chr2;chr2;chr2;chr2;chr2;chr2	14388316;14388399;14388512;14389244;14389244;14389244;14396072;14396072;14400139;14400139;14404943;14404943;14407440;14407440;14420056;14420056;14434206;14434206;14435659;14444012;14444012;14449767;14449767;14451956;14451956;14494421;14494421	14388498;14388498;14388751;14389539;14389578;14389578;14396353;14396353;14400346;14400346;14405115;14405115;14407614;14407614;14420228;14420228;14434355;14434355;14435766;14444078;14444078;14449925;14449925;14452143;14452143;14494977;14494975	+;+;+;+;+;+;+;+;+;+;+;+;+;+;+;+;+;+;+;+;+;+;+;+;+;+;+	Slc39a12	NM_001012305	277468	-4.67282	3.4974	6.87644e-12	3.76283e-09	1
4727	chr6;chr6;chr6;chr6;chr6;chr6;chr6;chr6;chr6;chr6;chr6;chr6;chr6;chr6;chr6;chr6;chr6;chr6;chr6;chr6;chr6;chr6;chr6;chr6;chr6;chr6;chr6;chr6;chr6;chr6;chr6;chr6;chr6;chr6;chr6;chr6;chr6;chr6;chr6;chr6;chr6;chr6	66896397;66896423;66896431;66896434;66896437;66896440;66896456;66896549;66896891;66914453;66914453;66914453;66914453;66914453;66914453;66914453;66914453;66914453;66943825;66943825;66943825;66943825;66943825;67015725;67015725;67015725;67015725;67015725;67015725;67015725;67015725;67015725;67017293;67017464;67017464;67017464;67017464;67017464;67017464;67017464;67017464;67017464	66896527;66896527;66896515;66896527;66896527;66896515;66896515;66896989;66896989;66914510;66914510;66914510;66914510;66914510;66914510;66914510;66914510;66914510;66943882;66943877;66943877;66943882;66943877;67015843;67015843;67015843;67015847;67015843;67015843;67015843;67015843;67015843;67017321;67017567;67017848;67018146;67018289;67017901;67019086;67018273;67017929;67021350	+;+;+;+;+;+;+;+;+;+;+;+;+;+;+;+;+;+;+;+;+;+;+;+;+;+;+;+;+;+;+;+;+;+;+;+;+;+;+;+;+;+	Gng12	NM_001177556	14701	1.72297	6.80178	1.1064e-11	5.88132e-09	1
4149	chr6;chr6;chr6;chr6;chr6;chr6;chr6;chr6	48746197;48746198;48746199;48746299;48747113;48747281;48750454;48752541	48746430;48746430;48746430;48748626;48747485;48747512;48750502;48754210	+;+;+;+;+;+;+;+	Gimap5	NM_175035	317757	-8.22704	1.81059	1.2745e-11	6.58489e-09	1
1648	chr5;chr5;chr5;chr5;chr5;chr5;chr5;chr5;chr5;chr5;chr5;chr5;chr5;chr5;chr5;chr5;chr5;chr5;chr5;chr5;chr5;chr5;chr5;chr5;chr5;chr5;chr5;chr5;chr5;chr5;chr5;chr5;chr5;chr5;chr5;chr5;chr5;chr5;chr5;chr5;chr5;chr5;chr5;chr5;chr5;chr5	104435118;104435118;104435121;104435139;104435142;104435158;104436192;104436266;104436272;104436272;104436375;104436375;104436375;104436541;104436541;104436541;104436541;104436541;104436541;104436541;104436901;104436901;104436901;104437655;104437655;104437655;104437655;104437655;104437655;104437655;104438226;104438226;104438226;104438226;104438226;104438226;104439265;104439265;104439265;104439265…	104435196;104435196;104435248;104435196;104435196;104435248;104436442;104436442;104436442;104436442;104436442;104436442;104436442;104436576;104436576;104436576;104436576;104436576;104436576;104436576;104436903;104436903;104436903;104437735;104437710;104437735;104437735;104437735;104437735;104437735;104438267;104438267;104438267;104438267;104438267;104438267;104439546;104439504;104439542;104439546…	+;+;+;+;+;+;+;+;+;+;+;+;+;+;+;+;+;+;+;+;+;+;+;+;+;+;+;+;+;+;+;+;+;+;+;+;+;+;+;+;+;+;+;+;+;+	Spp1	NM_001204201	20750	4.11392	5.41287	1.30955e-11	6.58489e-09	1
5875	chr9;chr9;chr9;chr9;chr9;chr9;chr9;chr9;chr9;chr9;chr9;chr9;chr9;chr9;chr9;chr9;chr9;chr9;chr9;chr9;chr9;chr9;chr9;chr9;chr9;chr9;chr9;chr9;chr9;chr9;chr9;chr9;chr9;chr9;chr9;chr9;chr9;chr9;chr9;chr9;chr9;chr9;chr9;chr9;chr9;chr9;chr9;chr9;chr9;chr9;chr9;chr9;chr9;chr9;chr9;chr9;chr9;chr9;chr9;chr9;chr9;chr9;chr9;chr9;chr9;chr9;chr9;chr9;chr9;chr9;chr9;chr9;chr9;chr9;chr9;chr9;chr9;chr9;chr9;chr9…	31149557;31149557;31149557;31149559;31151837;31151837;31151837;31151837;31151894;31152313;31152313;31152313;31152313;31152313;31153414;31153414;31153414;31153414;31153414;31156190;31156190;31156190;31157398;31157695;31157695;31157695;31157695;31158499;31158499;31158499;31158499;31158499;31161227;31161227;31161227;31161227;31161227;31161759;31161759;31161759;31161759;31161840;31163346;31163346;311…	31150972;31150972;31150972;31150972;31151992;31151992;31151992;31151992;31151992;31152387;31152387;31152387;31152387;31152387;31153499;31153645;31153499;31153499;31153499;31156225;31156563;31156225;31157847;31157847;31157847;31157847;31157847;31158598;31158598;31158598;31158598;31158598;31161322;31161355;31161355;31161355;31161355;31161917;31161917;31161917;31161917;31161917;31163420;31163420;311…	-;-;-;-;-;-;-;-;-;-;-;-;-;-;-;-;-;-;-;-;-;-;-;-;-;-;-;-;-;-;-;-;-;-;-;-;-;-;-;-;-;-;-;-;-;-;-;-;-;-;-;-;-;-;-;-;-;-;-;-;-;-;-;-;-;-;-;-;-;-;-;-;-;-;-;-;-;-;-;-;-;-	Aplp2	NM_001102455	11804	2.22505	7.38978	1.60079e-11	7.83754e-09	1
1257	chr11;chr11;chr11;chr11;chr11;chr11;chr11;chr11;chr11;chr11;chr11;chr11;chr11;chr11;chr11;chr11;chr11	69664213;69664306;69664371;69664751;69664751;69664751;69665035;69665035;69665035;69665247;69665247;69665247;69665476;69665503;69666020;69666020;69666020	69664504;69664504;69664504;69664921;69664921;69664921;69665113;69665113;69665113;69665366;69665366;69665366;69665936;69665936;69666062;69666153;69666062	-;-;-;-;-;-;-;-;-;-;-;-;-;-;-;-;-	Cd68	NM_001291058	12514	1.66437	10.0047	1.98869e-11	9.48709e-09	1
3005	chrX;chrX;chrX;chrX;chrX;chrX;chrX;chrX;chrX	155573455;155573541;155586371;155586808;155622320;155622960;155622960;155622960;155623743	155575195;155575195;155587031;155587031;155622484;155623179;155623325;155623118;155623814	-;-;-;-;-;-;-;-;-	Ptchd1	NM_001093750	211612	2.83556	5.16917	2.08851e-11	9.71419e-09	1
4038	chr4;chr4;chr4;chr4;chr4;chr4;chr4;chr4;chr4;chr4;chr4	122995652;122995944;122996099;122996514;122996514;122998880;122999339;122999905;122999905;122999905;122999905	122995811;122996150;122997018;122997018;122996739;122999044;122999395;123002485;123000467;123002485;123000517	+;+;+;+;+;+;+;+;+;+;+	Mycl	NM_001303121	16918	-4.03115	3.40068	2.34944e-11	1.06613e-08	1
2790	chr7;chr7;chr7;chr7;chr7;chr7;chr7;chr7;chr7;chr7;chr7;chr7;chr7;chr7;chr7;chr7;chr7;chr7;chr7;chr7;chr7;chr7;chr7;chr7;chr7;chr7;chr7;chr7;chr7;chr7;chr7;chr7;chr7;chr7;chr7;chr7;chr7;chr7;chr7;chr7;chr7;chr7;chr7;chr7;chr7;chr7;chr7	43351341;43351341;43351383;43351408;43351522;43351524;43351524;43351548;43351647;43351647;43351647;43351647;43351647;43352168;43352168;43352168;43352168;43352168;43352622;43352622;43352622;43352622;43352622;43354976;43354976;43354976;43354976;43354976;43355327;43355327;43355327;43355327;43355327;43355900;43355900;43355900;43355900;43356301;43356301;43356301;43356301;43356303;43356565;43358583;433…	43351420;43351420;43351552;43351584;43351584;43351584;43352009;43351584;43352009;43352009;43351843;43352009;43352009;43352446;43352446;43352446;43352446;43352446;43352669;43352669;43352669;43352669;43352669;43355227;43355227;43355227;43355227;43355227;43355629;43355629;43355629;43355629;43355629;43355999;43355999;43355999;43355999;43356436;43356436;43356436;43356436;43356436;43356618;43359289;433…	+;+;+;+;+;+;+;+;+;+;+;+;+;+;+;+;+;+;+;+;+;+;+;+;+;+;+;+;+;+;+;+;+;+;+;+;+;+;+;+;+;+;+;+;+;+;+	Siglecf	NM_001271019	233186	2.4947	5.68112	3.4556e-11	1.53075e-08	1
2044	chr6;chr6;chr6;chr6;chr6;chr6;chr6;chr6;chr6;chr6;chr6;chr6;chr6;chr6;chr6;chr6;chr6;chr6;chr6	125460266;125460589;125461226;125461226;125462114;125462114;125462116;125462327;125462327;125462327;125463685;125463685;125464390;125464390;125472409;125472409;125474733;125478175;125494574	125460726;125460726;125461309;125461309;125462203;125462203;125462203;125463024;125462425;125462425;125463759;125463759;125464487;125464487;125472511;125472511;125474821;125478302;125494791	-;-;-;-;-;-;-;-;-;-;-;-;-;-;-;-;-;-;-	Cd9	NM_007657	12527	1.84414	9.1537	4.26636e-11	1.84595e-08	1
10440	chr9;chr9;chr9;chr9;chr9;chr9;chr9;chr9;chr9;chr9;chr9;chr9;chr9;chr9;chr9;chr9;chr9;chr9;chr9;chr9;chr9;chr9;chr9;chr9;chr9;chr9;chr9;chr9;chr9;chr9;chr9;chr9;chr9;chr9;chr9;chr9;chr9;chr9;chr9;chr9;chr9;chr9;chr9;chr9;chr9;chr9;chr9;chr9;chr9;chr9;chr9;chr9;chr9;chr9;chr9;chr9;chr9;chr9;chr9;chr9;chr9;chr9;chr9;chr9;chr9;chr9;chr9;chr9;chr9;chr9;chr9;chr9;chr9;chr9;chr9;chr9;chr9;chr9;chr9;chr9	47530173;47530211;47530244;47530257;47530257;47530352;47530352;47530363;47530373;47530373;47722807;47787971;47787971;47787971;47787971;47787971;47787971;47787971;47787971;47787971;47789697;47789697;47789697;47789697;47789697;47789697;47789697;47789697;47797407;47797407;47797407;47797407;47797407;47797407;47797407;47797407;47799372;47799372;47799372;47799372;47799372;47799372;47799372;47799372;478…	47530505;47530505;47530505;47530505;47530505;47530505;47530505;47530505;47530505;47530505;47723562;47788117;47788117;47792583;47788117;47788117;47788117;47788117;47788117;47788117;47789849;47789849;47789849;47789849;47789849;47789849;47789849;47789849;47797544;47797544;47797544;47797544;47797544;47797544;47797544;47797544;47799530;47799530;47799530;47799530;47799530;47799530;47799530;47799530;478…	+;+;+;+;+;+;+;+;+;+;+;+;+;+;+;+;+;+;+;+;+;+;+;+;+;+;+;+;+;+;+;+;+;+;+;+;+;+;+;+;+;+;+;+;+;+;+;+;+;+;+;+;+;+;+;+;+;+;+;+;+;+;+;+;+;+;+;+;+;+;+;+;+;+;+;+;+;+;+;+	Cadm1	NM_001025600	54725	1.73697	7.85075	6.68198e-11	2.82541e-08	1
4810	chr18;chr18;chr18;chr18;chr18;chr18;chr18;chr18;chr18;chr18;chr18;chr18;chr18;chr18;chr18	52516069;52517238;52520794;52520794;52521243;52521243;52525083;52525083;52526901;52526901;52528279;52528279;52528717;52528717;52529831	52519233;52519233;52520909;52520909;52521338;52521338;52525239;52525239;52527038;52527038;52528387;52528387;52529708;52529366;52529867	-;-;-;-;-;-;-;-;-;-;-;-;-;-;-	Lox	NM_001286181	16948	3.63139	5.22198	7.21126e-11	2.98146e-08	1
3400	chr5;chr5;chr5;chr5;chr5;chr5;chr5;chr5;chr5;chr5;chr5;chr5;chr5;chr5;chr5;chr5;chr5;chr5;chr5;chr5;chr5;chr5;chr5;chr5	146832890;146833146;146833195;146833202;146834184;146834184;146834184;146834184;146834184;146834448;146834448;146834448;146834448;146834992;146834992;146834992;146835206;146835564;146835564;146835564;146835864;146835864;146835864;146835864	146833171;146833171;146833566;146833740;146834262;146834262;146834605;146834262;146834262;146834964;146834509;146834509;146834509;146835104;146835104;146835104;146835714;146835714;146835714;146835714;146835986;146835986;146835985;146837032	+;+;+;+;+;+;+;+;+;+;+;+;+;+;+;+;+;+;+;+;+;+;+;+	Rpl21	NM_019647	19933	1.84393	7.61856	8.41907e-11	3.40515e-08	1
6489	chr13;chr13;chr13;chr13;chr13;chr13;chr13;chr13;chr13;chr13;chr13;chr13;chr13;chr13;chr13;chr13;chr13;chr13;chr13;chr13;chr13;chr13;chr13;chr13;chr13;chr13;chr13;chr13;chr13;chr13;chr13;chr13;chr13;chr13;chr13;chr13;chr13;chr13;chr13	64359337;64363214;64365092;64365205;64365205;64366479;64366479;64366479;64366479;64366868;64366868;64366868;64366868;64366874;64366999;64367860;64367860;64367860;64367860;64367860;64368112;64368116;64368116;64368116;64368116;64368872;64369028;64369028;64369028;64369028;64369028;64370236;64370236;64370236;64370236;64370236;64370236;64370706;64370785	64364200;64364200;64365322;64365322;64365322;64366641;64366641;64366641;64366641;64366924;64367055;64367092;64367092;64367092;64367092;64368006;64367949;64368006;64368006;64368006;64368238;64368238;64368238;64368238;64368238;64369164;64369164;64369164;64369164;64369164;64369164;64370520;64370306;64370306;64370306;64370306;64370520;64370753;64370890	-;-;-;-;-;-;-;-;-;-;-;-;-;-;-;-;-;-;-;-;-;-;-;-;-;-;-;-;-;-;-;-;-;-;-;-;-;-;-	Ctsl	NM_009984	13039	1.81861	10.1806	1.12344e-10	4.44714e-08	1
866	chr19;chr19;chr19;chr19	9982703;9984181;9984560;9984781	9982983;9984327;9984685;9985092	+;+;+;+	Fth1	NM_010239	14319	1.63793	9.93717	1.24391e-10	4.79803e-08	1
10966	chr5;chr5;chr5;chr5;chr5;chr5;chr5;chr5;chr5;chr5;chr5;chr5;chr5;chr5;chr5;chr5;chr5;chr5;chr5;chr5;chr5;chr5;chr5;chr5;chr5;chr5;chr5;chr5;chr5;chr5;chr5;chr5;chr5;chr5;chr5;chr5;chr5;chr5;chr5;chr5;chr5;chr5;chr5;chr5;chr5;chr5;chr5;chr5;chr5;chr5;chr5;chr5;chr5;chr5;chr5;chr5;chr5;chr5;chr5;chr5;chr5;chr5;chr5;chr5;chr5;chr5;chr5;chr5;chr5;chr5;chr5;chr5;chr5;chr5;chr5;chr5;chr5;chr5;chr5;chr5…	66298703;66298725;66298728;66298728;66298840;66300661;66301872;66301888;66301888;66302205;66307535;66307535;66307535;66307535;66307535;66307535;66307535;66307535;66307535;66307535;66307583;66309078;66309078;66309078;66309078;66309078;66309078;66309078;66309078;66309078;66309078;66309078;66311000;66311000;66311000;66311000;66311000;66311000;66311000;66311000;66311000;66311000;66311000;66312159;663…	66302709;66302709;66302709;66302709;66302709;66302709;66302709;66302709;66302709;66302709;66307714;66307714;66307714;66307714;66307714;66307714;66307714;66307714;66307714;66307714;66307714;66309193;66309193;66309193;66309193;66309193;66309193;66309193;66309193;66309193;66309193;66309193;66311083;66311080;66311083;66311083;66311083;66311083;66311083;66311083;66311083;66311080;66311083;66312246;663…	-;-;-;-;-;-;-;-;-;-;-;-;-;-;-;-;-;-;-;-;-;-;-;-;-;-;-;-;-;-;-;-;-;-;-;-;-;-;-;-;-;-;-;-;-;-;-;-;-;-;-;-;-;-;-;-;-;-;-;-;-;-;-;-;-;-;-;-;-;-;-;-;-;-;-;-;-;-;-;-;-;-;-;-;-;-;-;-;-;-;-;-;-;-;-;-;-;-;-;-;-;-;-;-;-;-;-;-;-;-;-;-;-;-;-;-;-;-;-;-;-;-;-;-;-;-;-;-;-;-;-;-;-;-;-;-;-;-;-;-;-;-;-;-;-;-;-;-;-;-;-;-;-;-;-;-;-;-;-;-;-;-;-;-;-;-;-;-;-;-;-;-;-;-;-;-;-;-;-;-;-;-;-;-;-;-;-;-;-;-;-	Apbb2	NM_001201413	11787	1.90531	8.08488	1.26366e-10	4.79803e-08	1
3173	chr6	88738192	88741364	+	NA	NA	NA	-3.85817	3.08048	1.519e-10	5.65221e-08	1
2493	chr9;chr9;chr9;chr9;chr9;chr9;chr9;chr9;chr9;chr9;chr9;chr9;chr9;chr9;chr9;chr9;chr9;chr9;chr9;chr9;chr9;chr9;chr9;chr9;chr9;chr9;chr9;chr9;chr9;chr9;chr9	78478449;78478684;78478912;78478958;78478958;78479278;78479278;78479278;78479480;78479624;78479624;78479624;78479649;78479665;78479852;78479852;78479852;78479852;78479915;78480241;78480241;78480241;78480241;78480241;78480511;78480511;78480511;78480511;78480511;78481639;78489074	78478858;78478858;78479192;78479534;78479192;78479774;78479501;78479534;78479534;78479774;78479716;78479774;78479774;78480148;78480148;78480148;78480499;78480148;78480148;78480420;78480420;78480420;78480420;78480420;78480841;78480688;78480688;78480688;78480688;78481724;78489151	-;-;-;-;-;-;-;-;-;-;-;-;-;-;-;-;-;-;-;-;-;-;-;-;-;-;-;-;-;-;-	Eef1a1	NM_010106	13627	1.58526	9.73495	1.64217e-10	5.9907e-08	1
4019	chrX;chrX;chrX;chrX;chrX;chrX;chrX;chrX;chrX;chrX;chrX;chrX;chrX;chrX;chrX;chrX;chrX;chrX;chrX;chrX;chrX;chrX;chrX;chrX;chrX;chrX;chrX;chrX;chrX;chrX;chrX;chrX;chrX;chrX	59062145;59062145;59062145;59063490;59067401;59067401;59067401;59067401;59125894;59125894;59125894;59125894;59131840;59131840;59131840;59131840;59131874;59131877;59133089;59133143;59133877;59166013;59250799;59250808;59250885;59566814;59567140;59567140;59567140;59567140;59567496;59567984;59567984;59567984	59063669;59063669;59063669;59063669;59067599;59067599;59067599;59067599;59125997;59125997;59125997;59125997;59131950;59131951;59131950;59131950;59131950;59131950;59133162;59133214;59134436;59166164;59250966;59250966;59250966;59567348;59567348;59567348;59567472;59567348;59567821;59568048;59568071;59568071	-;-;-;-;-;-;-;-;-;-;-;-;-;-;-;-;-;-;-;-;-;-;-;-;-;-;-;-;-;-;-;-;-;-	Fgf13	NM_001290414	14168	2.55455	4.42823	1.97787e-10	7.0766e-08	1
4192	chr7;chr7;chr7;chr7;chr7;chr7;chr7;chr7;chr7;chr7;chr7;chr7;chr7;chr7;chr7;chr7;chr7;chr7;chr7;chr7;chr7;chr7;chr7;chr7;chr7;chr7;chr7;chr7;chr7;chr7;chr7;chr7;chr7;chr7;chr7;chr7;chr7;chr7;chr7;chr7;chr7;chr7;chr7;chr7;chr7;chr7;chr7;chr7;chr7;chr7;chr7;chr7;chr7;chr7;chr7;chr7;chr7;chr7;chr7;chr7;chr7;chr7;chr7;chr7;chr7;chr7;chr7;chr7;chr7;chr7;chr7;chr7;chr7;chr7;chr7;chr7;chr7;chr7;chr7;chr7…	31032722;31032726;31032730;31032730;31032730;31032730;31032733;31032733;31032763;31032807;31032973;31035209;31035209;31035209;31035209;31035209;31035209;31035209;31035209;31035209;31035386;31035386;31035386;31035386;31035386;31035386;31035386;31035386;31035386;31035386;31036436;31036436;31036436;31036436;31036436;31036436;31036436;31036436;31036436;31036436;31036456;31036485;31036487;31037821;310…	31033018;31033018;31035283;31033018;31032880;31033018;31033018;31033018;31033018;31033018;31033018;31035283;31035283;31035283;31035283;31035283;31035283;31035283;31035283;31035283;31035415;31035415;31035415;31035415;31035415;31035415;31035415;31035415;31035415;31035415;31036516;31036516;31036516;31036516;31036516;31036516;31036516;31036516;31036516;31036516;31036516;31036516;31036516;31037931;310…	-;-;-;-;-;-;-;-;-;-;-;-;-;-;-;-;-;-;-;-;-;-;-;-;-;-;-;-;-;-;-;-;-;-;-;-;-;-;-;-;-;-;-;-;-;-;-;-;-;-;-;-;-;-;-;-;-;-;-;-;-;-;-;-;-;-;-;-;-;-;-;-;-;-;-;-;-;-;-;-;-;-;-;-;-;-;-;-;-;-;-;-;-;-;-;-;-;-;-;-	Fxyd5	NM_001111073	18301	2.81083	4.49875	2.60163e-10	9.13272e-08	1
1441	chr2;chr2;chr2;chr2;chr2;chr2	174427493;174428578;174429056;174433488;174438165;174438750	174427982;174428743;174429206;174433667;174438328;174439039	-;-;-;-;-;-	Ctsz	NM_022325	64138	1.74308	8.7726	2.673e-10	9.20947e-08	1
985	chr5;chr5;chr5;chr5;chr5;chr5;chr5;chr5;chr5;chr5;chr5;chr5;chr5;chr5;chr5;chr5;chr5;chr5	112255815;112255845;112255874;112257373;112257373;112257373;112259257;112259257;112259257;112263511;112263511;112263511;112267315;112267315;112267315;112269317;112269317;112269317	112255847;112255950;112255900;112257557;112257557;112257557;112259375;112259375;112259375;112263643;112263643;112263643;112267457;112267457;112267457;112269502;112269585;112269457	+;+;+;+;+;+;+;+;+;+;+;+;+;+;+;+;+;+	Crybb1	NM_001312893	12960	-2.88806	5.82455	3.18057e-10	1.0759e-07	1
17074	chr11;chr11;chr11;chr11;chr11;chr11;chr11;chr11;chr11;chr11;chr11;chr11;chr11;chr11;chr11;chr11;chr11;chr11;chr11;chr11;chr11;chr11;chr11;chr11;chr11;chr11;chr11;chr11;chr11;chr11;chr11;chr11;chr11;chr11;chr11;chr11;chr11;chr11;chr11;chr11;chr11;chr11;chr11;chr11;chr11;chr11;chr11;chr11;chr11;chr11;chr11;chr11;chr11;chr11;chr11;chr11;chr11;chr11;chr11;chr11;chr11;chr11;chr11;chr11;chr11;chr11;chr…	84129672;84129700;84173122;84173354;84179831;84179831;84179858;84180538;84193079;84193079;84193079;84193079;84195438;84195438;84195438;84195438;84195438;84195438;84195438;84214158;84214158;84214158;84214158;84214158;84214158;84214158;84215834;84215834;84215834;84215834;84223142;84223142;84223142;84223142;84224444;84224444;84224444;84224444;84226134;84226134;84226134;84226134;84228920;84228920;842…	84130130;84133111;84173555;84173555;84179926;84179926;84179926;84180596;84193125;84193125;84193125;84193125;84195687;84195687;84195687;84195687;84195687;84195687;84195687;84214184;84214290;84214195;84214290;84214290;84214290;84214290;84215972;84215972;84215972;84215972;84223251;84223251;84223251;84223251;84224525;84224525;84224525;84224525;84226232;84226232;84226232;84226232;84229026;84229026;842…	+;+;+;+;+;+;+;+;+;+;+;+;+;+;+;+;+;+;+;+;+;+;+;+;+;+;+;+;+;+;+;+;+;+;+;+;+;+;+;+;+;+;+;+;+;+;+;+;+;+;+;+;+;+;+;+;+;+;+;+;+;+;+;+;+;+;+;+;+;+;+;+;+;+;+;+;+;+;+;+;+;+;+;+;+;+;+;+;+;+;+;+;+;+;+;+;+;+;+;+;+;+;+;+;+;+;+;+;+;+;+;+;+;+;+;+;+;+;+;+;+;+;+;+;+;+;+;+;+;+;+;+;+;+;+;+;+;+;+;+;+;+;+;+;+;+;+;+;+;+	Acaca	NM_133360	107476	2.41427	6.2421	3.43657e-10	1.14174e-07	1
708	chr12;chr12;chr12;chr12	98274732;98275028;98275381;98279465	98274892;98275215;98275542;98279661	-;-;-;-	NA	NA	NA	2.4268	5.33297	3.82239e-10	1.24764e-07	1
1770	chr11;chr11;chr11;chr11;chr11;chr11;chr11;chr11;chr11;chr11;chr11;chr11;chr11;chr11;chr11;chr11;chr11	97777527;97778038;97778056;97778265;97778265;97778265;97781334;97781334;97781362;97781404;97781806;97781806;97781806;97781806;97782003;97782344;97782344	97778164;97778164;97778164;97778378;97778635;97778378;97781462;97781462;97781462;97781462;97782041;97782362;97781889;97781889;97782276;97782382;97782437	-;-;-;-;-;-;-;-;-;-;-;-;-;-;-;-;-	Rpl23	NM_022891	65019	1.99984	7.11943	3.93771e-10	1.24786e-07	1
3598	chr2;chr2;chr2;chr2;chr2;chr2;chr2;chr2;chr2;chr2;chr2;chr2;chr2;chr2;chr2;chr2;chr2;chr2;chr2;chr2;chr2;chr2;chr2;chr2;chr2;chr2;chr2;chr2;chr2	32961559;32961720;32961729;32961732;32961740;32961740;32962049;32962049;32962049;32962266;32962574;32962574;32962574;32962574;32962574;32962574;32962985;32962985;32962985;32962985;32962985;32962985;32963497;32963497;32963741;32963741;32963991;32963991;32963991	32961839;32962122;32962122;32962122;32961960;32961839;32962122;32962122;32962122;32962672;32962672;32962938;32962672;32962672;32962672;32962672;32963066;32963066;32963853;32963311;32963066;32965345;32963583;32963583;32963853;32963853;32964043;32964045;32964496	+;+;+;+;+;+;+;+;+;+;+;+;+;+;+;+;+;+;+;+;+;+;+;+;+;+;+;+;+	Rpl12	NM_009076	269261	1.74149	7.17049	3.95721e-10	1.24786e-07	1
3659	chr13;chr13;chr13;chr13;chr13;chr13;chr13;chr13;chr13;chr13;chr13;chr13;chr13;chr13;chr13;chr13;chr13;chr13;chr13;chr13;chr13;chr13;chr13;chr13;chr13;chr13;chr13;chr13;chr13;chr13;chr13;chr13;chr13;chr13	30136489;30136489;30136489;30163046;30166999;30194536;30194536;30195710;30195710;30202325;30202325;30202325;30219636;30219636;30219636;30222374;30222374;30222374;30224383;30224383;30224383;30226273;30226273;30231853;30231964;30231964;30235690;30235690;30237963;30237963;30241164;30241164;30245349;30245349	30136762;30136762;30136762;30163625;30167061;30194681;30194681;30195787;30195787;30202420;30202420;30202420;30219691;30219691;30219691;30222428;30222428;30222428;30224540;30224566;30224566;30226465;30226465;30232067;30232067;30232033;30235754;30235754;30238095;30238095;30241315;30241315;30245715;30246717	+;+;+;+;+;+;+;+;+;+;+;+;+;+;+;+;+;+;+;+;+;+;+;+;+;+;+;+;+;+;+;+;+;+	Mboat1	NM_153546	218121	-1.98521	5.36114	4.1083e-10	1.27392e-07	1
8332	chr11;chr11;chr11;chr11;chr11;chr11;chr11;chr11;chr11;chr11;chr11;chr11;chr11;chr11;chr11;chr11;chr11;chr11;chr11;chr11;chr11;chr11;chr11;chr11;chr11;chr11	76778424;76784387;76785019;76786145;76786271;76790827;76790827;76790995;76790995;76791864;76792736;76795441;76797581;76799789;76801640;76802232;76805716;76805976;76808710;76808710;76811695;76812382;76813483;76814771;76840388;76846224	76782410;76784486;76785204;76786402;76786402;76790891;76790891;76791090;76791022;76791995;76792871;76795636;76797904;76799958;76801782;76802334;76806085;76806085;76808826;76808877;76811886;76812731;76813652;76814913;76840635;76847018	-;-;-;-;-;-;-;-;-;-;-;-;-;-;-;-;-;-;-;-;-;-;-;-;-;-	Cpd	NM_007754	12874	1.95631	7.74974	5.61573e-10	1.7128e-07	1
6954	chr11;chr11;chr11;chr11;chr11;chr11;chr11;chr11;chr11;chr11;chr11;chr11;chr11;chr11;chr11;chr11;chr11;chr11;chr11;chr11;chr11;chr11;chr11;chr11;chr11;chr11	69398508;69399940;69400196;69400707;69400993;69401263;69401515;69401759;69401917;69402076;69403278;69403578;69403790;69403790;69404006;69404006;69406259;69406697;69406984;69407236;69407425;69407741;69408026;69408258;69408664;69413533	69399849;69400110;69400322;69400848;69401180;69401377;69401663;69401830;69401981;69402281;69403683;69403683;69403916;69403916;69404215;69406173;69406609;69406900;69407145;69407328;69407644;69407839;69408167;69408401;69408781;69413675	-;-;-;-;-;-;-;-;-;-;-;-;-;-;-;-;-;-;-;-;-;-;-;-;-;-	Kdm6b	NM_001017426	216850	-2.08126	5.06275	7.2302e-10	2.16964e-07	1
2851	chr6;chr6;chr6;chr6;chr6;chr6;chr6;chr6;chr6;chr6;chr6;chr6;chr6;chr6;chr6;chr6;chr6;chr6;chr6;chr6;chr6;chr6;chr6;chr6;chr6;chr6;chr6;chr6;chr6;chr6;chr6;chr6	124996694;124996862;124997075;124998437;124998610;124998639;124998918;124998918;124998918;124998918;124998918;124998918;124999235;124999235;124999235;124999235;124999235;124999235;124999662;125000654;125000654;125000654;125000654;125000654;125001004;125001427;125001427;125001427;125001427;125001963;125001963;125001963	124996939;124996939;124997201;124998485;124998674;124998668;124998977;124998977;124998977;124998977;124998977;124998977;124999740;124999445;124999731;124999740;124999740;124999740;124999740;125000735;125000735;125000735;125000735;125000735;125001049;125001648;125001648;125001648;125003096;125002143;125003096;125003096	+;+;+;+;+;+;+;+;+;+;+;+;+;+;+;+;+;+;+;+;+;+;+;+;+;+;+;+;+;+;+;+	Pianp	NM_001145926	319352	3.99877	3.64799	1.18808e-09	3.5086e-07	1
2351	chr7;chr7;chr7;chr7;chr7;chr7;chr7;chr7;chr7;chr7;chr7;chr7;chr7;chr7;chr7;chr7;chr7;chr7;chr7;chr7;chr7	142375911;142375917;142376833;142376833;142377026;142377026;142377333;142377351;142380766;142380766;142382592;142382592;142383194;142383418;142383418;142385459;142385459;142385459;142387737;142387737;142387737	142376738;142376738;142376931;142376931;142377170;142377170;142377455;142377455;142380992;142380992;142382710;142382710;142383541;142383541;142383541;142385618;142385618;142385618;142387819;142387857;142388038	-;-;-;-;-;-;-;-;-;-;-;-;-;-;-;-;-;-;-;-;-	Ctsd	NM_009983	13033	1.94443	13.4846	1.5201e-09	4.41896e-07	1
4548	chr5;chr5;chr5;chr5;chr5;chr5;chr5;chr5;chr5;chr5;chr5;chr5;chr5;chr5;chr5;chr5;chr5;chr5;chr5;chr5;chr5;chr5;chr5;chr5;chr5;chr5;chr5;chr5;chr5;chr5;chr5;chr5;chr5;chr5;chr5	129989011;129989023;129989581;129990017;129990017;129990017;129993418;129993418;129995447;129995447;129997780;129997780;129998017;129998017;129998410;129998410;129998659;129999341;129999341;129999599;129999622;129999927;129999927;130000361;130000361;130000757;130000757;130000757;130000757;130000757;130002607;130002607;130002607;130002607;130002607	129989687;129989687;129989687;129990642;129990152;129990152;129993594;129993594;129995531;129995531;129997926;129997926;129998195;129998195;129998553;129998553;130000069;129999528;129999528;130000069;130000542;130000069;130000069;130000542;130000542;130000942;130000942;130000942;130000942;130000942;130002881;130002965;130002865;130002828;130003049	-;-;-;-;-;-;-;-;-;-;-;-;-;-;-;-;-;-;-;-;-;-;-;-;-;-;-;-;-;-;-;-;-;-;-	Gusb	NM_001357025	110006	1.47959	8.01309	1.56021e-09	4.4658e-07	1
11963	chr1;chr1;chr1;chr1;chr1;chr1;chr1;chr1;chr1;chr1;chr1;chr1;chr1;chr1;chr1;chr1;chr1;chr1;chr1;chr1;chr1;chr1;chr1;chr1;chr1;chr1;chr1;chr1;chr1;chr1;chr1;chr1;chr1;chr1;chr1;chr1;chr1;chr1;chr1;chr1;chr1;chr1;chr1;chr1;chr1;chr1;chr1;chr1;chr1;chr1;chr1;chr1;chr1;chr1;chr1;chr1;chr1;chr1;chr1;chr1;chr1;chr1;chr1;chr1;chr1;chr1;chr1;chr1;chr1;chr1;chr1;chr1;chr1;chr1;chr1;chr1;chr1;chr1;chr1;chr1…	90765923;90765923;90766860;90767389;90768324;90768324;90768324;90768324;90772952;90772952;90772952;90772952;90773437;90773437;90773437;90775531;90775531;90775531;90777441;90777441;90777441;90778756;90778756;90778756;90779988;90779988;90779988;90781635;90781635;90781635;90782217;90782217;90782217;90782341;90782341;90782341;90782459;90782459;90782459;90784226;90784226;90784226;90785207;90785207;907…	90765933;90765933;90767605;90767605;90768488;90768488;90768488;90768488;90773215;90773050;90773050;90773050;90773700;90773700;90773700;90776285;90776285;90776285;90777543;90777543;90777543;90779454;90779454;90779454;90780084;90780084;90780084;90782128;90782128;90782128;90782228;90782228;90782228;90782377;90782377;90782377;90782491;90782491;90782491;90784288;90784288;90784288;90785269;90785269;907…	-;-;-;-;-;-;-;-;-;-;-;-;-;-;-;-;-;-;-;-;-;-;-;-;-;-;-;-;-;-;-;-;-;-;-;-;-;-;-;-;-;-;-;-;-;-;-;-;-;-;-;-;-;-;-;-;-;-;-;-;-;-;-;-;-;-;-;-;-;-;-;-;-;-;-;-;-;-;-;-;-;-;-;-;-;-;-;-;-;-;-;-;-;-;-;-;-;-;-;-;-;-;-;-;-;-;-;-;-;-;-;-;-;-;-;-;-;-;-;-;-;-;-;-;-;-;-;-;-;-;-;-;-;-;-;-;-;-;-;-;-;-;-;-;-;-;-;-;-;-;-;-;-;-;-;-;-;-;-;-;-	Col6a3	NM_001243008	12835	-3.70416	4.166	2.08572e-09	5.87952e-07	1
4414	chr11;chr11;chr11;chr11;chr11;chr11;chr11;chr11;chr11;chr11;chr11;chr11;chr11;chr11;chr11;chr11;chr11;chr11;chr11;chr11;chr11;chr11;chr11;chr11;chr11;chr11;chr11;chr11;chr11;chr11;chr11;chr11;chr11;chr11;chr11;chr11;chr11	119343425;119343482;119343498;119346242;119346418;119346799;119347688;119347688;119347688;119347688;119347688;119347688;119349540;119349540;119349540;119349540;119349977;119349977;119349977;119349977;119350402;119350402;119350402;119350402;119350924;119350924;119350924;119350924;119352646;119352646;119352646;119352646;119352646;119355397;119355397;119355397;119355397	119346837;119346837;119346837;119346837;119346791;119346837;119347891;119347861;119347891;119347799;119347891;119347784;119349621;119349621;119349621;119349621;119350133;119350133;119350133;119350133;119350552;119350552;119350552;119350552;119351029;119351029;119351029;119351029;119352699;119352806;119352806;119352806;119352724;119355530;119355510;119355536;119355502	-;-;-;-;-;-;-;-;-;-;-;-;-;-;-;-;-;-;-;-;-;-;-;-;-;-;-;-;-;-;-;-;-;-;-;-;-	Sgsh	NM_018822	27029	-3.83384	3.39344	2.37872e-09	6.60537e-07	1
5645	chr7;chr7;chr7;chr7;chr7;chr7;chr7;chr7;chr7;chr7;chr7;chr7;chr7;chr7;chr7;chr7;chr7;chr7;chr7;chr7;chr7;chr7;chr7;chr7;chr7;chr7;chr7;chr7;chr7;chr7;chr7;chr7;chr7;chr7;chr7;chr7;chr7;chr7;chr7;chr7;chr7;chr7;chr7;chr7;chr7	80186841;80186878;80198441;80198519;80198519;80198536;80212796;80212796;80212796;80212796;80213263;80213263;80213263;80213263;80215624;80215624;80215624;80216329;80216329;80216329;80216730;80216730;80216730;80216948;80216948;80216948;80218883;80218883;80218883;80219186;80219186;80219186;80220121;80220121;80220121;80220442;80220442;80220442;80220788;80220788;80220788;80223934;80223934;80224596;802…	80186991;80186991;80198770;80198770;80198770;80198770;80212959;80212959;80212959;80212959;80214065;80213325;80213325;80213325;80215722;80215722;80215722;80216440;80216440;80216440;80216843;80216843;80216843;80217099;80217099;80217099;80219064;80219064;80219064;80219336;80219336;80219336;80220331;80220331;80220331;80220557;80220557;80220557;80220954;80221832;80220954;80224016;80224016;80226411;802…	+;+;+;+;+;+;+;+;+;+;+;+;+;+;+;+;+;+;+;+;+;+;+;+;+;+;+;+;+;+;+;+;+;+;+;+;+;+;+;+;+;+;+;+;+	Sema4b	NM_001360135	20352	-3.15281	4.74974	2.80696e-09	7.67992e-07	1
5253	chr3;chr3;chr3;chr3;chr3;chr3;chr3;chr3;chr3;chr3;chr3;chr3;chr3;chr3;chr3;chr3;chr3;chr3;chr3;chr3	27182965;27183004;27183004;27183004;27188441;27207380;27222668;27222668;27222668;27222668;27222668;27226073;27226073;27226073;27226073;27239532;27239532;27241201;27279194;27284382	27183215;27183215;27183215;27183215;27188665;27207450;27222896;27222896;27222896;27222896;27222723;27226142;27226300;27226142;27226142;27239584;27239703;27244958;27279285;27284608	+;+;+;+;+;+;+;+;+;+;+;+;+;+;+;+;+;+;+;+	Nceh1	NM_178772	320024	1.89509	5.38515	2.93495e-09	7.91373e-07	1
5444	chr11;chr11	111066164;111071549	111066334;111076821	+;+	Kcnj2	NM_008425	16518	2.00995	8.97272	3.02905e-09	8.05079e-07	1
2106	chrX;chrX;chrX;chrX;chrX;chrX;chrX;chrX;chrX;chrX;chrX;chrX;chrX;chrX	155323918;155326595;155328446;155328446;155330303;155330303;155332356;155332356;155334838;155334838;155336792;155338113;155338113;155340309	155324028;155326629;155328576;155328576;155330425;155330425;155332472;155332472;155334955;155334955;155337454;155338474;155338467;155340754	-;-;-;-;-;-;-;-;-;-;-;-;-;-	Prdx4	NM_001313711	53381	2.37805	4.56322	3.27931e-09	8.59318e-07	1
860	chr2;chr2;chr2;chr2	122147686;122150873;122151647;122152651	122147804;122151151;122151675;122153083	+;+;+;+	B2m	NM_009735	12010	1.69622	12.9909	3.37984e-09	8.73361e-07	1
4444	chr4;chr4	138454314;138456718	138455351;138460123	+;+	Camk2n1	NM_025451	66259	-2.75026	5.42494	3.49295e-09	8.90223e-07	1
1050	chr17;chr17;chr17	27959615;27961143;27965205	27960459;27961235;27965316	-;-;-	NA	NA	NA	-4.80831	1.79084	3.5925e-09	9.03221e-07	1
839	chr2;chr2	20709375;20712574	20709552;20713234	-;-	NA	NA	NA	4.87095	2.23214	3.64666e-09	9.04614e-07	1
4705	chr6;chr6;chr6;chr6;chr6;chr6;chr6;chr6;chr6;chr6;chr6;chr6	108660629;108660799;108660874;108661161;108661161;108661161;108661505;108661505;108662521;108662521;108663046;108664479	108660992;108660992;108660992;108661230;108661230;108661334;108661612;108661612;108662699;108662644;108665665;108666925	+;+;+;+;+;+;+;+;+;+;+;+	Bhlhe40	NM_011498	20893	3.5018	4.52479	4.09977e-09	1.00363e-06	1
3632	chr13;chr13;chr13;chr13;chr13;chr13	37345208;37345389;37374963;37376888;37415497;37418539	37345574;37348072;37375049;37377016;37415549;37419036	+;+;+;+;+;+	Ly86	NM_010745	17084	1.45236	10.5711	4.59272e-09	1.10971e-06	1
3603	chr16;chr16;chr16;chr16;chr16;chr16;chr16	35022421;35025825;35048720;35075606;35099756;35101946;35106315	35022635;35025942;35048738;35075694;35099877;35102124;35109175	+;+;+;+;+;+;+	Hacd2	NM_023587	70757	1.74216	6.58227	4.78806e-09	1.14207e-06	1
4254	chr19;chr19;chr19;chr19;chr19;chr19;chr19;chr19;chr19;chr19;chr19;chr19;chr19;chr19;chr19;chr19;chr19;chr19;chr19;chr19;chr19;chr19;chr19;chr19;chr19;chr19;chr19;chr19;chr19;chr19;chr19;chr19;chr19;chr19;chr19	15904678;15905127;15905130;15906930;15906930;15906930;15909301;15909301;15909301;15914864;15914864;15915009;15916839;15917063;15917077;15917077;15917077;15918206;15918206;15918206;15918206;15918403;15919455;15919455;15919455;15919455;15920500;15920936;15920936;15920936;15920936;15924304;15924864;15924864;15947285	15906151;15906151;15906151;15907067;15907067;15907067;15909712;15909429;15909429;15915033;15915033;15915033;15916957;15917249;15917249;15917249;15917249;15918337;15918411;15918411;15918411;15918411;15919524;15919524;15919524;15919524;15920996;15921409;15920996;15920996;15920996;15924622;15924930;15925059;15947337	-;-;-;-;-;-;-;-;-;-;-;-;-;-;-;-;-;-;-;-;-;-;-;-;-;-;-;-;-;-;-;-;-;-;-	Psat1	NM_001205339	107272	2.7152	8.31937	4.91805e-09	1.15823e-06	1
1655	chrX;chrX;chrX;chrX;chrX;chrX;chrX;chrX;chrX;chrX;chrX;chrX;chrX;chrX;chrX;chrX;chrX;chrX;chrX;chrX;chrX;chrX	134585654;134585689;134585690;134585701;134586078;134586078;134586090;134586511;134586511;134586511;134586512;134586512;134587081;134587451;134587451;134587451;134587451;134587937;134587937;134587937;134587937;134587937	134585719;134586183;134585719;134586183;134586183;134586183;134586183;134587016;134586578;134586578;134586578;134586578;134587573;134587573;134587573;134587573;134587573;134587996;134588062;134588033;134588062;134588056	+;+;+;+;+;+;+;+;+;+;+;+;+;+;+;+;+;+;+;+;+;+	Rpl36a	NM_019865	19982	1.81708	5.70186	5.62745e-09	1.30873e-06	1
6681	chr11;chr11;chr11;chr11;chr11;chr11;chr11;chr11;chr11;chr11;chr11;chr11;chr11;chr11;chr11;chr11;chr11;chr11;chr11	90336536;90338990;90339142;90340827;90345548;90345758;90345758;90345758;90345758;90370291;90381409;90387786;90387786;90387786;90387786;90387923;90389545;90389596;90390250	90340974;90340974;90340974;90340974;90345978;90345978;90345978;90345978;90345978;90370365;90381935;90387973;90388207;90388121;90388121;90388121;90389590;90389690;90390895	-;-;-;-;-;-;-;-;-;-;-;-;-;-;-;-;-;-;-	Hlf	NM_172563	217082	-3.41677	4.7916	6.58369e-09	1.51222e-06	1
3338	chr19;chr19;chr19;chr19;chr19;chr19;chr19;chr19;chr19;chr19;chr19;chr19;chr19;chr19	23302609;23303812;23310762;23330886;23333991;23350599;23353304;23359150;23363710;23373918;23377266;23378663;23447580;23448025	23303686;23303896;23311021;23331038;23334084;23350864;23353447;23359243;23363966;23374055;23377350;23378934;23447693;23448322	-;-;-;-;-;-;-;-;-;-;-;-;-;-	Mamdc2	NM_174857	71738	3.75545	3.83285	6.84925e-09	1.55403e-06	1
13504	chr5;chr5;chr5;chr5;chr5;chr5;chr5;chr5;chr5;chr5;chr5;chr5;chr5;chr5;chr5;chr5;chr5;chr5;chr5;chr5;chr5;chr5;chr5;chr5;chr5;chr5;chr5;chr5;chr5;chr5;chr5;chr5;chr5;chr5;chr5;chr5;chr5;chr5;chr5;chr5;chr5;chr5;chr5;chr5;chr5;chr5;chr5;chr5;chr5;chr5;chr5;chr5;chr5;chr5;chr5;chr5;chr5;chr5;chr5;chr5;chr5	147561604;147566400;147568742;147570864;147571451;147576140;147578325;147580302;147582103;147582551;147588528;147589762;147594556;147599539;147603520;147604660;147614756;147615129;147615129;147615129;147634377;147634377;147635159;147639225;147644778;147646125;147646125;147654269;147655097;147655097;147655097;147672564;147672564;147672564;147673533;147673533;147673533;147676321;147676321;147676321…	147564406;147566494;147568826;147571006;147571556;147576239;147578436;147580424;147582200;147582704;147588616;147589875;147594660;147599671;147603626;147604880;147614915;147615242;147615260;147615260;147634418;147634523;147639533;147639533;147646807;147646233;147646233;147654509;147655211;147655211;147655211;147672723;147672723;147672723;147673702;147673702;147673702;147676438;147676438;147676438…	-;-;-;-;-;-;-;-;-;-;-;-;-;-;-;-;-;-;-;-;-;-;-;-;-;-;-;-;-;-;-;-;-;-;-;-;-;-;-;-;-;-;-;-;-;-;-;-;-;-;-;-;-;-;-;-;-;-;-;-;-	Flt1	NM_001363135	14254	3.53705	3.26089	1.00174e-08	2.24546e-06	1
4946	chr17;chr17;chr17;chr17;chr17;chr17;chr17;chr17;chr17;chr17;chr17;chr17;chr17;chr17;chr17;chr17;chr17	48346401;48346440;48346488;48346489;48348457;48348457;48348457;48350491;48351101;48351101;48351101;48351691;48351746;48351746;48352008;48352008;48352008	48346595;48348807;48346595;48346595;48348807;48348807;48348807;48350558;48351191;48351191;48351191;48351930;48351930;48351930;48352273;48354147;48352273	+;+;+;+;+;+;+;+;+;+;+;+;+;+;+;+;+	Trem2	NM_001272078	83433	1.43385	8.81977	1.04292e-08	2.30995e-06	1
2285	chr7	80209394	80211678	+	NA	NA	NA	-4.68576	2.18084	1.28728e-08	2.81764e-06	1
2090	chr12;chr12;chr12;chr12;chr12;chr12;chr12;chr12;chr12;chr12;chr12;chr12;chr12;chr12;chr12;chr12;chr12;chr12;chr12;chr12;chr12;chr12;chr12;chr12;chr12;chr12;chr12;chr12;chr12;chr12;chr12;chr12;chr12	112620045;112620077;112620093;112628301;112628301;112628301;112632254;112632254;112632254;112632695;112632695;112632695;112633000;112633069;112634144;112634144;112634380;112634380;112634601;112634601;112635431;112635431;112636394;112636394;112638185;112638185;112639372;112639612;112639612;112639612;112640958;112640958;112640958	112620310;112620310;112620310;112628403;112628403;112628403;112632316;112632316;112632316;112632800;112632745;112632745;112633135;112633135;112634251;112634251;112634461;112634461;112634727;112634727;112635585;112635585;112636518;112636518;112638282;112638282;112639539;112639761;112639761;112639761;112641201;112641360;112641339	+;+;+;+;+;+;+;+;+;+;+;+;+;+;+;+;+;+;+;+;+;+;+;+;+;+;+;+;+;+;+;+;+	Adssl1	NM_007421	11565	2.82385	3.2037	1.70083e-08	3.67953e-06	1
633	chr2;chr2	158117154;158117794	158117674;158117905	+;+	NA	NA	NA	-4.32206	2.72648	2.1739e-08	4.64889e-06	1
11345	chr15;chr15;chr15;chr15;chr15;chr15;chr15;chr15;chr15;chr15;chr15;chr15;chr15;chr15;chr15;chr15;chr15;chr15;chr15;chr15;chr15;chr15;chr15;chr15;chr15;chr15;chr15;chr15;chr15;chr15;chr15;chr15;chr15;chr15;chr15;chr15;chr15;chr15;chr15;chr15;chr15;chr15;chr15;chr15;chr15;chr15;chr15;chr15;chr15;chr15;chr15;chr15;chr15;chr15;chr15;chr15;chr15;chr15;chr15;chr15;chr15;chr15;chr15;chr15;chr15;chr15;chr…	58941234;58943242;58943360;58945362;58945362;58945362;58945493;58945846;58945846;58945846;58945846;58945888;58945985;58947326;58947326;58947326;58947326;58947457;58948323;58948323;58951470;58951470;58951470;58951470;58951470;58951470;58951470;58951515;58951653;58953514;58953514;58953514;58953514;58953514;58953514;58953514;58953514;58955106;58955106;58955106;58955106;58955106;58955106;58956433;589…	58944130;58944130;58944130;58945524;58945524;58945524;58945524;58946019;58946019;58946019;58946019;58946019;58946019;58947520;58947520;58947520;58947520;58947520;58948442;58948442;58951557;58951680;58951680;58951680;58951680;58951680;58951680;58951680;58951680;58953611;58953611;58953611;58953580;58953583;58953611;58953611;58953611;58955213;58955213;58955213;58955213;58955213;58955213;58956590;589…	-;-;-;-;-;-;-;-;-;-;-;-;-;-;-;-;-;-;-;-;-;-;-;-;-;-;-;-;-;-;-;-;-;-;-;-;-;-;-;-;-;-;-;-;-;-;-;-;-;-;-;-;-;-;-;-;-;-;-;-;-;-;-;-;-;-;-;-;-;-;-;-;-;-	Mtss1	NM_001146180	211401	-1.69365	6.22786	2.41962e-08	5.11556e-06	1
3701	chr15;chr15;chr15;chr15;chr15;chr15;chr15;chr15;chr15;chr15;chr15;chr15;chr15;chr15;chr15;chr15;chr15;chr15;chr15;chr15;chr15;chr15;chr15;chr15;chr15;chr15;chr15;chr15;chr15;chr15;chr15;chr15;chr15;chr15;chr15;chr15;chr15;chr15;chr15;chr15;chr15;chr15;chr15;chr15;chr15;chr15;chr15;chr15	4026383;4026684;4035260;4035260;4037091;4037091;4047259;4047465;4047465;4047465;4053715;4053715;4053715;4057669;4057669;4057669;4059936;4059936;4059936;4091168;4091168;4091168;4092411;4092411;4092411;4094015;4094015;4096472;4096472;4101127;4101127;4101804;4101804;4128834;4128834;4142523;4142792;4142792;4142792;4142812;4145801;4147565;4147565;4147565;4153728;4153728;4153728;4153728	4026849;4026849;4035368;4035368;4037181;4037181;4047312;4047600;4047600;4047600;4053864;4053864;4053864;4057775;4057775;4057775;4059996;4059996;4059996;4091275;4091275;4091275;4092493;4092525;4092525;4094109;4094109;4096520;4096520;4101199;4101199;4101879;4101879;4128923;4128923;4142566;4142872;4142872;4142872;4142872;4145876;4147666;4147666;4147666;4153959;4153980;4153963;4155344	+;+;+;+;+;+;+;+;+;+;+;+;+;+;+;+;+;+;+;+;+;+;+;+;+;+;+;+;+;+;+;+;+;+;+;+;+;+;+;+;+;+;+;+;+;+;+;+	Oxct1	NM_024188	67041	1.40076	8.03518	2.63306e-08	5.50428e-06	1
1237	chr4;chr4;chr4;chr4;chr4;chr4;chr4;chr4;chr4;chr4;chr4;chr4;chr4;chr4;chr4;chr4	116066965;116066965;116066965;116066966;116069863;116069863;116069863;116069863;116070101;116070668;116070737;116070737;116074916;116074916;116074916;116074916	116067172;116067172;116067172;116067172;116070078;116069919;116070024;116070024;116070757;116070757;116070757;116070757;116075059;116075071;116075031;116075034	-;-;-;-;-;-;-;-;-;-;-;-;-;-;-;-	Uqcrh	NM_025641	66576	2.15284	5.59154	2.67761e-08	5.53521e-06	1
6824	chr12;chr12;chr12;chr12;chr12;chr12	76324891;76324891;76324905;76327566;76327566;76327566	76324989;76324989;76325126;76334153;76334151;76330054	+;+;+;+;+;+	Akap5	NM_001101471	238276	1.91585	5.04136	3.0038e-08	6.07604e-06	1
2154	chr1;chr1;chr1;chr1;chr1;chr1;chr1;chr1;chr1;chr1;chr1;chr1;chr1	191170296;191170296;191171425;191172375;191172375;191172375;191177231;191177231;191177231;191177447;191183093;191183093;191217870	191171679;191171679;191171679;191172482;191172482;191172482;191177340;191177474;191177474;191177474;191183108;191183340;191218039	-;-;-;-;-;-;-;-;-;-;-;-;-	Atf3	NM_007498	11910	2.78671	4.77252	3.0413e-08	6.07604e-06	1
2317	chr7	81874204	81876520	+	NA	NA	NA	-1.58924	6.07534	3.06427e-08	6.07604e-06	1
7268	chr18;chr18;chr18;chr18;chr18;chr18;chr18;chr18;chr18;chr18;chr18;chr18;chr18;chr18;chr18;chr18;chr18;chr18;chr18;chr18;chr18;chr18;chr18;chr18;chr18;chr18;chr18;chr18;chr18;chr18;chr18;chr18;chr18;chr18;chr18;chr18;chr18;chr18;chr18;chr18;chr18;chr18;chr18;chr18;chr18;chr18;chr18;chr18;chr18	88971790;88972372;88973518;88974330;88975688;88977673;88979566;88983810;88985894;88989435;88995517;89009242;89010852;89012972;89014542;89015125;89017179;89020097;89021664;89026959;89028892;89036991;89037887;89042136;89042859;89046016;89048366;89053520;89060361;89060752;89064101;89065847;89073545;89075427;89081894;89090427;89091816;89095493;89101631;89103844;89108049;89109251;89110674;89113325;891…	88972078;88972559;88973695;88974419;88975778;88977787;88979716;88983975;88986075;88989550;88995687;89009454;89010964;89013098;89014667;89015241;89017318;89020268;89021763;89027047;89029009;89037087;89037955;89042324;89043098;89046160;89048520;89053739;89060489;89060862;89064259;89065918;89073734;89075518;89081984;89090616;89091906;89095646;89101768;89104061;89108154;89109348;89110751;89113451;891…	+;+;+;+;+;+;+;+;+;+;+;+;+;+;+;+;+;+;+;+;+;+;+;+;+;+;+;+;+;+;+;+;+;+;+;+;+;+;+;+;+;+;+;+;+;+;+;+;+	Rttn	NM_175542	246102	1.69511	6.24831	3.06986e-08	6.07604e-06	1
1777	chr3;chr3;chr3;chr3;chr3;chr3;chr3;chr3;chr3;chr3;chr3;chr3;chr3;chr3;chr3;chr3;chr3;chr3;chr3;chr3;chr3;chr3;chr3;chr3	36448923;36449164;36450312;36450312;36450638;36450638;36452187;36452187;36452205;36453471;36453471;36456993;36456993;36457459;36460443;36461881;36463968;36463968;36465251;36465251;36475430;36475430;36475573;36475573	36449406;36449406;36450434;36450434;36450696;36450696;36452328;36452282;36452282;36453564;36453564;36457049;36457049;36457538;36460533;36461994;36464062;36464062;36465335;36465335;36475460;36475460;36475659;36475894	-;-;-;-;-;-;-;-;-;-;-;-;-;-;-;-;-;-;-;-;-;-;-;-	Anxa5	NM_009673	11747	2.42643	5.0151	3.10937e-08	6.07888e-06	1
7328	chr9;chr9	95399292;95406577	95406473;95406722	-;-	Chst2	NM_018763	54371	3.34419	6.39795	3.15193e-08	6.07888e-06	1
2007	chr9;chr9;chr9;chr9;chr9;chr9;chr9;chr9;chr9;chr9;chr9;chr9;chr9;chr9;chr9;chr9;chr9;chr9	64173375;64173393;64174824;64174824;64175194;64175194;64175584;64176092;64176092;64176941;64177135;64177321;64177721;64177721;64177897;64177897;64178223;64178223	64173433;64173433;64174995;64174995;64175722;64175300;64175722;64176205;64176216;64177070;64177477;64177477;64177804;64177804;64178017;64178017;64178270;64178666	+;+;+;+;+;+;+;+;+;+;+;+;+;+;+;+;+;+	Rpl4	NM_024212	67891	1.38477	8.74677	3.16932e-08	6.07888e-06	1
6886	chr17;chr17;chr17;chr17;chr17;chr17;chr17;chr17;chr17;chr17;chr17;chr17;chr17;chr17;chr17;chr17;chr17;chr17;chr17;chr17;chr17;chr17;chr17;chr17;chr17;chr17;chr17;chr17;chr17;chr17	84511895;84521696;84547463;84557372;84559490;84560088;84563818;84565971;84569876;84571042;84571668;84574931;84575167;84575717;84577158;84583465;84586297;84589385;84590760;84591537;84596208;84597898;84599135;84600685;84606821;84610757;84611638;84616177;84617932;84619624	84511964;84521825;84547525;84557521;84559573;84560169;84563997;84566935;84569951;84571136;84571812;84575067;84575277;84575803;84577316;84583545;84586476;84589493;84590872;84591716;84596305;84598075;84599290;84600782;84606962;84610902;84611767;84616263;84618066;84622142	+;+;+;+;+;+;+;+;+;+;+;+;+;+;+;+;+;+;+;+;+;+;+;+;+;+;+;+;+;+	Plekhh2	NM_001357986	213556	2.56991	6.07362	3.40226e-08	6.45909e-06	1
7032	chr10;chr10;chr10;chr10;chr10;chr10;chr10;chr10;chr10;chr10;chr10;chr10;chr10;chr10;chr10;chr10;chr10;chr10;chr10;chr10;chr10;chr10;chr10;chr10;chr10;chr10;chr10;chr10;chr10;chr10;chr10;chr10;chr10;chr10;chr10;chr10;chr10;chr10;chr10;chr10;chr10;chr10;chr10;chr10;chr10;chr10;chr10;chr10;chr10;chr10;chr10;chr10;chr10;chr10;chr10;chr10	89408823;89409263;89412459;89414168;89417020;89417020;89417020;89421457;89421457;89421457;89421512;89422215;89422215;89422215;89422215;89426408;89426408;89426408;89426408;89429030;89429030;89429030;89429030;89429092;89430884;89430884;89430884;89430884;89430932;89430932;89433765;89433765;89433765;89433765;89433765;89433765;89433765;89434290;89434290;89434290;89434290;89434293;89434293;89434293;894…	89414492;89414492;89413182;89414492;89417127;89417127;89417127;89421595;89421595;89421595;89421595;89422278;89422278;89422278;89422278;89426549;89426549;89426549;89426549;89429145;89429145;89429145;89429145;89429145;89431052;89431052;89431052;89431052;89431052;89431052;89433807;89433812;89433812;89433842;89433812;89433812;89433812;89434361;89434361;89434361;89434361;89434379;89434361;89434361;894…	-;-;-;-;-;-;-;-;-;-;-;-;-;-;-;-;-;-;-;-;-;-;-;-;-;-;-;-;-;-;-;-;-;-;-;-;-;-;-;-;-;-;-;-;-;-;-;-;-;-;-;-;-;-;-;-	Gas2l3	NM_001033331	237436	2.36037	5.96445	3.78646e-08	7.11587e-06	1
680	chr7;chr7;chr7	128205435;128205900;128206223	128205812;128206036;128206387	-;-;-	Cox6a2	NM_009943	12862	3.66134	3.67348	4.00219e-08	7.44607e-06	1
3010	chr6;chr6;chr6;chr6;chr6;chr6	124493113;124493815;124505231;124506892;124507090;124508348	124493230;124494043;124505420;124506993;124507164;124510643	+;+;+;+;+;+	C1rl	NM_181344	232371	-5.57637	1.69251	4.08321e-08	7.52159e-06	1
3020	chr15;chr15;chr15;chr15;chr15;chr15;chr15;chr15;chr15;chr15;chr15;chr15;chr15;chr15;chr15;chr15;chr15;chr15;chr15	34440505;34440505;34440505;34440510;34440575;34441232;34441232;34441232;34441232;34442521;34442635;34442635;34442635;34443025;34443025;34443025;34443025;34443185;34443185	34440604;34442780;34440604;34440604;34440604;34441362;34441665;34441362;34441362;34442780;34442780;34442780;34442908;34443077;34443222;34443077;34443160;34443259;34443640	-;-;-;-;-;-;-;-;-;-;-;-;-;-;-;-;-;-;-	Rpl30	NM_001163485	19946	1.57772	6.75535	4.41561e-08	8.05416e-06	1
14746	chr7;chr7;chr7;chr7;chr7;chr7;chr7;chr7;chr7;chr7;chr7;chr7;chr7;chr7;chr7;chr7;chr7;chr7;chr7;chr7;chr7;chr7;chr7;chr7;chr7;chr7;chr7;chr7;chr7;chr7;chr7;chr7;chr7;chr7;chr7;chr7;chr7;chr7;chr7;chr7;chr7;chr7;chr7;chr7;chr7;chr7;chr7;chr7;chr7;chr7;chr7;chr7;chr7;chr7;chr7;chr7;chr7;chr7;chr7;chr7;chr7;chr7;chr7;chr7;chr7;chr7;chr7;chr7;chr7;chr7;chr7;chr7;chr7;chr7;chr7;chr7;chr7;chr7;chr7;chr7…	64153835;64153845;64153845;64153928;64185381;64185459;64185459;64185550;64185552;64185553;64185555;64185584;64185601;64186387;64186387;64194612;64197277;64197277;64197277;64197277;64197277;64197277;64197277;64197277;64197277;64197277;64197277;64197277;64199163;64199163;64199163;64199163;64199163;64199163;64199163;64199163;64199163;64199163;64199163;64199163;64199262;64201837;64201887;64201887;642…	64154106;64154106;64154106;64154106;64185623;64185623;64185623;64185623;64185623;64185623;64185623;64185623;64185623;64186472;64186472;64194834;64197356;64197356;64197356;64197356;64197356;64197356;64197356;64197356;64197356;64197356;64197356;64197356;64199358;64199358;64199358;64199358;64199358;64199283;64199358;64199358;64199358;64199358;64199358;64199358;64199358;64202085;64201942;64202100;642…	+;+;+;+;+;+;+;+;+;+;+;+;+;+;+;+;+;+;+;+;+;+;+;+;+;+;+;+;+;+;+;+;+;+;+;+;+;+;+;+;+;+;+;+;+;+;+;+;+;+;+;+;+;+;+;+;+;+;+;+;+;+;+;+;+;+;+;+;+;+;+;+;+;+;+;+;+;+;+;+;+;+;+;+;+;+;+;+;+;+;+;+;+;+;+;+;+;+;+;+;+;+;+;+;+;+;+;+;+;+;+;+;+;+;+;+;+;+;+;+;+;+;+;+;+;+;+;+;+;+;+;+;+;+;+;+;+;+;+;+;+;+;+;+;+;+;+;+;+;+;+;+;+;+;+;+;+;+;+;+;+;+;+;+;+;+;+;+;+;+;+;+;+;+;+;+;+;+;+;+;+;+;+;+;+;+;+;+;+;+;+;+;+;+;+;+;+;+;+;+…	Trpm1	NM_001039104	17364	4.36134	1.91693	4.544e-08	8.20787e-06	1
4335	chr19;chr19	12460779;12461033	12460861;12465284	+;+	Mpeg1	NM_010821	17476	1.36758	11.0662	4.6878e-08	8.35951e-06	1
2069	chr12;chr12	98268635;98274656	98268714;98276644	+;+	Gpr65	NM_008152	14744	2.1949	6.45931	4.71781e-08	8.35951e-06	1
10480	chr18;chr18;chr18;chr18;chr18;chr18;chr18;chr18;chr18;chr18;chr18;chr18;chr18;chr18;chr18;chr18;chr18;chr18;chr18;chr18;chr18;chr18;chr18;chr18;chr18;chr18;chr18;chr18;chr18;chr18;chr18;chr18;chr18;chr18;chr18;chr18;chr18;chr18;chr18;chr18;chr18;chr18;chr18;chr18;chr18;chr18;chr18;chr18;chr18;chr18;chr18;chr18;chr18;chr18;chr18;chr18;chr18;chr18;chr18;chr18;chr18;chr18;chr18;chr18;chr18	58008623;58012214;58013652;58018737;58020370;58021074;58023173;58025026;58026332;58027817;58035273;58035847;58036962;58037702;58038200;58039308;58040074;58043493;58044199;58045269;58047925;58048535;58048801;58050211;58052943;58053649;58054826;58055414;58056195;58058354;58059335;58061638;58063507;58065994;58068266;58069128;58069407;58069948;58071793;58072554;58075980;58076612;58080146;58080724;580…	58010632;58012391;58013883;58018856;58020498;58021190;58023295;58025151;58026538;58027942;58035404;58035969;58037081;58037827;58038265;58039460;58040199;58043612;58044327;58045385;58048050;58048660;58048926;58050279;58053095;58053774;58054951;58055482;58056356;58058476;58059457;58061763;58063629;58066116;58068391;58069253;58069529;58070073;58071918;58072682;58076105;58076839;58080271;58080774;580…	-;-;-;-;-;-;-;-;-;-;-;-;-;-;-;-;-;-;-;-;-;-;-;-;-;-;-;-;-;-;-;-;-;-;-;-;-;-;-;-;-;-;-;-;-;-;-;-;-;-;-;-;-;-;-;-;-;-;-;-;-;-;-;-;-	Fbn2	NM_010181	14119	4.21682	2.57384	5.20022e-08	9.07335e-06	1
3335	chr6;chr6;chr6;chr6;chr6;chr6;chr6	17281185;17281327;17281359;17281895;17281895;17286897;17286897	17281510;17281510;17281510;17282684;17282082;17287438;17289115	+;+;+;+;+;+;+	Cav2	NM_001277756	12390	-6.23908	1.28683	5.21821e-08	9.07335e-06	1
2380	chr14;chr14;chr14;chr14;chr14;chr14;chr14;chr14;chr14;chr14;chr14;chr14;chr14;chr14;chr14;chr14;chr14;chr14;chr14;chr14;chr14;chr14;chr14;chr14;chr14;chr14;chr14;chr14;chr14	75845093;75845302;75845331;75845332;75845355;75845617;75845617;75845617;75845617;75845900;75845919;75846185;75846203;75846203;75846203;75846203;75846203;75846694;75846694;75846694;75846694;75846694;75846694;75847244;75847244;75847244;75848099;75848099;75848099	75845456;75845456;75845456;75845456;75845456;75845969;75845690;75845690;75845690;75845947;75846393;75846393;75846393;75846393;75846892;75846393;75846393;75846777;75846987;75846799;75847088;75846799;75846799;75847360;75847360;75847360;75848297;75848525;75848415	+;+;+;+;+;+;+;+;+;+;+;+;+;+;+;+;+;+;+;+;+;+;+;+;+;+;+;+;+	Tpt1	NM_009429	22070	1.46957	7.74065	5.82376e-08	1.00325e-05	1
2966	chr9;chr9;chr9;chr9;chr9;chr9;chr9;chr9;chr9;chr9;chr9;chr9;chr9;chr9;chr9;chr9;chr9;chr9;chr9;chr9;chr9;chr9;chr9;chr9;chr9;chr9;chr9;chr9;chr9;chr9;chr9;chr9;chr9;chr9;chr9;chr9;chr9;chr9;chr9;chr9;chr9;chr9;chr9;chr9;chr9;chr9;chr9;chr9;chr9;chr9;chr9;chr9;chr9;chr9;chr9;chr9;chr9;chr9;chr9;chr9;chr9;chr9;chr9;chr9;chr9;chr9;chr9;chr9;chr9;chr9;chr9;chr9;chr9;chr9;chr9;chr9;chr9;chr9;chr9;chr9…	106432981;106432981;106432984;106432987;106432990;106432991;106433077;106433077;106433077;106433362;106433362;106433362;106433362;106433362;106433362;106433362;106433567;106433567;106433567;106433567;106433567;106433567;106433567;106433600;106434279;106434530;106434530;106434530;106434530;106434530;106434530;106434530;106434530;106434685;106434685;106434685;106434685;106434685;106434685;106434685…	106433245;106433245;106433084;106433073;106433245;106433245;106433245;106433245;106433245;106433422;106433422;106433422;106433422;106433422;106433422;106433422;106433646;106433646;106433646;106433646;106433646;106433646;106433646;106433646;106434598;106434598;106434598;106434598;106434598;106434598;106434598;106434598;106434829;106434829;106434829;106434829;106434829;106434829;106434829;106434829…	-;-;-;-;-;-;-;-;-;-;-;-;-;-;-;-;-;-;-;-;-;-;-;-;-;-;-;-;-;-;-;-;-;-;-;-;-;-;-;-;-;-;-;-;-;-;-;-;-;-;-;-;-;-;-;-;-;-;-;-;-;-;-;-;-;-;-;-;-;-;-;-;-;-;-;-;-;-;-;-;-;-;-;-;-;-;-;-;-;-;-;-;-;-;-;-;-;-;-;-;-;-;-;-;-;-;-;-;-;-;-;-;-;-;-;-;-;-;-;-;-;-;-;-;-;-;-;-;-	Acy1	NM_001276442	109652	-4.09465	2.0805	6.31643e-08	1.07502e-05	1
3826	chr10;chr10;chr10;chr10;chr10;chr10;chr10;chr10;chr10	121410350;121414358;121414387;121416066;121416066;121417085;121417085;121461910;121476003	121413085;121414467;121414467;121416288;121416288;121417192;121417192;121462213;121476347	-;-;-;-;-;-;-;-;-	Rassf3	NM_138956	192678	1.8909	5.99113	6.35593e-08	1.07502e-05	1
5527	chr10;chr10;chr10	82985498;83092069;83190945	82985982;83092154;83195900	+;+;+	Chst11	NM_021439	58250	1.85536	5.84663	6.79199e-08	1.13842e-05	1
12068	chr6;chr6;chr6;chr6;chr6;chr6;chr6;chr6;chr6;chr6;chr6;chr6;chr6;chr6;chr6;chr6;chr6;chr6;chr6;chr6;chr6;chr6;chr6;chr6;chr6;chr6;chr6;chr6;chr6;chr6;chr6;chr6;chr6;chr6;chr6;chr6;chr6;chr6;chr6;chr6;chr6;chr6;chr6;chr6	34029448;34029448;34029450;34036501;34036501;34036501;34039308;34039308;34039308;34039308;34043405;34043405;34043405;34043405;34047037;34047037;34048859;34048859;34056071;34056071;34062351;34062351;34071061;34071061;34072370;34072370;34073716;34073716;34078664;34078664;34086376;34086376;34090172;34090172;34092737;34092737;34095524;34095524;34101675;34116389;34127177;34129105;34131965;34133321	34029753;34029753;34029753;34036608;34036608;34036608;34039389;34039389;34039389;34039389;34043535;34043505;34043505;34043505;34047378;34047393;34048940;34048940;34056195;34056195;34062494;34062494;34071141;34071141;34072456;34072456;34073822;34073822;34078783;34078783;34086472;34086472;34090285;34090285;34092938;34092938;34095619;34095619;34110297;34116519;34127265;34129230;34132110;34134034	+;+;+;+;+;+;+;+;+;+;+;+;+;+;+;+;+;+;+;+;+;+;+;+;+;+;+;+;+;+;+;+;+;+;+;+;+;+;+;+;+;+;+;+	Lrguk	NM_028886	74354	2.17582	5.24191	7.06365e-08	1.17339e-05	1
5569	chr3;chr3	107039504;107048846	107039570;107054347	+;+	AI504432	NM_173787	229694	2.54117	5.2074	7.24002e-08	1.19204e-05	1
4116	chr5;chr5;chr5;chr5;chr5;chr5;chr5;chr5;chr5;chr5;chr5;chr5;chr5;chr5;chr5;chr5;chr5;chr5;chr5;chr5;chr5;chr5;chr5;chr5;chr5	35091501;35093069;35093295;35094850;35094850;35094850;35095976;35095976;35095976;35097531;35097531;35097531;35098153;35099157;35099157;35102128;35102395;35102395;35102453;35102509;35103181;35104271;35105479;35105479;35105479	35093386;35093386;35093386;35095026;35095026;35095026;35096058;35096058;35096058;35098273;35097606;35097689;35098273;35099278;35099278;35102539;35102539;35102539;35102514;35102539;35103315;35104540;35105696;35105689;35105766	-;-;-;-;-;-;-;-;-;-;-;-;-;-;-;-;-;-;-;-;-;-;-;-;-	Lrpap1	NM_013587	16976	1.46489	5.90442	8.75912e-08	1.4295e-05	1
2728	chr15;chr15;chr15;chr15;chr15;chr15;chr15;chr15;chr15;chr15;chr15;chr15;chr15;chr15;chr15;chr15;chr15;chr15;chr15;chr15;chr15;chr15;chr15;chr15;chr15;chr15;chr15;chr15;chr15;chr15;chr15;chr15;chr15;chr15;chr15;chr15;chr15;chr15	79258195;79258196;79258331;79258804;79258804;79259188;79259188;79259188;79259652;79259652;79259716;79261074;79261074;79261074;79261402;79261402;79261813;79270165;79270506;79270506;79271202;79271202;79271202;79271525;79271525;79271525;79283426;79283426;79283426;79284002;79284007;79284007;79284575;79284575;79284575;79285338;79285338;79285338	79258652;79258652;79258652;79258847;79258847;79259351;79259395;79259395;79259774;79259774;79259774;79261297;79261287;79261287;79261965;79261540;79261965;79270652;79270652;79270652;79271318;79271318;79271318;79271596;79271596;79271596;79283487;79283482;79283487;79284093;79284093;79284093;79284650;79284650;79284650;79285493;79285442;79285537	-;-;-;-;-;-;-;-;-;-;-;-;-;-;-;-;-;-;-;-;-;-;-;-;-;-;-;-;-;-;-;-;-;-;-;-;-;-	Baiap2l2	NM_177580	207495	3.78041	3.6071	9.31048e-08	1.50627e-05	1
1464	chr17;chr17;chr17;chr17;chr17;chr17;chr17;chr17;chr17;chr17;chr17;chr17;chr17;chr17;chr17;chr17;chr17;chr17;chr17;chr17;chr17;chr17;chr17	33819027;33823036;33823037;33823050;33823050;33823052;33823193;33823193;33823193;33823193;33823197;33823586;33824299;33824299;33824299;33824299;33824299;33824299;33824434;33824434;33824434;33824434;33824434	33819218;33823116;33823330;33823116;33823116;33823093;33823330;33823330;33823330;33823330;33823330;33824346;33824346;33824465;33824346;33824346;33824346;33824346;33824484;33824476;33824562;33824492;33824562	-;-;-;-;-;-;-;-;-;-;-;-;-;-;-;-;-;-;-;-;-;-;-	Rps28	NM_001355384	54127	1.88476	4.90428	9.54075e-08	1.53022e-05	1
3944	chr1	156872177	156876120	-	NA	NA	NA	-4.46636	2.04823	9.86261e-08	1.55224e-05	1
8226	chr4;chr4;chr4;chr4;chr4;chr4;chr4;chr4;chr4;chr4	70427065;70435217;70448663;70455861;70461826;70463312;70488131;70488131;70534228;70534228	70433531;70435486;70448806;70456000;70461865;70463506;70488332;70488332;70534995;70534928	-;-;-;-;-;-;-;-;-;-	Megf9	NM_172694	230316	2.01918	4.52842	9.92548e-08	1.55224e-05	1
6540	chr15;chr15;chr15;chr15;chr15;chr15;chr15;chr15;chr15;chr15;chr15;chr15;chr15;chr15;chr15;chr15;chr15;chr15;chr15;chr15;chr15;chr15;chr15;chr15;chr15;chr15;chr15;chr15;chr15;chr15;chr15;chr15;chr15;chr15;chr15;chr15;chr15;chr15;chr15;chr15;chr15;chr15;chr15;chr15;chr15;chr15;chr15;chr15;chr15;chr15	36595661;36595907;36596024;36596024;36596201;36596519;36596563;36596563;36596563;36596964;36596964;36596964;36596964;36596964;36597457;36597457;36597457;36597457;36597973;36597973;36597973;36598202;36598301;36598952;36598952;36598953;36599205;36599205;36599205;36600421;36600593;36600593;36600870;36600870;36601315;36601315;36601315;36602305;36602846;36602846;36603496;36605442;36605442;36605744;366…	36596099;36596099;36596099;36596099;36596655;36596655;36596655;36596655;36596655;36597094;36597094;36597426;36597094;36597094;36597541;36597736;36597541;36597541;36598312;36598127;36598019;36598312;36598312;36599042;36599042;36599042;36599762;36599477;36599477;36601007;36600688;36600688;36601007;36601007;36601409;36601409;36601409;36602346;36602985;36602985;36605557;36605466;36605557;36605937;366…	-;-;-;-;-;-;-;-;-;-;-;-;-;-;-;-;-;-;-;-;-;-;-;-;-;-;-;-;-;-;-;-;-;-;-;-;-;-;-;-;-;-;-;-;-;-;-;-;-;-	Pabpc1	NM_008774	18458	1.2107	9.11139	9.92832e-08	1.55224e-05	1
17174	chr1;chr1;chr1;chr1;chr1;chr1;chr1;chr1;chr1;chr1;chr1;chr1;chr1;chr1;chr1;chr1;chr1;chr1;chr1;chr1;chr1;chr1;chr1;chr1;chr1;chr1;chr1;chr1;chr1;chr1;chr1;chr1;chr1;chr1;chr1;chr1;chr1;chr1;chr1;chr1;chr1;chr1;chr1;chr1;chr1;chr1;chr1	194618218;194619825;194643686;194644856;194649456;194649456;194656337;194712184;194746130;194749312;194751376;194752053;194754320;194762399;194764482;194764567;194767371;194767371;194769369;194780513;194780513;194786567;194786567;194788779;194789721;194790111;194793729;194794373;194794823;194796907;194797540;194799510;194799775;194800501;194801043;194804710;194804903;194806282;194806282;194807502…	194620867;194620397;194644947;194644947;194649638;194649638;194660012;194712318;194746230;194749435;194751529;194752149;194754434;194762599;194764578;194764578;194767561;194767561;194769556;194780664;194780664;194786628;194786684;194788915;194789888;194790204;194793968;194794516;194795057;194797049;194797808;194799576;194799921;194800660;194801146;194805002;194805002;194806472;194806472;194807671…	+;+;+;+;+;+;+;+;+;+;+;+;+;+;+;+;+;+;+;+;+;+;+;+;+;+;+;+;+;+;+;+;+;+;+;+;+;+;+;+;+;+;+;+;+;+;+	Plxna2	NM_008882	18845	4.37559	2.12544	1.0192e-07	1.58018e-05	1
3622	chr19;chr19;chr19;chr19;chr19;chr19;chr19	29367455;29372454;29373558;29380304;29382476;29384084;29385390	29367506;29372519;29373899;29380588;29382586;29384143;29388095	+;+;+;+;+;+;+	Cd274	NM_021893	60533	2.15281	6.67232	1.052e-07	1.61756e-05	1
1726	chr4;chr4;chr4;chr4;chr4;chr4;chr4;chr4;chr4;chr4;chr4;chr4;chr4;chr4;chr4;chr4;chr4;chr4;chr4;chr4	117153827;117153834;117154299;117154299;117154372;117154391;117154510;117154638;117154638;117154686;117155008;117155008;117155008;117155571;117155571;117155571;117156058;117156058;117156058;117156058	117153987;117153987;117154497;117154428;117154428;117154813;117154813;117154813;117155181;117155107;117155107;117155677;117155107;117155677;117155677;117155677;117156072;117156069;117156084;117156243	-;-;-;-;-;-;-;-;-;-;-;-;-;-;-;-;-;-;-;-	Rps8	NM_009098	20116	1.40607	6.35946	1.08219e-07	1.65035e-05	1
1662	chr1;chr1;chr1;chr1;chr1;chr1;chr1;chr1;chr1;chr1;chr1;chr1;chr1;chr1;chr1;chr1;chr1;chr1;chr1;chr1;chr1;chr1;chr1;chr1;chr1	39367842;39367878;39367929;39367929;39368149;39368149;39368149;39368149;39369850;39370014;39370014;39370014;39370014;39370014;39370954;39370954;39370954;39370954;39370954;39371009;39371302;39371302;39371302;39371302;39371302	39367934;39367934;39368255;39368006;39368255;39368255;39368255;39368255;39370139;39370139;39370139;39370139;39370139;39370139;39371066;39371066;39371066;39371366;39371066;39371066;39371366;39371366;39371364;39371365;39371911	+;+;+;+;+;+;+;+;+;+;+;+;+;+;+;+;+;+;+;+;+;+;+;+;+	Rpl31	NM_001252218	114641	1.64207	8.10127	1.13955e-07	1.72369e-05	1
2362	chr1;chr1;chr1;chr1;chr1;chr1;chr1;chr1;chr1;chr1;chr1;chr1;chr1	165763746;165763746;165764601;165769476;165769813;165769813;165769813;165770632;165770632;165770632;165773844;165773844;165773844	165764138;165764138;165764754;165769520;165769932;165769932;165769932;165770816;165770816;165770816;165773918;165775308;165775308	+;+;+;+;+;+;+;+;+;+;+;+;+	Creg1	NM_011804	433375	1.28994	8.50926	1.16208e-07	1.74358e-05	1
7268	chr9;chr9;chr9;chr9;chr9;chr9;chr9;chr9	89587216;89591101;89596010;89596436;89596436;89601042;89601042;89622617	89591300;89591300;89596075;89596690;89596690;89603391;89603394;89623125	-;-;-;-;-;-;-;-	Minar1	NM_153509	209743	3.72856	5.96212	1.22272e-07	1.8199e-05	1
1349	chr4;chr4;chr4;chr4;chr4;chr4;chr4;chr4;chr4;chr4;chr4;chr4;chr4;chr4;chr4;chr4;chr4;chr4;chr4;chr4;chr4;chr4;chr4;chr4;chr4;chr4;chr4;chr4	40936398;40936399;40936401;40936587;40937132;40937132;40937132;40937132;40939077;40939077;40939077;40939077;40941525;40941525;40941525;40941525;40943625;40943625;40943625;40943625;40946169;40946169;40946169;40946169;40947722;40947722;40947722;40947722	40936676;40936676;40936676;40936676;40937194;40937194;40937194;40937194;40939184;40939184;40939184;40939184;40941638;40941638;40941638;40941638;40943707;40943707;40943707;40943707;40946297;40946297;40946297;40946297;40948202;40948243;40948294;40948281	-;-;-;-;-;-;-;-;-;-;-;-;-;-;-;-;-;-;-;-;-;-;-;-;-;-;-;-	Bag1	NM_001171739	12017	1.56208	5.94393	1.27006e-07	1.84505e-05	1
10288	chr14;chr14;chr14;chr14;chr14;chr14;chr14;chr14;chr14;chr14;chr14;chr14;chr14;chr14;chr14;chr14;chr14;chr14;chr14;chr14;chr14;chr14;chr14;chr14;chr14;chr14;chr14;chr14;chr14;chr14;chr14;chr14;chr14;chr14;chr14;chr14;chr14;chr14;chr14;chr14;chr14;chr14;chr14;chr14;chr14;chr14;chr14;chr14;chr14;chr14;chr14;chr14;chr14;chr14;chr14;chr14;chr14;chr14;chr14;chr14;chr14;chr14;chr14;chr14;chr14;chr14;chr…	31139013;31139013;31139013;31139013;31139017;31139017;31139019;31139297;31139297;31139297;31139297;31139297;31139297;31139297;31139507;31139507;31139507;31139507;31139507;31139744;31139744;31139744;31139744;31139744;31139926;31139926;31139926;31139969;31140148;31140148;31140148;31140356;31140356;31140356;31140356;31140356;31140356;31140555;31140555;31140555;31140809;31140809;31140809;31140809;311…	31139203;31139203;31139203;31139203;31139203;31139203;31139203;31139413;31139413;31139324;31139413;31139413;31139413;31139413;31140267;31139653;31139653;31139653;31139653;31139848;31139848;31140267;31139848;31139848;31140075;31140075;31140267;31140267;31140267;31140174;31140267;31140943;31140720;31140465;31140465;31140720;31140465;31140720;31140720;31140720;31140942;31140942;31140942;31140942;311…	-;-;-;-;-;-;-;-;-;-;-;-;-;-;-;-;-;-;-;-;-;-;-;-;-;-;-;-;-;-;-;-;-;-;-;-;-;-;-;-;-;-;-;-;-;-;-;-;-;-;-;-;-;-;-;-;-;-;-;-;-;-;-;-;-;-;-;-;-;-;-;-;-;-;-;-;-;-;-;-;-;-;-;-;-;-;-;-;-;-;-;-;-;-;-;-;-;-;-;-;-;-;-;-;-;-;-;-;-;-;-;-;-;-;-;-;-;-;-;-;-;-;-;-;-;-;-;-;-;-;-;-;-;-;-;-;-;-;-;-;-;-;-;-;-;-;-;-;-;-;-;-;-;-;-;-;-;-;-;-;-;-;-;-;-;-;-;-	Stab1	NM_138672	192187	-2.1187	7.91583	1.27726e-07	1.84505e-05	1
1023	chr7;chr7;chr7;chr7;chr7;chr7;chr7;chr7;chr7;chr7;chr7;chr7	142371096;142371148;142376601;142376833;142376833;142377026;142377026;142377333;142377333;142380766;142380766;142382592	142371310;142371310;142376738;142376931;142376931;142377170;142377170;142377455;142377455;142380992;142380864;142382667	-;-;-;-;-;-;-;-;-;-;-;-	NA	NA	NA	1.91788	12.9807	1.27761e-07	1.84505e-05	1
1677	chr3;chr3;chr3;chr3;chr3;chr3;chr3;chr3;chr3;chr3;chr3;chr3;chr3;chr3;chr3;chr3;chr3;chr3;chr3;chr3;chr3;chr3;chr3;chr3;chr3;chr3;chr3;chr3;chr3;chr3;chr3;chr3;chr3;chr3;chr3;chr3;chr3;chr3	37404910;37404910;37404910;37404910;37404982;37404986;37405079;37405356;37409508;37409508;37409508;37409508;37409508;37409508;37409508;37410585;37412360;37412360;37412360;37412360;37412360;37412371;37415651;37416701;37416701;37416701;37416701;37416701;37416701;37419342;37419342;37419342;37419342;37419342;37419342;37419438;37419823;37419823	37405494;37405494;37405494;37405494;37405491;37405491;37405494;37405494;37409562;37409562;37409562;37409562;37409562;37409562;37409562;37410675;37412415;37412415;37412415;37412415;37412415;37412415;37415692;37416904;37416904;37416904;37416904;37416904;37416904;37419557;37419590;37419573;37419580;37419596;37419580;37419566;37420186;37420211	-;-;-;-;-;-;-;-;-;-;-;-;-;-;-;-;-;-;-;-;-;-;-;-;-;-;-;-;-;-;-;-;-;-;-;-;-;-	Nudt6	NM_001291044	229228	1.81047	4.44927	1.28254e-07	1.84505e-05	1
4039	chr7;chr7;chr7;chr7;chr7;chr7;chr7;chr7;chr7;chr7;chr7;chr7;chr7	68736995;68739885;68740955;68741511;68741645;68742572;68742572;68744782;68744782;68745145;68745145;68748769;68748769	68739533;68740039;68741117;68741901;68741901;68742674;68742674;68744929;68744929;68745211;68745211;68749188;68749241	-;-;-;-;-;-;-;-;-;-;-;-;-	Arrdc4	NM_001042592	66412	2.22268	5.16766	1.28921e-07	1.84505e-05	1
322	chr3;chr3	37312519;37404612	37312585;37404866	+;+	NA	NA	NA	4.49235	2.58083	1.33193e-07	1.89165e-05	1
8620	chr3;chr3;chr3;chr3;chr3;chr3;chr3;chr3;chr3;chr3;chr3;chr3;chr3;chr3;chr3;chr3;chr3;chr3;chr3;chr3;chr3;chr3;chr3;chr3;chr3;chr3;chr3;chr3;chr3;chr3;chr3;chr3;chr3;chr3;chr3;chr3;chr3;chr3;chr3;chr3;chr3;chr3;chr3;chr3;chr3;chr3;chr3;chr3;chr3;chr3;chr3;chr3;chr3;chr3;chr3	135212537;135215104;135216332;135216546;135217253;135218033;135218474;135218624;135220280;135222228;135223170;135224957;135228757;135230048;135231365;135232897;135233728;135233971;135234833;135235066;135235457;135237503;135237927;135238315;135239757;135240948;135242063;135242210;135242477;135243600;135243600;135246487;135246487;135246817;135247338;135248070;135248382;135249656;135251422;135255447…	135212714;135215195;135216421;135216664;135217372;135218114;135218541;135218689;135220331;135222315;135223299;135225076;135228915;135230204;135231453;135233064;135233802;135234090;135234955;135235222;135235611;135237817;135238199;135238470;135239948;135241106;135242353;135242353;135242632;135243878;135243878;135246645;135246645;135247101;135247625;135248228;135248663;135249814;135251682;135255548…	+;+;+;+;+;+;+;+;+;+;+;+;+;+;+;+;+;+;+;+;+;+;+;+;+;+;+;+;+;+;+;+;+;+;+;+;+;+;+;+;+;+;+;+;+;+;+;+;+;+;+;+;+;+;+	Cenpe	NM_173762	229841	2.84176	4.08301	1.35701e-07	1.91266e-05	1
10478	chr8;chr8;chr8;chr8;chr8;chr8;chr8;chr8;chr8;chr8;chr8;chr8;chr8;chr8;chr8;chr8;chr8;chr8;chr8;chr8;chr8;chr8;chr8;chr8;chr8;chr8;chr8;chr8;chr8	68880491;68880555;68880555;68880657;68887443;68887443;68887443;68890744;68891378;68892595;68892595;68892595;68894627;68894627;68894627;68895662;68895662;68895662;68896599;68896599;68899417;68899417;68901148;68901148;68902284;68902284;68904506;68904506;68907233	68880840;68884508;68880840;68880840;68889681;68887603;68887603;68890933;68891588;68892774;68892774;68892774;68894738;68894738;68894738;68895819;68895895;68895895;68896841;68896841;68899537;68899537;68901330;68901330;68902385;68902385;68904567;68906934;68907448	+;+;+;+;+;+;+;+;+;+;+;+;+;+;+;+;+;+;+;+;+;+;+;+;+;+;+;+;+	Lpl	NM_008509	16956	4.02407	9.40706	1.45583e-07	2.03653e-05	1
17492	chr11;chr11;chr11;chr11;chr11;chr11;chr11;chr11;chr11;chr11;chr11;chr11;chr11;chr11;chr11;chr11;chr11;chr11;chr11;chr11;chr11;chr11;chr11;chr11;chr11;chr11;chr11;chr11;chr11;chr11;chr11;chr11;chr11;chr11;chr11;chr11;chr11;chr11;chr11;chr11;chr11;chr11;chr11;chr11;chr11;chr11;chr11;chr11;chr11;chr11;chr11;chr11;chr11;chr11;chr11;chr11;chr11;chr11;chr11;chr11;chr11;chr11;chr11;chr11;chr11;chr11;chr…	30099395;30099396;30099396;30101513;30101613;30101613;30101613;30103248;30103248;30104436;30104436;30104436;30106785;30109089;30109089;30109871;30109871;30109871;30109871;30109948;30110726;30110726;30110726;30110726;30110726;30112827;30112827;30112827;30112827;30113856;30113856;30113856;30113856;30114676;30114676;30114676;30114676;30117636;30117636;30117636;30117636;30118291;30118291;30118291;301…	30100714;30100714;30100714;30103421;30101655;30101655;30103249;30103421;30103421;30105610;30104674;30104674;30109152;30109152;30109152;30109980;30109980;30109980;30109980;30109980;30110922;30111359;30110922;30110922;30110922;30112911;30112911;30112911;30112911;30113994;30113994;30113994;30113994;30114920;30114920;30114920;30114920;30118010;30118010;30118010;30118010;30118495;30118495;30118495;301…	-;-;-;-;-;-;-;-;-;-;-;-;-;-;-;-;-;-;-;-;-;-;-;-;-;-;-;-;-;-;-;-;-;-;-;-;-;-;-;-;-;-;-;-;-;-;-;-;-;-;-;-;-;-;-;-;-;-;-;-;-;-;-;-;-;-;-;-;-;-;-;-;-;-;-;-;-;-;-;-;-;-;-;-;-;-;-;-;-;-;-;-;-;-;-;-;-;-;-;-;-;-;-;-;-;-;-;-;-;-;-;-;-;-;-;-;-;-;-;-;-;-;-;-;-;-;-;-;-;-;-;-;-;-;-;-;-;-;-;-;-	Sptbn1	NM_009260	20742	2.06445	6.21729	1.63746e-07	2.27351e-05	1
419	chrX;chrX;chrX	37187588;37189874;37190989	37187741;37189963;37191163	-;-;-	Ndufa1	NM_019443	54405	2.82962	3.89943	1.73886e-07	2.39641e-05	1
16067	chr2;chr2;chr2;chr2;chr2;chr2;chr2;chr2;chr2;chr2;chr2;chr2;chr2;chr2;chr2;chr2;chr2;chr2;chr2;chr2;chr2;chr2;chr2;chr2;chr2;chr2;chr2;chr2;chr2;chr2;chr2;chr2;chr2;chr2;chr2;chr2;chr2;chr2;chr2;chr2;chr2;chr2;chr2;chr2;chr2;chr2;chr2;chr2;chr2;chr2;chr2;chr2;chr2;chr2;chr2;chr2;chr2;chr2;chr2;chr2;chr2;chr2;chr2;chr2;chr2;chr2;chr2;chr2;chr2;chr2;chr2;chr2;chr2;chr2;chr2;chr2;chr2;chr2;chr2;chr2…	19909780;20116973;20289894;20289913;20289913;20339824;20339922;20339922;20510047;20510047;20519513;20519513;20519791;20519811;20519828;20529959;20529959;20529959;20529959;20529959;20529959;20529959;20529959;20529959;20547980;20548022;20559935;20661898;20661898;20661898;20661898;20661898;20661898;20661898;20661898;20661898;20661898;20661898;20661898;20709405;20709405;20709405;20709405;20709405;207…	19910279;20117053;20290041;20290041;20290041;20340109;20340109;20340109;20510259;20510259;20519927;20519927;20519927;20519927;20519927;20530242;20530242;20530242;20530242;20530242;20530242;20530242;20530242;20530242;20548116;20548116;20560194;20662096;20662316;20662096;20662096;20662096;20662096;20662096;20661918;20662096;20662052;20662096;20662096;20709545;20709635;20711878;20709603;20709603;207…	+;+;+;+;+;+;+;+;+;+;+;+;+;+;+;+;+;+;+;+;+;+;+;+;+;+;+;+;+;+;+;+;+;+;+;+;+;+;+;+;+;+;+;+;+;+;+;+;+;+;+;+;+;+;+;+;+;+;+;+;+;+;+;+;+;+;+;+;+;+;+;+;+;+;+;+;+;+;+;+;+;+;+;+;+;+;+;+;+;+;+;+;+;+;+;+;+;+;+;+;+;+;+;+;+;+;+;+;+;+;+;+;+;+;+;+;+;+;+;+;+;+;+;+;+;+;+;+;+;+;+;+;+;+;+;+;+;+;+;+;+;+;+;+;+;+;+;+;+;+;+;+;+;+;+;+;+;+;+;+;+;+;+;+;+;+;+;+;+;+;+;+;+;+;+;+;+;+;+;+;+;+;+;+;+;+;+;+;+;+;+;+;+;+;+;+	Etl4	NM_001081006	208618	2.9241	5.99976	2.01973e-07	2.74776e-05	1
3536	chr14;chr14	115042879;115043271	115042957;115046727	+;+	NA	NA	NA	-3.17697	3.15895	2.02335e-07	2.74776e-05	1
4545	chrX;chrX;chrX;chrX;chrX;chrX;chrX;chrX;chrX;chrX;chrX;chrX;chrX;chrX	96713441;96713492;96713513;96714197;96715074;96715074;96715074;96715074;96716254;96716254;96716254;96716838;96716838;96718129	96714455;96714455;96714455;96714455;96715785;96715199;96715199;96715199;96716387;96716387;96716520;96719282;96717523;96719388	+;+;+;+;+;+;+;+;+;+;+;+;+;+	Gpr165	NM_029536	76206	-2.43064	5.68234	2.11632e-07	2.8532e-05	1
6793	chr3	61361638	61368430	+	Rap2b	NM_028712	74012	2.15033	4.77173	2.20182e-07	2.94711e-05	1
3307	chr1;chr1;chr1;chr1;chr1;chr1;chr1;chr1;chr1;chr1;chr1;chr1;chr1;chr1;chr1;chr1;chr1;chr1;chr1;chr1;chr1;chr1;chr1;chr1;chr1;chr1;chr1;chr1;chr1;chr1;chr1;chr1;chr1;chr1;chr1;chr1;chr1;chr1;chr1;chr1;chr1;chr1;chr1	171588624;171588632;171588648;171591536;171593423;171593423;171593423;171593423;171593855;171593855;171593855;171593855;171596490;171596490;171596490;171596490;171597684;171597684;171597684;171597684;171599647;171599647;171599647;171599647;171600505;171600982;171600982;171600982;171600982;171601787;171601787;171601787;171601787;171601787;171604990;171604990;171604990;171604990;171607108;171607200…	171589125;171589125;171589125;171591785;171593494;171593494;171593494;171593494;171594189;171594189;171594189;171594189;171596543;171596543;171596543;171596543;171597782;171597782;171597782;171597782;171599916;171599916;171599916;171599916;171601320;171601320;171601320;171601320;171601320;171602062;171602062;171602062;171602062;171602062;171605319;171605319;171605319;171605319;171607334;171607360…	-;-;-;-;-;-;-;-;-;-;-;-;-;-;-;-;-;-;-;-;-;-;-;-;-;-;-;-;-;-;-;-;-;-;-;-;-;-;-;-;-;-;-	Ly9	NM_001277968	17085	1.79914	5.69181	2.23541e-07	2.97071e-05	1
6945	chr4;chr4;chr4;chr4;chr4;chr4;chr4;chr4;chr4;chr4;chr4;chr4;chr4;chr4;chr4;chr4;chr4;chr4;chr4;chr4;chr4;chr4;chr4;chr4;chr4;chr4;chr4;chr4;chr4;chr4;chr4;chr4;chr4;chr4;chr4;chr4;chr4;chr4;chr4;chr4;chr4;chr4;chr4;chr4;chr4;chr4;chr4;chr4;chr4;chr4;chr4;chr4;chr4;chr4;chr4;chr4;chr4;chr4;chr4;chr4;chr4;chr4;chr4;chr4;chr4;chr4;chr4;chr4;chr4;chr4;chr4;chr4;chr4;chr4;chr4;chr4;chr4	53440413;53440413;53440671;53440671;53440684;53481464;53481464;53481464;53481464;53481464;53491388;53491388;53491388;53491388;53517545;53517545;53517545;53517545;53517545;53528655;53528655;53528655;53528655;53528655;53535612;53536323;53536323;53536323;53536323;53538390;53538390;53538390;53538390;53538390;53541301;53541301;53541301;53541301;53541301;53542365;53542365;53542365;53542365;53542365;535…	53440716;53440716;53440716;53440716;53440716;53481553;53481553;53481553;53481553;53481553;53491530;53491530;53491530;53491530;53517681;53517681;53517681;53517681;53517681;53528748;53528748;53528709;53528748;53528748;53536492;53536492;53536492;53536492;53536492;53538479;53538479;53538479;53538479;53538479;53541440;53541440;53541440;53541440;53541440;53542551;53542551;53542551;53542551;53542551;535…	+;+;+;+;+;+;+;+;+;+;+;+;+;+;+;+;+;+;+;+;+;+;+;+;+;+;+;+;+;+;+;+;+;+;+;+;+;+;+;+;+;+;+;+;+;+;+;+;+;+;+;+;+;+;+;+;+;+;+;+;+;+;+;+;+;+;+;+;+;+;+;+;+;+;+;+;+	Slc44a1	NM_001159633	100434	2.02724	7.15033	2.37113e-07	3.12871e-05	1
15741	chr3;chr3;chr3;chr3;chr3;chr3;chr3;chr3;chr3;chr3;chr3;chr3;chr3;chr3;chr3;chr3	137867675;137867887;137868166;137885273;137885273;137885273;137892808;137892808;137892808;137902187;137902187;137903883;137904745;137905230;137905885;137908345	137868056;137868056;137868411;137885444;137885444;137885444;137892953;137896029;137892953;137902257;137902372;137903977;137904854;137908929;137906057;137916557	+;+;+;+;+;+;+;+;+;+;+;+;+;+;+;+	Dnajb14	NM_001033155	70604	1.70821	8.34184	2.39256e-07	3.13476e-05	1
7664	chr2;chr2;chr2;chr2;chr2;chr2;chr2;chr2;chr2;chr2;chr2;chr2;chr2;chr2;chr2;chr2	13651021;13657154;13665420;13665420;13668785;13668785;13672483;13672483;13696828;13696828;13723443;13723443;13792754;13792754;13793248;13793344	13657290;13657290;13665512;13665512;13668897;13668897;13672627;13672627;13696914;13696914;13723532;13723532;13792852;13792852;13793293;13794064	-;-;-;-;-;-;-;-;-;-;-;-;-;-;-;-	St8sia6	NM_145838	241230	2.72068	8.60341	2.4648e-07	3.20683e-05	1
2027	chr10;chr10;chr10;chr10;chr10;chr10;chr10;chr10;chr10;chr10;chr10;chr10;chr10;chr10;chr10;chr10;chr10;chr10;chr10;chr10;chr10;chr10;chr10;chr10;chr10;chr10;chr10;chr10;chr10;chr10;chr10;chr10;chr10;chr10;chr10;chr10	23785183;23785183;23785184;23785198;23785198;23785205;23785205;23785576;23785576;23785576;23785576;23785576;23785576;23785626;23785902;23785902;23785902;23785902;23785902;23785902;23786205;23786625;23786625;23786764;23786764;23786764;23786764;23786994;23786994;23786994;23786994;23787156;23787156;23787156;23787156;23787156	23785273;23785273;23786880;23785273;23785273;23785273;23785273;23785677;23785677;23785994;23785677;23785677;23785677;23785677;23786512;23786004;23786004;23786004;23786004;23786004;23787044;23786639;23786802;23786880;23786880;23786880;23786880;23787044;23787089;23787044;23787044;23787179;23787188;23787217;23787202;23787275	-;-;-;-;-;-;-;-;-;-;-;-;-;-;-;-;-;-;-;-;-;-;-;-;-;-;-;-;-;-;-;-;-;-;-;-	Rps12	NM_011295	20042	1.36326	6.63714	2.60955e-07	3.37158e-05	1
12785	chr12;chr12;chr12;chr12;chr12;chr12;chr12;chr12;chr12;chr12;chr12;chr12;chr12;chr12;chr12;chr12;chr12;chr12;chr12;chr12;chr12;chr12;chr12;chr12;chr12;chr12;chr12;chr12;chr12;chr12;chr12;chr12;chr12;chr12;chr12;chr12;chr12;chr12;chr12;chr12;chr12;chr12;chr12;chr12;chr12;chr12;chr12;chr12;chr12;chr12;chr12;chr12;chr12;chr12;chr12;chr12;chr12;chr12;chr12;chr12;chr12;chr12;chr12;chr12;chr12;chr12;chr…	117516479;117518010;117527136;117533888;117575555;117575555;117577621;117577621;117581694;117581694;117584043;117584043;117595241;117595241;117595241;117609853;117613381;117613381;117647044;117647044;117658034;117658278;117658278;117688564;117688564;117688836;117688956;117689148;117689148;117709269;117709269;117709269;117709269;117714105;117714105;117714105;117714105;117715307;117715307;117715307…	117516903;117518136;117527249;117534233;117575605;117575605;117577727;117577727;117581815;117581815;117584211;117584211;117595307;117595307;117595307;117610242;117613429;117613429;117647117;117647117;117658403;117658370;117658403;117688682;117688682;117689236;117689236;117689236;117689236;117709347;117709347;117709347;117709347;117716365;117714249;117714249;117714249;117715404;117715404;117715404…	+;+;+;+;+;+;+;+;+;+;+;+;+;+;+;+;+;+;+;+;+;+;+;+;+;+;+;+;+;+;+;+;+;+;+;+;+;+;+;+;+;+;+;+;+;+;+;+;+;+;+;+;+;+;+;+;+;+;+;+;+;+;+;+;+;+;+;+;+;+;+;+;+;+;+;+;+	Rapgef5	NM_175930	217944	-1.31148	7.60872	2.74947e-07	3.52785e-05	1
1217	chr12;chr12;chr12;chr12;chr12;chr12;chr12;chr12;chr12;chr12;chr12;chr12;chr12;chr12;chr12;chr12	111961375;111961375;111961376;111961516;111962433;111962433;111962433;111962433;111962961;111963230;111963230;111963230;111966594;111966694;111966924;111966924	111961538;111961538;111961538;111961538;111962456;111962456;111962456;111962708;111963353;111963353;111963353;111963353;111966894;111966957;111966967;111966977	-;-;-;-;-;-;-;-;-;-;-;-;-;-;-;-	Atp5mpl	NM_001361914	70257	2.11302	4.77029	2.77961e-07	3.5421e-05	1
5883	chr10;chr10;chr10;chr10;chr10;chr10;chr10;chr10;chr10;chr10;chr10;chr10;chr10;chr10;chr10;chr10;chr10;chr10;chr10;chr10;chr10;chr10;chr10;chr10;chr10;chr10;chr10;chr10;chr10;chr10;chr10;chr10;chr10;chr10;chr10;chr10;chr10;chr10;chr10;chr10;chr10;chr10;chr10;chr10;chr10;chr10;chr10;chr10;chr10;chr10;chr10;chr10;chr10;chr10;chr10;chr10;chr10;chr10;chr10;chr10;chr10;chr10;chr10;chr10;chr10;chr10;chr…	88379132;88379224;88379224;88379226;88379469;88379469;88400652;88400652;88400652;88411916;88411916;88411916;88411916;88412605;88412605;88412605;88412605;88414393;88414393;88414393;88414393;88419125;88419125;88419426;88419426;88428493;88428493;88429461;88429461;88429566;88429840;88429840;88429840;88431333;88431333;88431333;88432441;88432441;88432441;88433049;88433049;88433137;88433361;88436002;884…	88379296;88379535;88379314;88379535;88379535;88379535;88400737;88400737;88400737;88412035;88412035;88412035;88412035;88412646;88412646;88412646;88412646;88414598;88414598;88414598;88414555;88419189;88419189;88419560;88419560;88428654;88428654;88429640;88429640;88429640;88430010;88430010;88430010;88431456;88431456;88431456;88432644;88432644;88432644;88434088;88434088;88433288;88434088;88436201;884…	+;+;+;+;+;+;+;+;+;+;+;+;+;+;+;+;+;+;+;+;+;+;+;+;+;+;+;+;+;+;+;+;+;+;+;+;+;+;+;+;+;+;+;+;+;+;+;+;+;+;+;+;+;+;+;+;+;+;+;+;+;+;+;+;+;+;+;+	Gnptab	NM_001004164	432486	1.42109	6.73734	2.83231e-07	3.5847e-05	1
7051	chr13;chr13;chr13;chr13;chr13;chr13;chr13;chr13;chr13;chr13;chr13;chr13;chr13;chr13;chr13	40859754;40887193;40917601;40917650;40946732;40953415;40953576;40953576;40953576;40953576;40953576;40958152;40958152;40958152;40958152	40861273;40888285;40918801;40918801;40946821;40953671;40953820;40953671;40953671;40953789;40953671;40958228;40960891;40960892;40960887	+;+;+;+;+;+;+;+;+;+;+;+;+;+;+	Gcnt2	NM_008105	14538	1.45457	7.02381	2.86843e-07	3.60359e-05	1
2065	chr10;chr10;chr10;chr10;chr10;chr10;chr10;chr10;chr10;chr10;chr10;chr10;chr10;chr10;chr10;chr10	57794335;57794374;57794568;57800911;57800911;57800916;57802420;57802420;57802420;57805567;57805567;57807355;57807355;57807877;57809046;57811213	57794409;57794784;57794849;57801124;57801124;57801124;57802564;57802506;57802564;57805663;57805663;57807470;57807524;57808057;57809170;57811830	+;+;+;+;+;+;+;+;+;+;+;+;+;+;+;+	Smpdl3a	NM_020561	57319	1.72505	5.1025	2.88597e-07	3.60359e-05	1
3682	chr10;chr10;chr10;chr10;chr10;chr10;chr10;chr10;chr10;chr10;chr10;chr10;chr10;chr10;chr10;chr10;chr10;chr10;chr10;chr10;chr10;chr10;chr10;chr10;chr10;chr10;chr10;chr10;chr10;chr10;chr10;chr10;chr10;chr10;chr10;chr10	128900989;128908820;128908901;128909345;128909699;128909922;128910395;128910395;128910395;128910395;128910622;128911452;128911452;128911452;128911452;128911452;128911795;128911795;128911795;128911795;128911795;128911968;128911968;128911968;128911968;128911968;128912161;128912161;128912161;128912161;128912438;128912438;128912438;128912675;128912675;128912675	128901135;128909052;128909052;128909522;128909958;128912815;128910471;128910471;128910471;128910471;128910775;128911640;128911640;128911640;128911640;128911640;128911869;128911869;128911869;128911869;128911869;128912063;128912063;128912063;128912063;128912063;128912301;128912227;128912301;128912301;128912521;128912521;128912521;128912815;128912822;128912822	+;+;+;+;+;+;+;+;+;+;+;+;+;+;+;+;+;+;+;+;+;+;+;+;+;+;+;+;+;+;+;+;+;+;+;+	Cd63	NM_001042580	12512	2.06724	6.85578	2.91946e-07	3.6211e-05	1
3140	chr5;chr5;chr5;chr5;chr5;chr5;chr5;chr5;chr5;chr5;chr5;chr5;chr5;chr5;chr5;chr5;chr5;chr5;chr5;chr5;chr5;chr5	121204481;121204521;121204546;121205406;121205406;121205409;121205754;121205754;121206638;121206667;121206724;121207077;121207147;121207147;121207147;121208196;121208391;121208391;121208410;121208782;121208782;121208782	121204552;121204552;121205259;121206202;121205663;121205663;121206445;121205855;121206810;121206810;121206810;121207195;121207195;121207384;121207195;121208575;121208555;121208575;121208575;121208966;121208965;121209241	+;+;+;+;+;+;+;+;+;+;+;+;+;+;+;+;+;+;+;+;+;+	Rpl6	NM_011290	19988	1.31826	6.32886	3.39571e-07	4.18392e-05	1
654	chr1	64993951	64994604	-	NA	NA	NA	1.95396	4.37003	3.43038e-07	4.19883e-05	1
2134	chr3	136049555	136051688	-	NA	NA	NA	-7.59182	1.48613	3.4983e-07	4.25398e-05	1
1999	chr7	49469712	49471710	+	NA	NA	NA	-5.81025	0.998821	3.52689e-07	4.26089e-05	1
2353	chr12;chr12;chr12;chr12;chr12;chr12;chr12;chr12;chr12;chr12;chr12;chr12;chr12	73843039;73843109;73849647;73863475;73869513;73926481;73928823;73930416;73932326;73933503;73934629;73949624;73949624	73843372;73843372;73849939;73863620;73869612;73926754;73929100;73930530;73932464;73933601;73935012;73949814;73949785	-;-;-;-;-;-;-;-;-;-;-;-;-	NA	NA	NA	1.63567	4.88865	3.6196e-07	4.34468e-05	1
835	chrX;chrX;chrX;chrX;chrX;chrX;chrX;chrX;chrX;chrX;chrX;chrX	167063194;167063336;167063552;167064837;167064837;167068280;167068280;167068280;167069136;167069136;167070293;167070293	167063575;167063575;167063575;167065005;167065005;167068408;167068389;167068408;167069202;167069202;167070380;167070380	-;-;-;-;-;-;-;-;-;-;-;-	Gm8817	NM_001101606	667794	-6.47868	0.367048	3.74555e-07	4.46705e-05	1
7862	chr2;chr2;chr2;chr2;chr2;chr2;chr2;chr2;chr2;chr2;chr2;chr2;chr2;chr2;chr2;chr2;chr2;chr2;chr2;chr2;chr2;chr2;chr2;chr2;chr2;chr2;chr2;chr2;chr2;chr2;chr2;chr2;chr2;chr2;chr2;chr2;chr2;chr2;chr2;chr2;chr2;chr2;chr2;chr2;chr2;chr2;chr2;chr2;chr2;chr2;chr2;chr2;chr2;chr2;chr2;chr2;chr2;chr2;chr2;chr2;chr2;chr2;chr2;chr2;chr2;chr2;chr2;chr2;chr2;chr2;chr2;chr2;chr2;chr2;chr2;chr2;chr2;chr2;chr2;chr2	32414487;32414487;32414490;32414970;32415060;32416209;32416409;32416409;32416409;32416409;32416409;32416409;32417092;32417092;32417092;32417092;32417092;32417092;32417172;32417346;32417346;32417346;32417346;32417346;32417346;32417346;32417418;32417724;32417724;32417724;32417724;32417724;32417724;32417724;32419048;32419048;32419048;32419048;32419048;32419048;32419048;32419048;32419130;32420305;324…	32416322;32416322;32416322;32416322;32416322;32416322;32416559;32416571;32416559;32416559;32416559;32416559;32417259;32417259;32417259;32417259;32417259;32417259;32417259;32417453;32417830;32417453;32417453;32417453;32417453;32417453;32417453;32417876;32417876;32417876;32417876;32417876;32417876;32417876;32419206;32419206;32419206;32419206;32419206;32419206;32419206;32419206;32419206;32420416;324…	-;-;-;-;-;-;-;-;-;-;-;-;-;-;-;-;-;-;-;-;-;-;-;-;-;-;-;-;-;-;-;-;-;-;-;-;-;-;-;-;-;-;-;-;-;-;-;-;-;-;-;-;-;-;-;-;-;-;-;-;-;-;-;-;-;-;-;-;-;-;-;-;-;-;-;-;-;-;-;-	Slc25a25	NM_001164357	227731	1.674	5.18271	3.78941e-07	4.49058e-05	1
12451	chr5;chr5;chr5;chr5;chr5;chr5;chr5;chr5;chr5;chr5;chr5;chr5;chr5;chr5;chr5;chr5;chr5;chr5;chr5;chr5;chr5;chr5;chr5;chr5;chr5;chr5;chr5;chr5;chr5;chr5;chr5;chr5;chr5;chr5;chr5;chr5;chr5;chr5;chr5;chr5;chr5;chr5;chr5;chr5;chr5	62602445;62602445;62606075;62611704;62611704;62613994;62615004;62621839;62630133;62635264;62635952;62638962;62641328;62642207;62642795;62646183;62646183;62649689;62654046;62668789;62669027;62669880;62670936;62675952;62676512;62677102;62677258;62677945;62677945;62683355;62683355;62685561;62698241;62706608;62706617;62714733;62730521;62730521;62732970;62733900;62734988;62748776;62749296;62765520;627…	62604656;62604656;62606209;62611767;62612374;62614029;62615086;62621966;62630261;62638911;62636069;62639036;62641396;62642942;62642942;62646241;62646288;62649901;62654209;62668852;62669225;62669982;62671080;62676086;62676686;62677284;62677284;62678030;62678030;62683561;62683554;62685676;62698419;62706728;62706728;62714802;62730821;62730874;62733061;62733976;62735046;62749816;62749816;62766159;627…	-;-;-;-;-;-;-;-;-;-;-;-;-;-;-;-;-;-;-;-;-;-;-;-;-;-;-;-;-;-;-;-;-;-;-;-;-;-;-;-;-;-;-;-;-	Arap2	NM_178407	212285	2.17297	4.68591	3.87553e-07	4.56356e-05	1
1350	chr19	34473786	34475135	-	Ch25h	NM_009890	12642	3.26235	2.56905	3.95482e-07	4.62763e-05	1
2045	chr16;chr16;chr16;chr16;chr16;chr16;chr16;chr16;chr16;chr16;chr16;chr16;chr16;chr16;chr16;chr16;chr16;chr16;chr16;chr16;chr16	44811733;44811756;44820728;44820728;44820728;44830299;44832075;44832075;44832075;44832858;44832858;44832858;44833284;44833284;44833284;44837946;44837946;44837946;44838425;44838425;44838425	44811844;44811844;44820959;44820959;44820959;44830531;44832137;44832137;44832137;44833172;44833172;44833172;44833532;44833532;44833532;44838060;44838060;44838060;44839133;44839150;44839134	+;+;+;+;+;+;+;+;+;+;+;+;+;+;+;+;+;+;+;+;+	Cd200r4	NM_207244	239849	3.08024	2.72157	4.09721e-07	4.76429e-05	1
10061	chr7;chr7;chr7;chr7;chr7;chr7;chr7;chr7;chr7;chr7;chr7;chr7;chr7;chr7;chr7;chr7;chr7;chr7;chr7	135689784;135693080;135694232;135701902;135704068;135704339;135704543;135704636;135705610;135705610;135707361;135707361;135708766;135708766;135710845;135710845;135713757;135713961;135716048	135690133;135693496;135701067;135702057;135704239;135704457;135704795;135704795;135705785;135705785;135707486;135708320;135708811;135708811;135710911;135710911;135713872;135714039;135716361	-;-;-;-;-;-;-;-;-;-;-;-;-;-;-;-;-;-;-	Mki67	NM_001081117	17345	2.46232	6.75308	4.12797e-07	4.77024e-05	1
1293	chr4;chr4;chr4;chr4;chr4;chr4;chr4	95193313;95193362;95193701;95197463;95206190;95206190;95208872	95193404;95193404;95193842;95197567;95206248;95206287;95209727	+;+;+;+;+;+;+	NA	NA	NA	-7.54112	0.626539	4.28994e-07	4.92681e-05	1
375	chr11;chr11;chr11	94756976;94757359;94757731	94757152;94757523;94757763	-;-;-	NA	NA	NA	3.32934	2.59245	4.37066e-07	4.98872e-05	1
1897	chr15	27479006	27480902	+	NA	NA	NA	3.65552	3.37994	4.72319e-07	5.34169e-05	1
9651	chr7;chr7;chr7;chr7;chr7;chr7;chr7;chr7;chr7;chr7;chr7;chr7;chr7;chr7;chr7;chr7;chr7;chr7;chr7;chr7;chr7	117380979;117380979;117475492;117475492;117475492;117548584;117548584;117548584;117591874;117591874;117593537;117593537;117621920;117621920;117634600;117634600;117637595;117643478;117650614;117656412;117667300	117381520;117381520;117475530;117475530;117475530;117549359;117549097;117549097;117592046;117592046;117593739;117593739;117622000;117622000;117634816;117635185;117637771;117643740;117650809;117656745;117673580	+;+;+;+;+;+;+;+;+;+;+;+;+;+;+;+;+;+;+;+;+	Xylt1	NM_175645	233781	2.46774	5.69166	4.73732e-07	5.34169e-05	1
3008	chr9;chr9;chr9;chr9;chr9;chr9;chr9;chr9;chr9;chr9;chr9;chr9;chr9;chr9;chr9;chr9;chr9;chr9;chr9;chr9;chr9;chr9;chr9;chr9;chr9;chr9;chr9;chr9;chr9;chr9;chr9	114401076;114401108;114416961;114420353;114420353;114421689;114421689;114423945;114423945;114430313;114430313;114434401;114434401;114437739;114437739;114437941;114437941;114443009;114443009;114450597;114450597;114454188;114454188;114456431;114456431;114459594;114459594;114464044;114464044;114473838;114473838	114401269;114401269;114417130;114420503;114420503;114421749;114421749;114424039;114424039;114430493;114430493;114434459;114434459;114437860;114437860;114437981;114437981;114443212;114443121;114450671;114450671;114454277;114454277;114456547;114456547;114459725;114459725;114464298;114464298;114474898;114474377	+;+;+;+;+;+;+;+;+;+;+;+;+;+;+;+;+;+;+;+;+;+;+;+;+;+;+;+;+;+;+	Glb1	NM_009752	12091	1.67103	5.62054	4.99606e-07	5.5995e-05	1
5205	chr3;chr3;chr3;chr3;chr3;chr3;chr3;chr3;chr3;chr3;chr3;chr3;chr3;chr3;chr3;chr3;chr3	88744700;88744700;88744701;88747472;88748779;88748779;88748779;88748782;88751912;88761726;88761726;88761726;88772291;88772291;88772714;88775104;88775104	88748010;88748010;88748010;88748010;88748902;88748902;88748902;88748902;88752051;88762549;88762384;88762549;88772599;88772990;88773035;88775152;88775164	-;-;-;-;-;-;-;-;-;-;-;-;-;-;-;-;-	Syt11	NM_018804	229521	2.55982	5.57458	5.19743e-07	5.79031e-05	1
1762	chr5;chr5;chr5;chr5;chr5;chr5;chr5;chr5;chr5;chr5;chr5;chr5;chr5;chr5;chr5	114669398;114670083;114670228;114674054;114674054;114674054;114676265;114676322;114676336;114677621;114677621;114677621;114690759;114690759;114690759	114670589;114670589;114670589;114674204;114674185;114674204;114676398;114676398;114676398;114677679;114677679;114677679;114690908;114690941;114690984	-;-;-;-;-;-;-;-;-;-;-;-;-;-;-	Gltp	NM_019821	56356	1.39829	6.40087	5.81461e-07	6.43933e-05	1
3022	chr1;chr1;chr1;chr1;chr1;chr1;chr1;chr1;chr1;chr1	91179822;91180042;91180046;91196771;91196771;91196771;91205247;91206397;91206397;91223106	91180140;91180140;91180140;91196909;91196909;91196909;91205325;91206790;91206790;91225196	+;+;+;+;+;+;+;+;+;+	Ramp1	NM_001168392	51801	3.0128	4.83873	6.01581e-07	6.62273e-05	1
2973	chr17;chr17;chr17;chr17;chr17;chr17;chr17;chr17;chr17;chr17;chr17;chr17;chr17;chr17;chr17;chr17	31944769;31946328;31987348;32007676;32007676;32011176;32011176;32011282;32013318;32013318;32013318;32022766;32022766;32023100;32033261;32034445	31946811;31946811;31987451;32007793;32007793;32011308;32011308;32011308;32013467;32013467;32013403;32022869;32022869;32023205;32033411;32034508	-;-;-;-;-;-;-;-;-;-;-;-;-;-;-;-	Hsf2bp	NM_028902	74377	-5.20664	2.34484	6.50907e-07	7.1236e-05	1
1680	chr18;chr18;chr18;chr18;chr18;chr18;chr18;chr18;chr18;chr18;chr18;chr18;chr18;chr18;chr18;chr18;chr18;chr18;chr18;chr18;chr18;chr18;chr18;chr18;chr18;chr18;chr18;chr18;chr18;chr18;chr18;chr18;chr18;chr18;chr18	35713086;35713086;35713273;35713641;35713641;35713760;35715179;35715179;35715179;35715179;35715423;35715423;35715423;35715423;35715953;35715953;35715953;35715953;35716753;35716753;35716753;35716753;35717153;35717153;35717153;35717153;35717248;35717515;35717572;35718348;35718348;35718348;35721320;35722244;35722244	35713434;35713434;35713434;35713737;35713737;35713839;35715215;35715215;35715215;35715215;35715521;35715521;35715521;35715521;35716075;35716075;35716075;35716075;35716812;35716812;35716812;35716812;35717290;35717290;35717290;35717290;35717290;35717887;35717887;35718386;35718386;35718386;35721491;35722293;35722356	-;-;-;-;-;-;-;-;-;-;-;-;-;-;-;-;-;-;-;-;-;-;-;-;-;-;-;-;-;-;-;-;-;-;-	Ecscr	NM_001033141	68545	-2.70788	6.25268	6.79822e-07	7.39612e-05	1
2097	chr11;chr11;chr11;chr11;chr11;chr11;chr11;chr11;chr11;chr11;chr11;chr11;chr11	88924020;88929165;88930208;88933448;88934578;88935823;88937014;88941284;88943797;88944375;88947145;88952406;88955294	88924724;88929328;88930345;88933561;88934671;88935951;88937051;88941356;88943871;88944530;88947234;88952554;88955465	-;-;-;-;-;-;-;-;-;-;-;-;-	Scpep1	NM_029023	74617	1.47181	6.56607	6.83759e-07	7.39612e-05	1
2359	chr11;chr11;chr11;chr11;chr11;chr11;chr11;chr11;chr11;chr11;chr11;chr11;chr11;chr11;chr11;chr11;chr11;chr11;chr11;chr11;chr11;chr11;chr11;chr11;chr11;chr11;chr11;chr11;chr11;chr11;chr11;chr11;chr11;chr11;chr11;chr11;chr11	75409769;75410064;75410221;75410834;75410834;75410834;75413907;75413907;75413907;75413914;75413973;75414921;75414921;75414921;75414921;75414921;75414921;75415470;75415575;75415575;75415575;75416230;75416230;75416230;75416230;75416316;75417909;75417909;75417909;75417909;75417909;75417909;75418397;75422496;75422496;75422496;75422496	75410393;75410393;75410393;75411044;75411044;75411044;75414049;75414044;75414049;75414049;75414049;75415124;75415195;75415124;75415124;75415124;75415124;75415730;75415730;75415730;75415730;75416428;75416428;75416428;75416428;75416428;75418297;75417996;75417996;75417996;75417996;75417996;75418446;75422552;75422555;75422586;75422701	-;-;-;-;-;-;-;-;-;-;-;-;-;-;-;-;-;-;-;-;-;-;-;-;-;-;-;-;-;-;-;-;-;-;-;-;-	Serpinf1	NM_011340	20317	-2.57181	4.30316	6.88992e-07	7.40965e-05	1
5865	chr11;chr11;chr11;chr11;chr11;chr11;chr11;chr11;chr11;chr11;chr11;chr11;chr11;chr11;chr11;chr11	20227037;20230424;20236006;20238386;20238387;20238466;20239196;20239196;20241523;20241886;20241886;20241886;20249307;20249307;20249307;20249307	20229481;20230594;20236102;20238588;20240698;20238588;20240698;20240698;20242238;20242238;20242238;20242238;20249383;20249418;20249429;20249418	-;-;-;-;-;-;-;-;-;-;-;-;-;-;-;-	Cep68	NM_172260	216543	-1.22286	7.09825	6.94926e-07	7.43051e-05	1
183	chr4	133882945	133883127	-	NA	NA	NA	-6.18029	2.57414	7.39647e-07	7.84775e-05	1
3495	chr8;chr8;chr8;chr8;chr8;chr8;chr8;chr8;chr8;chr8;chr8;chr8;chr8;chr8;chr8;chr8;chr8;chr8;chr8;chr8;chr8;chr8;chr8;chr8;chr8;chr8;chr8;chr8	84030294;84030352;84031313;84031313;84031519;84031519;84032017;84032017;84033951;84033951;84034192;84034192;84035841;84036085;84036363;84036373;84039296;84039296;84039478;84039478;84040674;84040674;84040932;84041769;84042087;84042087;84042450;84042450	84031192;84031192;84031421;84031421;84031609;84031609;84032142;84032142;84034109;84034109;84034293;84034293;84036273;84036273;84036546;84036546;84039369;84039369;84039634;84039634;84040855;84040831;84041089;84042204;84042569;84042204;84042540;84042589	-;-;-;-;-;-;-;-;-;-;-;-;-;-;-;-;-;-;-;-;-;-;-;-;-;-;-;-	Il27ra	NM_016671	50931	5.33662	1.55985	7.42383e-07	7.84775e-05	1
1002	chr7	100760805	100761806	-	NA	NA	NA	-5.31556	1.5254	8.30133e-07	8.72577e-05	1
3928	chr9;chr9;chr9;chr9;chr9;chr9;chr9;chr9;chr9;chr9;chr9;chr9;chr9;chr9;chr9;chr9;chr9;chr9;chr9;chr9;chr9;chr9;chr9;chr9;chr9;chr9;chr9;chr9;chr9;chr9;chr9;chr9;chr9;chr9;chr9;chr9;chr9;chr9;chr9;chr9	119402118;119402444;119402444;119427455;119427455;119427455;119427967;119427967;119427967;119428201;119428201;119428225;119428425;119429865;119429865;119429865;119430220;119430220;119430220;119430346;119431224;119431224;119431224;119431224;119432410;119432438;119432489;119432489;119432489;119432489;119432713;119432713;119432713;119432713;119432713;119433267;119433267;119433267;119433267;119433267	119402597;119402597;119402597;119427662;119427662;119427662;119428076;119428076;119428076;119428352;119428568;119428568;119428568;119430008;119430008;119430008;119430368;119430368;119430368;119430368;119431338;119431338;119431338;119431338;119432627;119432843;119432627;119432627;119432627;119432627;119432843;119433034;119432843;119432843;119432843;119433461;119433374;119434995;119433501;119433515	+;+;+;+;+;+;+;+;+;+;+;+;+;+;+;+;+;+;+;+;+;+;+;+;+;+;+;+;+;+;+;+;+;+;+;+;+;+;+;+	Acvr2b	NM_001313757	11481	-1.96265	4.86729	8.39534e-07	8.77501e-05	1
4624	chr1;chr1;chr1;chr1;chr1;chr1;chr1;chr1;chr1;chr1;chr1;chr1;chr1;chr1;chr1;chr1;chr1;chr1;chr1;chr1;chr1;chr1;chr1;chr1;chr1;chr1	131688695;131688707;131688738;131688766;131696638;131696999;131696999;131696999;131696999;131696999;131697829;131697829;131697829;131697829;131697829;131698416;131698416;131698416;131705596;131705596;131705596;131710678;131711620;131711620;131711620;131711620	131688835;131688835;131688835;131688835;131696729;131697066;131697066;131697066;131697066;131697066;131697955;131697955;131697955;131697955;131697955;131698631;131698631;131698631;131705699;131705721;131705721;131710711;131711663;131711830;131712751;131715439	+;+;+;+;+;+;+;+;+;+;+;+;+;+;+;+;+;+;+;+;+;+;+;+;+;+	Rab7b	NM_001311096	226421	3.35377	3.31541	9.36414e-07	9.68414e-05	1
4639	chr5;chr5;chr5;chr5;chr5;chr5;chr5;chr5;chr5;chr5;chr5;chr5;chr5;chr5;chr5;chr5;chr5;chr5;chr5;chr5;chr5	146734809;146734839;146739100;146739100;146740294;146740294;146740431;146751695;146751695;146751695;146751893;146751893;146751893;146754370;146754370;146754370;146758145;146758366;146763201;146768937;146794615	146737780;146737780;146739178;146739178;146740491;146740491;146740491;146751778;146751778;146751778;146751969;146751969;146751969;146754599;146754599;146754599;146758448;146758456;146763414;146769017;146795006	-;-;-;-;-;-;-;-;-;-;-;-;-;-;-;-;-;-;-;-;-	Usp12	NM_011669	22217	1.62181	7.36847	9.36923e-07	9.68414e-05	1
17331	chr18;chr18;chr18;chr18;chr18;chr18;chr18;chr18;chr18;chr18;chr18;chr18;chr18;chr18;chr18;chr18;chr18;chr18;chr18;chr18;chr18;chr18;chr18;chr18;chr18;chr18;chr18;chr18;chr18;chr18;chr18;chr18;chr18;chr18;chr18;chr18;chr18;chr18;chr18;chr18;chr18;chr18;chr18;chr18;chr18;chr18;chr18;chr18;chr18;chr18;chr18;chr18;chr18;chr18;chr18;chr18;chr18;chr18;chr18;chr18;chr18;chr18;chr18;chr18;chr18;chr18;chr…	38601534;38601603;38617610;38617610;38627287;38628961;38642385;38642385;38676718;38676718;38676718;38707986;38775498;38788626;38892458;38892685;38892717;38899809;38899809;38933793;38933793;38933793;38955709;38969547;38970484;38993145;38993145;38993476;39097630;39097630;39097630;39097630;39099311;39099572;39099572;39099572;39099572;39099572;39102169;39102169;39102169;39102169;39110455;39110455;391…	38601697;38601697;38617774;38617774;38627375;38629062;38642930;38645922;38676805;38676805;38676805;38708094;38775996;38789045;38892570;38892765;38892765;38899899;38899899;38933964;38933964;38933964;38955959;38971272;38970935;38993629;38993629;38993629;39097725;39097725;39097725;39097725;39099402;39099633;39099633;39099633;39100149;39099633;39102240;39102240;39102240;39102240;39110556;39110556;391…	+;+;+;+;+;+;+;+;+;+;+;+;+;+;+;+;+;+;+;+;+;+;+;+;+;+;+;+;+;+;+;+;+;+;+;+;+;+;+;+;+;+;+;+;+;+;+;+;+;+;+;+;+;+;+;+;+;+;+;+;+;+;+;+;+;+;+;+;+;+;+;+;+;+;+;+;+;+;+;+;+;+;+;+;+;+;+;+;+;+;+;+;+;+;+;+;+;+;+;+;+;+;+;+;+;+;+;+;+;+;+;+;+;+;+;+;+;+;+;+	Arhgap26	NM_001361073	71302	2.08488	5.22842	9.5813e-07	9.84862e-05	1
2474	chr11;chr11;chr11;chr11;chr11;chr11;chr11;chr11;chr11;chr11;chr11;chr11;chr11;chr11;chr11;chr11;chr11;chr11;chr11;chr11;chr11;chr11;chr11;chr11;chr11;chr11;chr11;chr11;chr11;chr11;chr11;chr11;chr11;chr11;chr11;chr11;chr11;chr11;chr11;chr11;chr11;chr11;chr11;chr11;chr11;chr11;chr11;chr11;chr11;chr11;chr11;chr11;chr11;chr11;chr11;chr11;chr11;chr11	106751226;106751240;106751240;106751240;106751265;106751268;106751268;106751634;106751634;106751634;106751634;106751634;106751634;106751634;106754782;106754782;106754782;106754782;106754782;106754782;106754782;106754943;106757703;106757703;106761183;106761183;106761183;106761183;106761186;106761621;106763856;106763856;106763856;106763856;106763856;106763856;106763856;106763856;106765222;106765222…	106751389;106751389;106751389;106751389;106751389;106751389;106751389;106751675;106751675;106751675;106751675;106751675;106751675;106751675;106755051;106755051;106755051;106755051;106755051;106755051;106755051;106755051;106757814;106757809;106761296;106761296;106761296;106761296;106761296;106762030;106763948;106763948;106763948;106763948;106763948;106763948;106763948;106763948;106765284;106765284…	+;+;+;+;+;+;+;+;+;+;+;+;+;+;+;+;+;+;+;+;+;+;+;+;+;+;+;+;+;+;+;+;+;+;+;+;+;+;+;+;+;+;+;+;+;+;+;+;+;+;+;+;+;+;+;+;+;+	Milr1	NM_001033435	380732	1.79529	5.75933	9.9507e-07	0.000101721	1
4608	chr2;chr2;chr2;chr2;chr2;chr2;chr2;chr2;chr2;chr2;chr2;chr2;chr2;chr2;chr2;chr2;chr2;chr2;chr2;chr2;chr2;chr2;chr2;chr2;chr2;chr2;chr2;chr2	158116402;158118847;158120125;158124121;158127112;158127345;158128639;158128639;158129323;158129323;158130380;158131331;158132429;158132429;158134251;158134251;158134322;158138707;158138707;158138707;158138707;158139676;158142995;158142995;158142995;158146291;158146291;158146291	158117951;158118983;158120285;158124390;158127354;158127354;158128742;158128742;158129430;158129458;158131508;158131508;158132557;158132557;158134369;158134369;158134369;158138949;158138949;158138949;158138949;158139736;158143174;158143174;158143174;158146366;158146393;158146436	-;-;-;-;-;-;-;-;-;-;-;-;-;-;-;-;-;-;-;-;-;-;-;-;-;-;-;-	Tgm2	NM_009373	21817	-2.86953	5.27514	1.01825e-06	0.000103522	1
2539	chr19;chr19;chr19;chr19;chr19;chr19;chr19;chr19;chr19;chr19;chr19;chr19;chr19;chr19;chr19;chr19;chr19;chr19;chr19;chr19;chr19;chr19	43499752;43500021;43500315;43502908;43502908;43502908;43504522;43504522;43504522;43504776;43506922;43506922;43507322;43507322;43507870;43507870;43512254;43515681;43515681;43515681;43524338;43524338	43500557;43500557;43500557;43503050;43503050;43503050;43504687;43504796;43504687;43504926;43507026;43507026;43507434;43507434;43507993;43507993;43512643;43515862;43515865;43515862;43524485;43524605	-;-;-;-;-;-;-;-;-;-;-;-;-;-;-;-;-;-;-;-;-;-	Got1	NM_010324	14718	1.85042	5.90433	1.11576e-06	0.00011282	1
2931	chr17;chr17;chr17;chr17;chr17;chr17;chr17;chr17;chr17;chr17	80523550;80533798;80535394;80539504;80543620;80547692;80550826;80556307;80560350;80563725	80525386;80533932;80535450;80539586;80543817;80547782;80550898;80556428;80560574;80563834	-;-;-;-;-;-;-;-;-;-	Cdkl4	NM_001033443	381113	-6.17101	2.28175	1.29112e-06	0.000129845	1
3861	chr1;chr1;chr1;chr1;chr1;chr1;chr1;chr1;chr1;chr1;chr1;chr1;chr1;chr1;chr1;chr1	172196728;172196728;172198416;172199111;172199111;172199111;172199161;172199775;172200408;172200408;172200474;172204246;172206597;172206597;172206597;172206597	172198690;172198690;172198690;172199266;172199815;172199266;172199266;172200581;172200581;172200581;172200581;172204464;172206804;172206697;172206804;172206804	-;-;-;-;-;-;-;-;-;-;-;-;-;-;-;-	Pea15a	NM_001329869	18611	1.38612	7.29228	1.31784e-06	0.000131819	1
2579	chr17;chr17;chr17;chr17;chr17;chr17;chr17;chr17;chr17;chr17;chr17;chr17;chr17;chr17;chr17;chr17;chr17;chr17	35262730;35263379;35263839;35265477;35265784;35266021;35266021;35266187;35266187;35266187;35266187;35266467;35266482;35266482;35266688;35266688;35266688;35266866	35263186;35263648;35264114;35266059;35266059;35266059;35266059;35266303;35266303;35266319;35266303;35266514;35266514;35266514;35266889;35266889;35266726;35267499	+;+;+;+;+;+;+;+;+;+;+;+;+;+;+;+;+;+	H2-D1	NM_010380	14964	1.44205	8.16405	1.41764e-06	0.000141044	1
1750	chr13;chr13;chr13;chr13;chr13;chr13;chr13;chr13;chr13;chr13;chr13;chr13	112800792;112800863;112834859;112851403;112856746;112856746;112859644;112859644;112866796;112866796;112867443;112867443	112801266;112801266;112835013;112851554;112857026;112857026;112859701;112859701;112866972;112866972;112867642;112867894	+;+;+;+;+;+;+;+;+;+;+;+	Plpp1	NM_008247	19012	1.80008	5.2312	1.43985e-06	0.000142492	1
6270	chr7;chr7;chr7;chr7;chr7;chr7;chr7;chr7;chr7;chr7;chr7;chr7;chr7;chr7;chr7;chr7;chr7;chr7;chr7;chr7;chr7;chr7;chr7;chr7;chr7;chr7;chr7;chr7	118104372;118104378;118109064;118109169;118109663;118109933;118109933;118109933;118109933;118109998;118114785;118114785;118114785;118114785;118114785;118114785;118114785;118115109;118115109;118115109;118115109;118115109;118115109;118115109;118115472;118115740;118116097;118116136	118109193;118109193;118109193;118109193;118110018;118110018;118110018;118110018;118110018;118110018;118114864;118114864;118114864;118114864;118114864;118114864;118114864;118115246;118115246;118115228;118115246;118115554;118115246;118115256;118115677;118116129;118116128;118116188	-;-;-;-;-;-;-;-;-;-;-;-;-;-;-;-;-;-;-;-;-;-;-;-;-;-;-;-	Rps15a	NM_170669	267019	1.42203	6.88643	1.59046e-06	0.000156564	1
5958	chr7;chr7;chr7;chr7;chr7;chr7;chr7;chr7;chr7;chr7;chr7;chr7;chr7;chr7;chr7;chr7;chr7;chr7;chr7;chr7;chr7;chr7;chr7;chr7;chr7;chr7;chr7;chr7;chr7;chr7;chr7;chr7;chr7;chr7;chr7;chr7;chr7;chr7;chr7;chr7;chr7;chr7;chr7;chr7;chr7;chr7;chr7;chr7;chr7;chr7;chr7;chr7;chr7;chr7;chr7;chr7;chr7;chr7;chr7;chr7;chr7;chr7;chr7;chr7;chr7;chr7;chr7;chr7;chr7;chr7;chr7;chr7;chr7;chr7;chr7;chr7;chr7;chr7;chr7;chr7…	24978167;24978167;24978170;24978914;24978914;24979295;24979295;24979295;24980010;24980010;24980010;24980551;24980551;24980551;24981519;24981519;24981519;24981742;24981742;24981742;24987435;24987435;24987435;24987978;24987978;24987978;24989568;24989568;24989568;24989789;24989789;24989789;24990363;24990363;24990363;24992177;24994132;24994132;24994132;24994350;24994350;24994350;24994350;24994536;249…	24978576;24979005;24978576;24979005;24979005;24979396;24979396;24979396;24980140;24980140;24980140;24980696;24980696;24980696;24981642;24981642;24981642;24981896;24981896;24981896;24987603;24987603;24987603;24988128;24988128;24988128;24989704;24989704;24989704;24989964;24989964;24989964;24990555;24990555;24990555;24994266;24994266;24994266;24994266;24994459;24994459;24994459;24994459;24994734;249…	-;-;-;-;-;-;-;-;-;-;-;-;-;-;-;-;-;-;-;-;-;-;-;-;-;-;-;-;-;-;-;-;-;-;-;-;-;-;-;-;-;-;-;-;-;-;-;-;-;-;-;-;-;-;-;-;-;-;-;-;-;-;-;-;-;-;-;-;-;-;-;-;-;-;-;-;-;-;-;-;-;-;-	Atp1a3	NM_001290469	232975	3.29428	5.86259	1.60866e-06	0.000157521	1
2837	chr18;chr18;chr18;chr18;chr18	35703225;35715460;35726989;35728474;35728474	35703422;35715594;35727096;35730869;35729770	+;+;+;+;+	1700066B19Rik	NM_001033168	73449	-2.78539	3.66087	1.65846e-06	0.000161548	1
9552	chrX;chrX;chrX;chrX;chrX;chrX;chrX;chrX;chrX;chrX;chrX;chrX;chrX;chrX;chrX;chrX;chrX;chrX;chrX;chrX;chrX;chrX;chrX;chrX;chrX;chrX;chrX;chrX;chrX;chrX;chrX;chrX;chrX;chrX	38401357;38405062;38419507;38424267;38424267;38424267;38425363;38425363;38425363;38429882;38430918;38430918;38430918;38431850;38431850;38431850;38431850;38435396;38435396;38435396;38435396;38440131;38440131;38440131;38440131;38442025;38442025;38442025;38442025;38452890;38456249;38456249;38456249;38456249	38402281;38405571;38421851;38424431;38424431;38424431;38425426;38425426;38425426;38431040;38431040;38431040;38431040;38432061;38432061;38432061;38432061;38435554;38435554;38435554;38435554;38440344;38440344;38440344;38440344;38443150;38442140;38442140;38442140;38455356;38456414;38456454;38456454;38456454	-;-;-;-;-;-;-;-;-;-;-;-;-;-;-;-;-;-;-;-;-;-;-;-;-;-;-;-;-;-;-;-;-;-	Lamp2	NM_001017959	16784	1.17909	10.5141	1.7099e-06	0.000165691	1
4568	chr11;chr11;chr11;chr11;chr11;chr11;chr11;chr11;chr11;chr11;chr11;chr11;chr11;chr11;chr11;chr11;chr11;chr11;chr11;chr11;chr11;chr11;chr11;chr11;chr11;chr11	62820231;62820253;62820440;62820469;62820732;62820735;62829103;62829103;62829103;62833800;62833979;62833979;62833979;62836679;62836679;62836679;62836679;62837235;62837235;62837235;62837235;62840392;62840392;62840392;62840392;62850572	62820999;62820999;62820637;62820637;62820999;62821245;62829198;62829198;62829198;62834212;62834212;62834212;62834212;62836844;62836844;62836844;62836844;62837330;62837330;62837330;62837330;62842936;62841457;62840744;62842936;62850808	+;+;+;+;+;+;+;+;+;+;+;+;+;+;+;+;+;+;+;+;+;+;+;+;+;+	Trim16	NM_053169	94092	-5.29229	1.69631	1.82528e-06	0.000175788	1
2389	chr9;chr9;chr9;chr9;chr9;chr9;chr9;chr9;chr9;chr9;chr9;chr9	96332655;96335379;96338659;96338668;96340202;96340202;96343268;96343268;96345765;96345805;96349188;96364046	96333694;96335462;96338709;96338709;96340386;96340386;96343581;96343375;96345893;96345893;96349376;96364442	-;-;-;-;-;-;-;-;-;-;-;-	Atp1b3	NM_001357212	11933	1.41235	8.0745	1.833e-06	0.000175788	1
2662	chr12;chr12;chr12;chr12;chr12	54178981;54181631;54183880;54185541;54203205	54180655;54181704;54184016;54185660;54203860	-;-;-;-;-	Egln3	NM_028133	112407	3.42356	4.73721	1.85386e-06	0.000176877	1
1133	chr18;chr18;chr18;chr18;chr18	32815383;32815568;32816450;32817060;32818999	32815403;32815707;32816485;32817194;32819799	+;+;+;+;+	Tslp	NM_021367	53603	-5.44335	0.319426	1.96401e-06	0.000186431	1
1327	chr6;chr6;chr6;chr6;chr6;chr6;chr6;chr6;chr6;chr6;chr6;chr6;chr6;chr6;chr6;chr6	122952515;122952644;122952778;122952806;122954036;122954036;122954036;122964247;122964247;122966422;122966422;122966422;122967453;122967453;122969368;122969368	122952540;122952949;122952949;122952949;122954152;122954152;122954152;122964348;122964348;122966549;122966576;122966576;122967565;122967565;122969875;122969874	+;+;+;+;+;+;+;+;+;+;+;+;+;+;+;+	Clec4a3	NM_001204241	73149	-1.92434	5.66167	1.97482e-06	0.000186505	1
10382	chr12;chr12;chr12;chr12;chr12;chr12;chr12;chr12;chr12;chr12;chr12;chr12;chr12;chr12;chr12;chr12;chr12;chr12;chr12;chr12;chr12;chr12;chr12;chr12;chr12;chr12;chr12;chr12;chr12;chr12;chr12;chr12;chr12;chr12;chr12;chr12;chr12;chr12;chr12;chr12;chr12;chr12;chr12;chr12;chr12;chr12;chr12;chr12;chr12;chr12;chr12;chr12;chr12;chr12;chr12;chr12;chr12;chr12;chr12;chr12	3962554;3962555;3967103;3967103;3968527;3968527;3968530;3969565;3969565;3969565;3970976;3970976;3970976;3971766;3971766;3971766;3972824;3973608;3973608;3973608;3975336;3975336;3976715;3976715;3977119;3977119;3977913;3977913;3978008;3980142;3980142;3980142;3980451;3980451;3980451;3980535;3981654;3981654;3981654;3981654;3981970;3981970;3981970;3982352;3982855;3982855;3983384;3983384;3984534;3984534…	3966547;3966547;3967152;3967152;3968633;3968633;3968633;3969613;3969613;3969613;3971067;3971067;3971067;3971893;3971893;3971893;3972995;3973675;3973675;3973675;3975464;3975467;3976876;3976876;3977194;3977194;3978085;3978085;3978085;3980193;3980193;3980193;3980562;3980562;3980562;3980562;3981815;3981848;3981815;3981815;3982105;3982105;3982105;3982452;3982933;3982933;3983518;3983518;3984683;3984683…	-;-;-;-;-;-;-;-;-;-;-;-;-;-;-;-;-;-;-;-;-;-;-;-;-;-;-;-;-;-;-;-;-;-;-;-;-;-;-;-;-;-;-;-;-;-;-;-;-;-;-;-;-;-;-;-;-;-;-;-	Efr3b	NM_001082483	668212	3.39894	3.0659	2.08029e-06	0.000195474	1
1937	chr2	14944908	14946844	+	NA	NA	NA	-6.06628	0.956421	2.1418e-06	0.000200242	1
2069	chr19;chr19;chr19;chr19;chr19;chr19;chr19;chr19;chr19;chr19;chr19	10718143;10719535;10720218;10721266;10721949;10723043;10725013;10725830;10726297;10730216;10738795	10718595;10719626;10720337;10721319;10722074;10723333;10725354;10725892;10726605;10730254;10738974	-;-;-;-;-;-;-;-;-;-;-	Cd5	NM_007650	12507	3.64858	1.50038	2.16494e-06	0.000201059	1
59	chr4	133717050	133717108	-	Mir7227	NR_106086	102465707	-6.05559	-0.49743	2.17216e-06	0.000201059	1
4839	chr1;chr1;chr1;chr1;chr1;chr1;chr1;chr1;chr1;chr1;chr1;chr1;chr1	92950865;92956164;92957049;92973122;92973122;92975347;92978922;92982558;92982558;92982558;92982558;92982558;92983144	92950981;92956320;92957137;92973281;92973281;92975448;92979301;92986391;92985044;92985864;92983009;92982686;92986253	+;+;+;+;+;+;+;+;+;+;+;+;+	Gpr35	NM_001104529	64095	-1.61735	4.46923	2.23742e-06	0.000205729	1
5102	chr13;chr13;chr13;chr13;chr13;chr13;chr13	74009407;74009419;74021139;74030750;74030750;74031221;74031221	74009509;74009509;74021450;74030903;74030903;74035753;74031371	+;+;+;+;+;+;+	Tppp	NM_182839	72948	-1.30337	6.38212	2.24472e-06	0.000205729	1
2650	chr8;chr8;chr8;chr8;chr8;chr8;chr8;chr8;chr8;chr8;chr8;chr8;chr8;chr8;chr8;chr8;chr8;chr8;chr8;chr8;chr8;chr8;chr8;chr8;chr8;chr8;chr8;chr8;chr8	122578242;122578389;122578938;122579295;122581051;122581051;122581051;122584912;122584912;122591438;122592201;122595766;122595766;122598520;122598520;122599039;122599039;122599273;122599273;122600475;122600475;122603378;122603378;122604139;122604139;122605140;122605140;122611228;122611228	122579197;122579197;122579197;122579387;122581168;122581078;122581168;122585033;122585033;122591540;122592337;122595869;122595869;122598659;122598659;122599166;122599166;122599339;122599339;122600618;122600618;122603480;122603480;122604213;122604213;122605263;122605263;122611404;122611463	-;-;-;-;-;-;-;-;-;-;-;-;-;-;-;-;-;-;-;-;-;-;-;-;-;-;-;-;-	Galns	NM_001193645	50917	3.02143	4.32494	2.26328e-06	0.000206413	1
5001	chr9;chr9;chr9;chr9;chr9;chr9;chr9;chr9;chr9;chr9;chr9;chr9;chr9;chr9;chr9;chr9;chr9;chr9;chr9;chr9;chr9;chr9;chr9;chr9;chr9;chr9;chr9;chr9;chr9;chr9;chr9;chr9;chr9;chr9;chr9;chr9;chr9;chr9;chr9;chr9;chr9;chr9;chr9;chr9;chr9;chr9;chr9;chr9;chr9;chr9;chr9;chr9;chr9;chr9;chr9;chr9;chr9;chr9;chr9;chr9;chr9;chr9;chr9;chr9;chr9;chr9;chr9	59656368;59656573;59656576;59656589;59656598;59656659;59657087;59657238;59657240;59658243;59658999;59663040;59664802;59665200;59665200;59665200;59665200;59665200;59665200;59665200;59665200;59665200;59665863;59665863;59665863;59665863;59665863;59665863;59665863;59665863;59665863;59668549;59668549;59668549;59668549;59668549;59668549;59668549;59668549;59668549;59668913;59668913;59668913;59668913;596…	59656649;59656649;59656649;59656649;59656649;59656698;59657270;59657270;59657297;59658549;59659153;59663156;59665366;59665366;59665367;59665366;59665366;59665366;59665366;59665366;59665366;59665366;59665954;59665954;59665954;59665954;59665954;59665954;59665954;59665954;59665954;59668680;59668609;59668680;59668680;59668680;59668680;59668680;59668680;59668680;59669099;59669088;59669063;59669095;596…	+;+;+;+;+;+;+;+;+;+;+;+;+;+;+;+;+;+;+;+;+;+;+;+;+;+;+;+;+;+;+;+;+;+;+;+;+;+;+;+;+;+;+;+;+;+;+;+;+;+;+;+;+;+;+;+;+;+;+;+;+;+;+;+;+;+;+	Pkm	NM_001253883	18746	1.24644	6.23805	2.34486e-06	0.00021281	1
6497	chr10;chr10;chr10;chr10;chr10;chr10;chr10;chr10;chr10	60181532;60181534;60185605;60188073;60188073;60188073;60194093;60194093;60218904	60186883;60186883;60186883;60188318;60188707;60188318;60194239;60194245;60219260	-;-;-;-;-;-;-;-;-	Chst3	NM_016803	53374	4.6451	1.08337	2.49511e-06	0.000225348	1
1358	chr3;chr3;chr3;chr3;chr3;chr3;chr3;chr3;chr3;chr3;chr3;chr3;chr3;chr3;chr3;chr3	95526786;95526786;95529434;95529437;95538721;95538721;95543013;95543013;95545333;95545333;95546796;95546796;95550053;95550053;95556086;95556086	95526925;95526925;95529560;95529560;95538843;95538843;95543162;95543162;95545563;95545563;95546961;95546961;95550155;95550155;95556403;95556400	+;+;+;+;+;+;+;+;+;+;+;+;+;+;+;+	Ctss	NM_001267695	13040	1.444	12.6753	2.52442e-06	0.000226893	1
4994	chr10;chr10;chr10;chr10;chr10;chr10;chr10;chr10;chr10;chr10;chr10;chr10;chr10;chr10;chr10;chr10;chr10;chr10;chr10;chr10;chr10;chr10;chr10;chr10;chr10;chr10;chr10;chr10;chr10;chr10;chr10;chr10;chr10;chr10;chr10;chr10;chr10;chr10;chr10;chr10;chr10;chr10;chr10;chr10;chr10;chr10;chr10;chr10;chr10;chr10;chr10;chr10;chr10;chr10;chr10;chr10;chr10;chr10;chr10;chr10;chr10;chr10;chr10;chr10;chr10;chr10;chr…	111473223;111473227;111473242;111473281;111480617;111480617;111481280;111481280;111481280;111481280;111485499;111485499;111485499;111485499;111485499;111485499;111486644;111486644;111486644;111486644;111486644;111486644;111490028;111490028;111490028;111490028;111490028;111490028;111490377;111490377;111490377;111490377;111490377;111490377;111490845;111491009;111491009;111491009;111491009;111491009…	111473351;111473351;111473351;111473351;111481316;111481316;111481316;111481316;111481316;111481316;111485584;111485584;111485584;111485584;111485584;111485584;111486746;111486746;111486746;111486746;111486746;111486746;111490169;111490169;111490169;111490169;111490169;111490169;111490457;111490457;111490457;111490457;111490457;111490457;111491137;111491137;111491137;111491137;111491137;111491137…	+;+;+;+;+;+;+;+;+;+;+;+;+;+;+;+;+;+;+;+;+;+;+;+;+;+;+;+;+;+;+;+;+;+;+;+;+;+;+;+;+;+;+;+;+;+;+;+;+;+;+;+;+;+;+;+;+;+;+;+;+;+;+;+;+;+;+;+;+;+;+;+;+;+;+;+;+;+;+;+;+;+;+;+;+;+;+;+;+;+;+	Nap1l1	NM_001146707	53605	1.46741	6.25149	2.53868e-06	0.000227078	1
7433	chr7;chr7	106504239;106504392	106507728;106511671	-;-	NA	NA	NA	1.32566	8.88708	2.56639e-06	0.000228458	1
9013	chr11;chr11;chr11;chr11;chr11;chr11;chr11;chr11;chr11;chr11;chr11;chr11;chr11;chr11;chr11;chr11;chr11;chr11;chr11;chr11;chr11;chr11;chr11;chr11;chr11;chr11;chr11;chr11;chr11;chr11;chr11;chr11;chr11;chr11;chr11;chr11;chr11;chr11;chr11;chr11;chr11;chr11;chr11;chr11;chr11;chr11;chr11;chr11;chr11;chr11;chr11;chr11;chr11;chr11;chr11;chr11	98992943;98993071;98993467;98993764;98993764;98994207;98994207;98994207;98995244;98995244;98995244;98995681;98995681;98995850;98996729;98997829;98999162;98999947;99000655;99000768;99000974;99000974;99001350;99002874;99003507;99003625;99003826;99003826;99004112;99004112;99006003;99006003;99006960;99007181;99009230;99009590;99009793;99010028;99010474;99010906;99012021;99014415;99014688;99014886;990…	98993413;98993325;98993935;98993935;98993935;98994406;98994406;98994406;98995375;98995370;98995378;98995724;98995724;98995973;98996875;98997919;98999347;99000061;99000851;99000851;99001260;99001132;99001441;99003069;99003707;99003707;99003960;99003960;99004343;99004343;99006522;99006151;99007081;99007295;99009322;99009699;99009898;99010138;99010599;99011063;99012159;99014552;99014789;99015059;990…	-;-;-;-;-;-;-;-;-;-;-;-;-;-;-;-;-;-;-;-;-;-;-;-;-;-;-;-;-;-;-;-;-;-;-;-;-;-;-;-;-;-;-;-;-;-;-;-;-;-;-;-;-;-;-;-	Top2a	NM_011623	21973	3.10158	3.96876	2.59854e-06	0.000230218	1
9157	chr1;chr1;chr1	106538178;106710339;106712305	106543398;106713179;106714274	-;-;-	Bcl2	NM_009741	12043	1.68454	4.83383	2.77991e-06	0.000245119	1
3705	chr1;chr1;chr1;chr1;chr1;chr1;chr1;chr1;chr1;chr1;chr1;chr1;chr1;chr1;chr1;chr1;chr1;chr1;chr1;chr1;chr1;chr1;chr1;chr1;chr1;chr1;chr1;chr1;chr1;chr1;chr1;chr1;chr1;chr1;chr1;chr1;chr1;chr1;chr1;chr1;chr1;chr1;chr1;chr1;chr1;chr1;chr1;chr1;chr1;chr1;chr1;chr1;chr1;chr1;chr1;chr1;chr1;chr1;chr1;chr1;chr1;chr1;chr1;chr1;chr1;chr1;chr1;chr1;chr1;chr1;chr1;chr1;chr1;chr1;chr1;chr1;chr1;chr1;chr1;chr1…	74375195;74375203;74375203;74375225;74375253;74375572;74375602;74375718;74375718;74375718;74375770;74376657;74376793;74376793;74376793;74376793;74376793;74377157;74377157;74377157;74377157;74377157;74377157;74379783;74379783;74379783;74379783;74379783;74379783;74380197;74380197;74380197;74380197;74380609;74380609;74380609;74380609;74380609;74380842;74380842;74380842;74380842;74380842;74381651;743…	74375321;74375321;74375321;74375321;74375321;74375851;74375851;74375851;74375851;74375851;74375851;74376793;74376890;74376915;74376915;74376915;74376915;74377276;74377276;74377276;74377276;74377276;74377276;74379856;74379889;74380267;74379889;74379889;74379889;74380267;74380267;74380267;74380267;74380676;74380676;74380676;74380676;74380676;74380997;74380997;74380997;74380997;74380997;74381894;743…	+;+;+;+;+;+;+;+;+;+;+;+;+;+;+;+;+;+;+;+;+;+;+;+;+;+;+;+;+;+;+;+;+;+;+;+;+;+;+;+;+;+;+;+;+;+;+;+;+;+;+;+;+;+;+;+;+;+;+;+;+;+;+;+;+;+;+;+;+;+;+;+;+;+;+;+;+;+;+;+;+;+	Slc11a1	NM_013612	18173	1.07182	7.05299	2.9509e-06	0.000258969	1
13380	chr15;chr15;chr15;chr15;chr15;chr15;chr15;chr15;chr15;chr15;chr15;chr15;chr15;chr15;chr15;chr15;chr15;chr15;chr15;chr15;chr15;chr15;chr15;chr15;chr15;chr15;chr15;chr15;chr15;chr15;chr15;chr15;chr15;chr15;chr15;chr15;chr15;chr15;chr15;chr15;chr15;chr15;chr15;chr15;chr15	50654752;50658411;50658429;50660434;50660435;50660451;50664687;50664687;50664687;50664687;50664687;50664687;50765505;50819499;50822105;50822105;50822105;50822105;50822105;50822105;50827286;50830829;50830829;50830829;50830829;50830829;50830829;50831607;50831607;50846014;50846014;50846014;50846014;50846014;50846176;50846730;50863883;50882710;50888942;50888942;50889604;50889604;50889604;50889790;508…	50661736;50661736;50661736;50661736;50661736;50661736;50664809;50664809;50664809;50664809;50664809;50664809;50765537;50822708;50822708;50822708;50822708;50822708;50822708;50822708;50827521;50831958;50831006;50831006;50831958;50831958;50831958;50831958;50831958;50846942;50846591;50846942;50846942;50846942;50846942;50846942;50863927;50882806;50889046;50889049;50889715;50889713;50889691;50890041;508…	-;-;-;-;-;-;-;-;-;-;-;-;-;-;-;-;-;-;-;-;-;-;-;-;-;-;-;-;-;-;-;-;-;-;-;-;-;-;-;-;-;-;-;-;-	Trps1	NM_001310481	83925	2.18424	3.97314	3.12432e-06	0.000272901	1
1212	chr3;chr3;chr3;chr3;chr3;chr3;chr3;chr3	93555080;93555163;93560727;93560944;93560944;93560944;93564243;93564243	93555211;93555211;93560843;93561095;93561505;93561095;93564643;93564450	+;+;+;+;+;+;+;+	S100a10	NM_009112	20194	-6.38284	-0.0551439	3.27713e-06	0.000284911	1
3496	chr6;chr6;chr6;chr6;chr6;chr6;chr6;chr6;chr6;chr6	48701582;48701583;48703734;48704422;48704422;48704422;48705933;48707959;48707959;48707959	48702823;48704506;48703835;48704506;48704506;48704506;48706236;48708196;48708213;48708225	-;-;-;-;-;-;-;-;-;-	Gimap6	NM_153175	231931	-3.20052	3.25152	3.37139e-06	0.000291743	1
977	chr3;chr3;chr3;chr3;chr3;chr3	86137940;86138483;86139040;86141239;86141698;86142508	86138110;86138592;86139248;86141426;86141801;86142702	-;-;-;-;-;-	Rps3a1	NM_016959	20091	1.35274	6.94574	3.40691e-06	0.000293452	1
4610	chr12;chr12;chr12;chr12;chr12;chr12;chr12;chr12;chr12;chr12;chr12;chr12;chr12;chr12;chr12;chr12;chr12;chr12;chr12;chr12;chr12;chr12;chr12;chr12;chr12;chr12;chr12;chr12;chr12;chr12;chr12	33111711;33119117;33125880;33133054;33134643;33135377;33135966;33135966;33135966;33135966;33135966;33137889;33138843;33138843;33139573;33139573;33139573;33139573;33139573;33140956;33140956;33140956;33140956;33142638;33146858;33147132;33147132;33147132;33147145;33147280;33147280	33112137;33119332;33126002;33135457;33135359;33135457;33136043;33136043;33136043;33136043;33136043;33138039;33139062;33139062;33139621;33139786;33139786;33139786;33139786;33141116;33141116;33141116;33141116;33142735;33146909;33147184;33147586;33147586;33147184;33147596;33147597	-;-;-;-;-;-;-;-;-;-;-;-;-;-;-;-;-;-;-;-;-;-;-;-;-;-;-;-;-;-;-	F730043M19Rik	NR_015602	320046	-3.67601	2.40017	3.55166e-06	0.00030451	1
3550	chr5;chr5;chr5;chr5;chr5;chr5;chr5;chr5;chr5;chr5;chr5;chr5;chr5;chr5;chr5;chr5;chr5;chr5;chr5;chr5;chr5;chr5;chr5;chr5;chr5;chr5;chr5;chr5;chr5;chr5	104935057;104935679;104938183;104938183;104939142;104939142;104948322;104948322;104951517;104951517;104953084;104961177;104961177;104963430;104963430;104966728;104966728;104968147;104968147;104969395;104969395;104973979;104973979;104974648;104974648;104975363;104975363;104977613;104977613;104982549	104936103;104936618;104938268;104938268;104939231;104939231;104948476;104948476;104951641;104951641;104953173;104961259;104961259;104963677;104963677;104966829;104966829;104968298;104968298;104969531;104969531;104974131;104974131;104974762;104974762;104975422;104975422;104977834;104977834;104982718	-;-;-;-;-;-;-;-;-;-;-;-;-;-;-;-;-;-;-;-;-;-;-;-;-;-;-;-;-;-	Abcg3	NM_030239	27405	-2.3191	3.04886	3.58289e-06	0.000305778	1
3310	chr7;chr7;chr7;chr7;chr7;chr7;chr7;chr7;chr7;chr7;chr7;chr7;chr7;chr7;chr7;chr7;chr7;chr7;chr7;chr7;chr7;chr7;chr7;chr7;chr7;chr7;chr7;chr7;chr7;chr7;chr7;chr7;chr7;chr7;chr7;chr7;chr7;chr7;chr7;chr7;chr7;chr7;chr7;chr7;chr7;chr7;chr7;chr7;chr7;chr7;chr7;chr7;chr7;chr7;chr7;chr7;chr7;chr7;chr7;chr7;chr7;chr7;chr7;chr7;chr7;chr7;chr7;chr7;chr7;chr7;chr7;chr7;chr7;chr7;chr7;chr7;chr7;chr7;chr7;chr7…	46841475;46845839;46845841;46845843;46845843;46845843;46845856;46845863;46845870;46846097;46846302;46847082;46847131;46847389;46847505;46847539;46847596;46847596;46847596;46847596;46847596;46847596;46847596;46847596;46847596;46847596;46847596;46847596;46848973;46848973;46848973;46848973;46848973;46848973;46848973;46848973;46848973;46848973;46848973;46848973;46848987;46849024;46850178;46850178;468…	46841652;46845917;46845917;46845917;46845917;46845917;46845917;46845917;46845917;46846446;46846446;46847388;46847388;46847496;46847745;46847745;46847745;46847745;46847745;46847745;46847745;46847745;46847745;46848145;46847745;46847745;46847745;46847745;46849090;46849090;46849090;46849090;46849051;46849090;46849090;46849090;46849090;46849045;46849090;46849090;46849090;46849090;46850351;46850351;468…	+;+;+;+;+;+;+;+;+;+;+;+;+;+;+;+;+;+;+;+;+;+;+;+;+;+;+;+;+;+;+;+;+;+;+;+;+;+;+;+;+;+;+;+;+;+;+;+;+;+;+;+;+;+;+;+;+;+;+;+;+;+;+;+;+;+;+;+;+;+;+;+;+;+;+;+;+;+;+;+;+	Ldha	NM_001136069	16828	1.41309	6.63587	3.67573e-06	0.000312269	1
8992	chr11;chr11;chr11;chr11;chr11;chr11;chr11;chr11;chr11;chr11;chr11;chr11;chr11;chr11;chr11;chr11;chr11;chr11;chr11;chr11;chr11;chr11;chr11;chr11;chr11;chr11;chr11;chr11;chr11;chr11;chr11;chr11;chr11	107933387;107938177;107951466;107951466;107953642;107953642;107961573;107961573;107978234;107978234;107978341;107979203;107979203;107979203;107979411;107981611;107981611;107983885;107983885;107986248;107986248;108012627;108012627;108012945;108014225;108053975;108057762;108191858;108192130;108340646;108340646;108343495;108343495	107939680;107939680;107951606;107951606;107953749;107953749;107961653;107961653;107978372;107978372;107978372;107979265;107979265;107979265;107979639;107981702;107981702;107984058;107984058;107986385;107986385;108012805;108012723;108013079;108014381;108054103;108057873;108192212;108192212;108340677;108340677;108343648;108343928	-;-;-;-;-;-;-;-;-;-;-;-;-;-;-;-;-;-;-;-;-;-;-;-;-;-;-;-;-;-;-;-;-	Prkca	NM_011101	18750	-1.61902	6.78067	3.73425e-06	0.000315799	1
5067	chr7	16983086	16988152	+	Gm42372	XM_011250749	105247240	-5.35669	0.852328	3.83906e-06	0.000323193	1
3240	chr19;chr19;chr19	47014698;47021833;47023335	47015819;47021957;47025327	+;+;+	Ina	NM_146100	226180	8.18141	2.61602	3.88512e-06	0.000325598	1
3602	chr13;chr13	102563187;102590209	102566711;102590285	-;-	NA	NA	NA	-4.64477	0.915684	3.9178e-06	0.000326864	1
3936	chr11;chr11;chr11;chr11;chr11;chr11;chr11;chr11;chr11;chr11;chr11;chr11;chr11;chr11	110968033;110968033;110968064;110986430;110986430;110997487;111023860;111023860;111024409;111024409;111024409;111024409;111024409;111024409	110968095;110968095;110968095;110986510;110986510;110997597;111023980;111023980;111027965;111027968;111024822;111024711;111027965;111027968	+;+;+;+;+;+;+;+;+;+;+;+;+;+	Kcnj16	NM_001252207	16517	4.85313	5.03206	3.97467e-06	0.000330128	1
2711	chr7	111090106	111092816	-	NA	NA	NA	-4.01807	2.34831	4.18837e-06	0.000346332	1
1972	chr11;chr11;chr11;chr11;chr11;chr11;chr11;chr11;chr11;chr11;chr11;chr11;chr11;chr11;chr11;chr11;chr11;chr11;chr11;chr11	29545846;29545846;29545846;29545899;29546291;29546291;29546291;29546291;29546703;29546703;29546703;29547116;29547206;29547206;29547681;29547681;29547681;29547841;29547841;29547841	29546029;29546029;29546029;29546029;29546422;29546422;29546671;29546422;29547260;29546788;29546788;29547745;29547260;29547260;29547745;29547745;29547860;29547891;29547882;29548109	-;-;-;-;-;-;-;-;-;-;-;-;-;-;-;-;-;-;-;-	Rps27a	NM_001033865	78294	1.34152	5.69108	4.31875e-06	0.000355533	1
9622	chr9;chr9;chr9;chr9;chr9;chr9;chr9;chr9;chr9;chr9;chr9;chr9;chr9;chr9;chr9;chr9;chr9;chr9;chr9;chr9;chr9;chr9;chr9;chr9;chr9;chr9;chr9;chr9;chr9;chr9;chr9;chr9;chr9;chr9;chr9;chr9;chr9;chr9;chr9;chr9;chr9;chr9;chr9;chr9;chr9;chr9;chr9;chr9;chr9;chr9;chr9;chr9;chr9;chr9;chr9;chr9;chr9;chr9;chr9;chr9;chr9;chr9;chr9;chr9;chr9	21723483;21723599;21723632;21723639;21723641;21731747;21731747;21731747;21731747;21731747;21732312;21732312;21732312;21732312;21732312;21733491;21733491;21733491;21733491;21733491;21735237;21735237;21735237;21735237;21735237;21736107;21737220;21737220;21737220;21737220;21737220;21737874;21737874;21737874;21737874;21737874;21738855;21738855;21738855;21738855;21739386;21739386;21739386;21739649;217…	21723844;21723844;21723844;21723844;21723844;21731869;21731869;21731869;21731869;21731869;21732434;21732434;21732434;21732434;21732434;21733874;21733874;21733874;21733874;21733874;21735359;21735359;21735359;21735359;21735359;21740086;21737342;21737342;21737342;21737342;21737342;21738532;21737993;21737993;21737993;21737993;21738980;21738980;21739557;21738980;21739557;21739557;21739557;21741002;217…	+;+;+;+;+;+;+;+;+;+;+;+;+;+;+;+;+;+;+;+;+;+;+;+;+;+;+;+;+;+;+;+;+;+;+;+;+;+;+;+;+;+;+;+;+;+;+;+;+;+;+;+;+;+;+;+;+;+;+;+;+;+;+;+;+	Ldlr	NM_001252658	16835	2.82837	2.40217	4.43982e-06	0.000363889	1
3874	chr11;chr11;chr11;chr11;chr11;chr11;chr11;chr11;chr11;chr11;chr11;chr11;chr11;chr11;chr11;chr11;chr11;chr11;chr11;chr11;chr11;chr11;chr11;chr11;chr11;chr11;chr11;chr11;chr11;chr11;chr11;chr11;chr11;chr11;chr11	83440768;83441876;83441876;83443061;83443759;83443759;83443759;83443759;83444211;83444211;83444211;83444211;83444821;83444821;83444821;83444821;83447520;83447520;83447520;83447520;83451386;83451386;83451386;83451386;83451386;83451660;83451660;83451660;83451660;83451660;83462748;83462748;83462748;83462748;83462748	83442945;83442945;83442945;83443275;83443926;83443926;83443896;83443854;83444360;83444360;83444360;83444360;83445066;83445066;83445066;83445066;83447744;83447744;83447744;83447744;83451573;83451573;83451573;83451573;83451573;83451839;83451739;83451739;83451739;83451739;83463071;83462992;83463071;83462961;83463022	-;-;-;-;-;-;-;-;-;-;-;-;-;-;-;-;-;-;-;-;-;-;-;-;-;-;-;-;-;-;-;-;-;-;-	Mmp28	NM_001320300	118453	-3.90666	1.37661	4.46724e-06	0.000364531	1
4351	chrX;chrX;chrX;chrX;chrX;chrX;chrX;chrX;chrX;chrX;chrX;chrX;chrX;chrX;chrX;chrX;chrX;chrX;chrX;chrX;chrX;chrX;chrX;chrX;chrX;chrX;chrX;chrX;chrX;chrX;chrX;chrX;chrX;chrX;chrX;chrX;chrX;chrX;chrX;chrX;chrX;chrX	94535474;94535476;94535476;94535476;94535860;94535860;94535860;94535860;94536082;94536874;94536874;94536874;94536874;94536874;94537294;94537294;94537294;94537542;94537542;94537542;94537675;94537676;94537676;94537676;94537676;94537974;94538184;94538184;94538445;94538445;94538445;94538607;94538607;94538607;94539855;94539855;94540494;94541251;94541251;94541892;94541892;94541892	94535677;94535677;94535677;94535676;94536245;94536245;94536245;94536245;94536245;94536988;94536988;94537356;94536988;94537564;94537584;94537356;94537356;94537584;94537584;94537584;94538263;94538065;94537884;94537835;94537755;94538065;94538263;94538263;94538508;94538508;94538508;94538826;94539281;94539281;94540547;94540547;94541324;94541324;94541324;94542003;94541990;94542143	-;-;-;-;-;-;-;-;-;-;-;-;-;-;-;-;-;-;-;-;-;-;-;-;-;-;-;-;-;-;-;-;-;-;-;-;-;-;-;-;-;-	Maged1	NM_019791	94275	1.20589	6.19013	4.57809e-06	0.000371945	1
2203	chr8;chr8;chr8;chr8;chr8;chr8;chr8;chr8;chr8;chr8;chr8;chr8	72134975;72135259;72138588;72138588;72143450;72143450;72144678;72144678;72146452;72147057;72147198;72151742	72135049;72135453;72138721;72138721;72143567;72143567;72144709;72144748;72146527;72147119;72147267;72153142	+;+;+;+;+;+;+;+;+;+;+;+	Tpm4	NM_001001491	326618	2.44895	7.21097	4.67032e-06	0.000377788	1
874	chr1;chr1;chr1;chr1;chr1;chr1;chr1;chr1;chr1;chr1;chr1;chr1	171229572;171229579;171230067;171230067;171230922;171230996;171231051;171231177;171231177;171234197;171234197;171234197	171229927;171229927;171230087;171230087;171231031;171231031;171231268;171231268;171231268;171234339;171234307;171234365	-;-;-;-;-;-;-;-;-;-;-;-	Fcer1g	NM_010185	14127	1.17795	10.2254	4.74287e-06	0.000381996	1
1168	chr10;chr10;chr10;chr10;chr10;chr10;chr10;chr10;chr10;chr10;chr10;chr10;chr10;chr10;chr10;chr10;chr10;chr10;chr10;chr10;chr10;chr10	128548114;128548114;128548114;128548117;128548120;128548121;128548476;128548658;128548658;128548658;128548658;128548658;128548658;128548949;128548949;128548949;128548949;128549088;128549088;128549088;128549088;128549088	128548429;128548429;128548429;128548429;128548451;128548429;128548973;128548971;128548680;128548680;128548680;128548973;128548680;128549102;128548971;128548973;128549153;128549112;128549159;128549138;128549305;128549162	-;-;-;-;-;-;-;-;-;-;-;-;-;-;-;-;-;-;-;-;-;-	Rpl41	NM_018860	67945	1.72495	6.54618	4.76927e-06	0.000382467	1
1439	chr8;chr8;chr8	9144669;9146866;9148888	9144692;9148117;9149050	+;+;+	4930453L07Rik	NR_073360	74688	-7.42135	0.36731	4.86546e-06	0.000388506	1
2924	chr7;chr7;chr7;chr7;chr7;chr7;chr7;chr7;chr7;chr7;chr7;chr7;chr7;chr7;chr7;chr7;chr7;chr7;chr7;chr7;chr7;chr7;chr7;chr7;chr7;chr7;chr7;chr7;chr7;chr7;chr7;chr7;chr7;chr7;chr7;chr7;chr7;chr7;chr7;chr7;chr7;chr7;chr7;chr7;chr7;chr7;chr7;chr7;chr7;chr7;chr7;chr7;chr7	27532000;27532000;27532195;27532575;27532575;27532575;27533454;27533646;27533646;27535789;27535789;27535789;27537580;27537580;27537580;27539350;27539350;27539555;27539555;27539651;27541085;27541085;27541085;27541205;27541686;27541686;27541686;27541740;27541914;27541914;27541914;27541914;27541914;27542089;27542089;27542089;27542089;27542089;27542639;27542744;27542744;27542744;27542744;27542816;275…	27532485;27532485;27532485;27532674;27532746;27532674;27533811;27533811;27533811;27535928;27535928;27535928;27537780;27537940;27537780;27539477;27539477;27539669;27539669;27539669;27541268;27541268;27541268;27541268;27541828;27541828;27541828;27541828;27541988;27541988;27541988;27541988;27541988;27542181;27542181;27542181;27542181;27542181;27542745;27542904;27542904;27542904;27542904;27542904;275…	-;-;-;-;-;-;-;-;-;-;-;-;-;-;-;-;-;-;-;-;-;-;-;-;-;-;-;-;-;-;-;-;-;-;-;-;-;-;-;-;-;-;-;-;-;-;-;-;-;-;-;-;-	Pld3	NM_001317355	18807	1.88519	6.86714	5.39633e-06	0.000428421	1
5397	chr8;chr8;chr8;chr8;chr8;chr8;chr8;chr8;chr8;chr8;chr8;chr8	95352268;95365314;95366294;95367928;95368559;95369481;95369871;95370133;95370696;95370696;95371006;95372105	95353018;95365462;95366422;95368235;95368720;95369734;95370271;95370271;95370720;95370846;95371121;95375080	+;+;+;+;+;+;+;+;+;+;+;+	Mmp15	NM_008609	17388	-6.12069	-0.193884	5.41139e-06	0.000428421	1
5785	chr1;chr1;chr1;chr1;chr1;chr1;chr1;chr1;chr1;chr1;chr1	134199223;134199225;134201349;134202065;134203397;134234015;134234015;134234015;134234015;134235228;134235228	134201713;134203590;134203590;134203590;134203590;134235397;134234412;134234446;134234578;134235364;134235431	-;-;-;-;-;-;-;-;-;-;-	Adora1	NM_001008533	11539	3.21127	3.52759	5.86489e-06	0.000462357	1
1434	chrX;chrX;chrX;chrX;chrX;chrX;chrX	37082520;37083643;37083985;37084537;37085125;37085125;37085125	37082749;37084088;37084088;37085016;37085156;37085166;37085402	-;-;-;-;-;-;-	Rpl39	NM_026055	67248	1.67936	6.69964	5.9857e-06	0.00046989	1
4127	chr11;chr11;chr11;chr11	55098115;55103587;55108898;55109378	55098244;55103748;55109080;55113029	+;+;+;+	Gm2a	NM_010299	14667	1.39415	7.41475	6.06487e-06	0.000474104	1
2926	chr6;chr6;chr6;chr6;chr6;chr6;chr6;chr6;chr6;chr6;chr6;chr6;chr6;chr6;chr6;chr6;chr6;chr6;chr6;chr6;chr6;chr6;chr6;chr6;chr6;chr6;chr6;chr6	123106428;123108985;123122622;123122688;123122690;123123316;123123459;123123459;123123467;123123534;123124970;123124970;123124970;123124970;123127952;123127952;123127952;123127952;123139057;123139251;123139251;123139251;123140656;123140656;123140656;123142363;123142363;123142363	123106440;123109213;123122752;123122752;123122752;123123669;123123669;123123669;123123669;123123669;123125086;123125086;123125086;123125086;123128053;123128053;123127976;123128053;123139128;123139408;123139408;123139408;123140768;123140768;123140768;123142858;123143999;123142516	+;+;+;+;+;+;+;+;+;+;+;+;+;+;+;+;+;+;+;+;+;+;+;+;+;+;+;+	Clec4a2	NM_001170332	26888	-2.37529	4.80111	6.11008e-06	0.000474579	1
2209	chr14;chr14;chr14;chr14;chr14;chr14;chr14;chr14;chr14;chr14;chr14;chr14;chr14;chr14;chr14;chr14;chr14;chr14;chr14;chr14;chr14;chr14;chr14;chr14;chr14;chr14;chr14;chr14;chr14;chr14;chr14;chr14;chr14;chr14;chr14;chr14;chr14;chr14;chr14;chr14;chr14;chr14;chr14;chr14;chr14;chr14;chr14;chr14;chr14;chr14;chr14;chr14;chr14;chr14;chr14;chr14;chr14;chr14;chr14;chr14;chr14;chr14;chr14;chr14;chr14;chr14;chr…	55578123;55578360;55578405;55578456;55578468;55578475;55578486;55578534;55578538;55578575;55578575;55579595;55579595;55579595;55579595;55579595;55579595;55579595;55579595;55579595;55579595;55579771;55579771;55579771;55579771;55579771;55579771;55579771;55579804;55579931;55579931;55579931;55579931;55579931;55579931;55579964;55580034;55580114;55580114;55580114;55580114;55580114;55580114;55580114;555…	55578248;55578613;55578613;55578613;55578613;55578613;55578613;55578613;55578613;55578613;55578613;55579627;55579627;55579627;55579627;55580041;55580811;55579627;55579627;55579627;55579627;55579833;55579833;55580041;55579833;55580041;55579833;55579833;55579833;55580041;55580041;55580041;55580041;55580041;55580041;55580159;55580159;55580159;55580159;55580159;55580159;55580127;55580159;55580159;555…	+;+;+;+;+;+;+;+;+;+;+;+;+;+;+;+;+;+;+;+;+;+;+;+;+;+;+;+;+;+;+;+;+;+;+;+;+;+;+;+;+;+;+;+;+;+;+;+;+;+;+;+;+;+;+;+;+;+;+;+;+;+;+;+;+;+;+;+;+;+;+;+;+;+;+;+;+;+;+;+;+;+;+;+;+;+;+;+;+;+;+;+;+;+	Psme1	NM_011189	19186	1.31838	7.30946	6.12196e-06	0.000474579	1
1413	chr10;chr10;chr10;chr10;chr10;chr10;chr10;chr10;chr10;chr10;chr10	42502030;42502031;42502290;42525954;42525954;42533149;42533149;42533149;42534653;42534653;42534653	42502426;42502492;42502492;42526049;42526049;42533273;42533273;42533273;42534787;42535370;42535381	+;+;+;+;+;+;+;+;+;+;+	Snx3	NM_017472	54198	1.49518	5.77765	6.15078e-06	0.000474835	1
3123	chr3;chr3;chr3;chr3;chr3;chr3;chr3;chr3;chr3;chr3;chr3;chr3;chr3;chr3;chr3;chr3;chr3;chr3;chr3;chr3;chr3;chr3;chr3	96557957;96557960;96558889;96558892;96559070;96559070;96559333;96559333;96559498;96559511;96559589;96559589;96559723;96559938;96559938;96559938;96560054;96560208;96560208;96560479;96560479;96560479;96561383	96558485;96558485;96558964;96558964;96559217;96559217;96559435;96559435;96559845;96560204;96559845;96559845;96559845;96560013;96560094;96560094;96560359;96560359;96560359;96560565;96561857;96561883;96561858	+;+;+;+;+;+;+;+;+;+;+;+;+;+;+;+;+;+;+;+;+;+;+	Txnip	NM_001009935	56338	-1.11714	7.88073	6.33403e-06	0.000486961	1
692	chr6	128883852	128884543	+	NA	NA	NA	-4.1714	0.604728	6.39398e-06	0.000489547	1
8963	chr2;chr2;chr2;chr2;chr2;chr2;chr2;chr2;chr2;chr2;chr2;chr2;chr2;chr2;chr2;chr2;chr2;chr2;chr2;chr2;chr2;chr2;chr2;chr2;chr2;chr2;chr2;chr2;chr2;chr2;chr2;chr2;chr2;chr2;chr2;chr2;chr2;chr2;chr2;chr2;chr2;chr2;chr2;chr2;chr2;chr2;chr2;chr2;chr2;chr2;chr2;chr2;chr2;chr2;chr2;chr2;chr2;chr2;chr2	52428320;52428325;52428325;52428325;52436886;52436886;52436886;52436886;52449950;52449950;52449950;52449950;52451869;52451869;52451869;52451869;52455600;52455600;52455600;52455600;52464610;52464610;52464610;52464610;52465598;52465598;52465598;52465598;52465894;52465894;52465894;52467144;52467244;52467244;52467244;52467244;52469477;52469477;52469477;52469477;52474863;52474863;52474863;52474863;524…	52434749;52434749;52434749;52434749;52437071;52437071;52437071;52437071;52450045;52450045;52450045;52450045;52452020;52452020;52452020;52452020;52455709;52455709;52455709;52455709;52464668;52464668;52464668;52464668;52465678;52465678;52465678;52465678;52465913;52465913;52465913;52467163;52467320;52467320;52467320;52467320;52469607;52469607;52469607;52469607;52474985;52474985;52474985;52474985;524…	-;-;-;-;-;-;-;-;-;-;-;-;-;-;-;-;-;-;-;-;-;-;-;-;-;-;-;-;-;-;-;-;-;-;-;-;-;-;-;-;-;-;-;-;-;-;-;-;-;-;-;-;-;-;-;-;-;-;-	Cacnb4	NM_001037099	12298	2.463	4.61801	6.47998e-06	0.000493117	1
4715	chr2;chr2;chr2;chr2;chr2;chr2;chr2;chr2;chr2;chr2;chr2;chr2;chr2;chr2;chr2;chr2;chr2;chr2;chr2;chr2;chr2;chr2;chr2;chr2;chr2;chr2;chr2;chr2;chr2;chr2;chr2;chr2;chr2;chr2;chr2;chr2;chr2;chr2;chr2;chr2;chr2;chr2;chr2;chr2;chr2;chr2;chr2;chr2;chr2;chr2;chr2;chr2;chr2;chr2;chr2;chr2;chr2;chr2;chr2;chr2;chr2;chr2;chr2;chr2;chr2;chr2;chr2;chr2;chr2;chr2;chr2;chr2;chr2;chr2;chr2;chr2;chr2;chr2;chr2;chr2…	164832873;164832873;164832887;164832901;164832909;164832926;164832926;164833609;164833692;164833724;164833724;164833773;164833807;164833808;164833815;164833847;164833858;164834030;164834030;164834030;164834030;164834030;164834030;164834030;164834030;164834030;164834073;164834310;164834320;164834320;164834320;164834320;164834320;164834320;164834320;164834320;164834473;164834698;164834698;164834698…	164833196;164833196;164833196;164833196;164833196;164833196;164833196;164833779;164833759;164833850;164833850;164833850;164833850;164833850;164833850;164834208;164833992;164834431;164834431;164834421;164834208;164834208;164834062;164834208;164834208;164834208;164834208;164834431;164834431;164834431;164834431;164834431;164834431;164834431;164834431;164834431;164834924;164834762;164834924;164834924…	+;+;+;+;+;+;+;+;+;+;+;+;+;+;+;+;+;+;+;+;+;+;+;+;+;+;+;+;+;+;+;+;+;+;+;+;+;+;+;+;+;+;+;+;+;+;+;+;+;+;+;+;+;+;+;+;+;+;+;+;+;+;+;+;+;+;+;+;+;+;+;+;+;+;+;+;+;+;+;+;+;+;+;+;+;+;+;+;+;+;+;+;+;+;+;+;+;+;+;+;+;+;+;+;+;+;+	Ctsa	NM_001038492	19025	1.39674	9.58675	6.49361e-06	0.000493117	1
2114	chr7;chr7;chr7;chr7;chr7;chr7;chr7;chr7;chr7;chr7;chr7;chr7;chr7;chr7;chr7;chr7;chr7;chr7;chr7;chr7;chr7;chr7;chr7;chr7;chr7;chr7;chr7;chr7;chr7;chr7;chr7;chr7;chr7;chr7;chr7;chr7;chr7;chr7;chr7;chr7;chr7;chr7;chr7;chr7;chr7;chr7;chr7;chr7;chr7;chr7;chr7;chr7;chr7;chr7;chr7;chr7;chr7;chr7;chr7;chr7;chr7;chr7;chr7;chr7;chr7;chr7;chr7;chr7;chr7;chr7;chr7;chr7;chr7;chr7;chr7;chr7;chr7;chr7;chr7;chr7…	45125558;45125665;45125872;45125899;45125922;45125922;45125923;45125928;45125945;45125946;45125948;45125965;45126003;45126115;45126115;45126115;45126115;45126115;45126115;45126115;45126115;45126115;45126115;45126115;45126151;45126158;45126181;45126478;45126478;45126478;45126478;45126478;45126478;45126478;45126478;45126478;45126478;45126478;45126478;45126478;45126478;45126709;45126709;45126709;451…	45126032;45126008;45126032;45126017;45126032;45126032;45126032;45126032;45126032;45126032;45126032;45126032;45126032;45126237;45126253;45126253;45126237;45126237;45126237;45126237;45126253;45126237;45126237;45126237;45126237;45126237;45126237;45126537;45126537;45126537;45126537;45126537;45126537;45126537;45126537;45126537;45126537;45126537;45126537;45126537;45126537;45126794;45126827;45126794;451…	-;-;-;-;-;-;-;-;-;-;-;-;-;-;-;-;-;-;-;-;-;-;-;-;-;-;-;-;-;-;-;-;-;-;-;-;-;-;-;-;-;-;-;-;-;-;-;-;-;-;-;-;-;-;-;-;-;-;-;-;-;-;-;-;-;-;-;-;-;-;-;-;-;-;-;-;-;-;-;-;-;-;-;-;-;-;-;-;-;-;-;-;-;-;-;-;-;-;-;-;-;-;-;-;-;-;-;-	Rpl13a	NM_009438	22121	1.43677	6.94367	6.78205e-06	0.000512767	1
2757	chr9	83114108	83116864	+	NA	NA	NA	2.97218	2.04014	6.80749e-06	0.000512767	1
9785	chr8;chr8;chr8;chr8;chr8;chr8;chr8;chr8;chr8;chr8;chr8;chr8;chr8;chr8;chr8;chr8;chr8;chr8;chr8;chr8;chr8;chr8;chr8;chr8;chr8;chr8;chr8;chr8;chr8;chr8;chr8;chr8	128358604;128359073;128359099;128359284;128359397;128363219;128363219;128363219;128363219;128418713;128418713;128418713;128425742;128425742;128425742;128431892;128431892;128434209;128434209;128457857;128457857;128460612;128460612;128468347;128476150;128480885;128487897;128493027;128497820;128498505;128500622;128502525	128358728;128359632;128359632;128359632;128359632;128363393;128363393;128363393;128365420;128418894;128418894;128418894;128425969;128428469;128425969;128432047;128432047;128434375;128434375;128458012;128458012;128462081;128460756;128468678;128476294;128480989;128487956;128493164;128498091;128498601;128500672;128503363	+;+;+;+;+;+;+;+;+;+;+;+;+;+;+;+;+;+;+;+;+;+;+;+;+;+;+;+;+;+;+;+	Nrp1	NM_001358959	18186	1.27043	6.68946	6.99303e-06	0.000521853	1
1772	chr9;chr9;chr9;chr9;chr9;chr9;chr9;chr9;chr9	114375134;114375150;114378040;114378040;114379910;114381586;114384696;114386202;114390132	114375582;114375582;114378123;114378221;114380055;114381714;114384867;114386351;114390675	-;-;-;-;-;-;-;-;-	Crtap	NM_019922	56693	2.04877	3.79216	7.00809e-06	0.000521853	1
11384	chr3;chr3;chr3;chr3;chr3;chr3;chr3;chr3;chr3;chr3;chr3;chr3;chr3;chr3;chr3;chr3;chr3;chr3;chr3;chr3;chr3;chr3;chr3;chr3;chr3;chr3;chr3;chr3;chr3;chr3;chr3;chr3;chr3;chr3;chr3;chr3;chr3;chr3;chr3;chr3;chr3;chr3;chr3;chr3;chr3;chr3;chr3;chr3;chr3;chr3;chr3;chr3;chr3;chr3;chr3;chr3;chr3;chr3;chr3;chr3;chr3;chr3;chr3;chr3;chr3;chr3;chr3;chr3;chr3;chr3;chr3;chr3;chr3;chr3;chr3;chr3;chr3;chr3;chr3;chr3…	88081971;88082020;88082028;88083931;88083931;88083931;88086150;88086150;88086150;88086150;88087278;88087278;88087278;88088894;88088894;88089661;88089661;88089817;88089817;88090138;88090138;88090736;88090736;88091471;88091471;88092412;88092412;88094584;88094584;88096902;88096902;88098318;88098318;88098857;88098857;88100626;88100626;88101428;88101678;88101678;88101897;88101897;88104060;88104060;881…	88082092;88082092;88082092;88084018;88084018;88084018;88086306;88087552;88086306;88086306;88087545;88087355;88087355;88088970;88088970;88089728;88089728;88089930;88089930;88090316;88090316;88090814;88090814;88091634;88091634;88092499;88092499;88094747;88094747;88097059;88097059;88098439;88098439;88099020;88099020;88101595;88100716;88101595;88101817;88101817;88102067;88102067;88104143;88104143;881…	+;+;+;+;+;+;+;+;+;+;+;+;+;+;+;+;+;+;+;+;+;+;+;+;+;+;+;+;+;+;+;+;+;+;+;+;+;+;+;+;+;+;+;+;+;+;+;+;+;+;+;+;+;+;+;+;+;+;+;+;+;+;+;+;+;+;+;+;+;+;+;+;+;+;+;+;+;+;+;+;+;+;+;+;+	Iqgap3	NM_001033484	404710	1.92682	4.48681	7.01227e-06	0.000521853	1
955	chrM	70	1024	+	NA	NA	NA	1.38511	10.4843	7.14573e-06	0.00052883	1
2911	chr4;chr4;chr4;chr4;chr4;chr4;chr4;chr4;chr4;chr4;chr4;chr4;chr4;chr4;chr4;chr4;chr4;chr4;chr4;chr4;chr4;chr4;chr4;chr4;chr4;chr4;chr4;chr4	152325742;152325853;152325867;152325869;152327067;152327126;152327480;152327481;152327481;152327481;152327481;152327481;152327557;152329260;152330004;152330004;152330004;152330004;152330004;152330004;152330004;152330007;152332260;152332280;152332280;152332280;152332280;152332280	152325895;152325895;152325895;152325895;152327359;152327585;152327585;152327585;152327585;152327585;152327585;152327585;152327585;152329413;152330275;152330128;152330128;152330046;152330128;152330128;152330128;152330128;152332474;152332473;152334070;152334071;152332476;152332480	+;+;+;+;+;+;+;+;+;+;+;+;+;+;+;+;+;+;+;+;+;+;+;+;+;+;+;+	Rpl22	NM_001277113	19934	1.62705	6.85769	7.16286e-06	0.00052883	1
1740	chrX;chrX;chrX;chrX;chrX;chrX;chrX;chrX;chrX;chrX	134187501;134189814;134190249;134201693;134202974;134203545;134205381;134205647;134207332;134207582	134187657;134189894;134190319;134201942;134203079;134203732;134205552;134205827;134207418;134208028	+;+;+;+;+;+;+;+;+;+	Arl13a	NM_028947	74448	-5.43534	-0.310391	7.21553e-06	0.000530612	1
2532	chr1;chr1;chr1;chr1;chr1;chr1;chr1;chr1;chr1;chr1;chr1;chr1;chr1;chr1;chr1;chr1;chr1;chr1;chr1;chr1;chr1;chr1;chr1;chr1;chr1;chr1;chr1;chr1;chr1;chr1;chr1;chr1;chr1;chr1;chr1;chr1;chr1;chr1;chr1;chr1;chr1;chr1	63176825;63177129;63177130;63177131;63177145;63177145;63177147;63177185;63177223;63177723;63177723;63177723;63177754;63177754;63177754;63177754;63177867;63178023;63178028;63178423;63178439;63178439;63178439;63178439;63178439;63178439;63178832;63178832;63178832;63178832;63178832;63178832;63178832;63179248;63179248;63179248;63179248;63179248;63179458;63179458;63179458;63179458	63177291;63177291;63177291;63177291;63177291;63177250;63177291;63177291;63177291;63177876;63177876;63177876;63177876;63177876;63178423;63177876;63177876;63178565;63178264;63178565;63178565;63178565;63178509;63178565;63178565;63178565;63178898;63178879;63178898;63178898;63178898;63178898;63178898;63179373;63179373;63179362;63179373;63179373;63179622;63179568;63179656;63180486	+;+;+;+;+;+;+;+;+;+;+;+;+;+;+;+;+;+;+;+;+;+;+;+;+;+;+;+;+;+;+;+;+;+;+;+;+;+;+;+;+;+	Eef1b2	NM_018796	55949	1.30687	6.37952	7.37154e-06	0.000539951	1
4093	chr8;chr8;chr8;chr8;chr8;chr8;chr8;chr8;chr8;chr8;chr8;chr8;chr8;chr8;chr8;chr8;chr8;chr8;chr8;chr8;chr8;chr8;chr8;chr8;chr8;chr8;chr8;chr8;chr8;chr8;chr8;chr8;chr8;chr8;chr8;chr8;chr8;chr8;chr8;chr8;chr8;chr8;chr8;chr8;chr8;chr8;chr8;chr8	13172022;13175162;13176870;13176922;13176929;13176933;13178561;13178806;13179323;13179323;13179323;13179323;13179323;13179323;13179583;13179583;13179583;13179583;13179583;13179583;13186883;13186883;13186883;13186883;13186883;13186883;13188510;13189623;13189623;13189623;13189623;13189623;13189623;13192050;13192050;13192050;13192050;13192050;13200049;13200049;13200049;13200049;13200049;13200481;132…	13172612;13177142;13177142;13177142;13177142;13177142;13178947;13178917;13179508;13179508;13179508;13179375;13179508;13179508;13179755;13179755;13179755;13179755;13179755;13179759;13186979;13186979;13186979;13186979;13186979;13186979;13188560;13189747;13189747;13189747;13189747;13189747;13189747;13192255;13192208;13192208;13192208;13192208;13200200;13200200;13200200;13200200;13200200;13200617;132…	-;-;-;-;-;-;-;-;-;-;-;-;-;-;-;-;-;-;-;-;-;-;-;-;-;-;-;-;-;-;-;-;-;-;-;-;-;-;-;-;-;-;-;-;-;-;-;-	Grtp1	NM_025768	66790	1.15606	7.45969	7.41363e-06	0.000540904	1
1586	chr4;chr4;chr4;chr4;chr4;chr4;chr4;chr4;chr4;chr4;chr4;chr4;chr4;chr4;chr4;chr4	86854660;86854804;86855752;86855862;86855867;86855867;86856146;86856146;86856146;86856728;86856728;86856728;86856728;86857321;86857321;86857321	86854955;86854955;86856013;86856356;86856013;86856013;86856356;86856356;86856356;86856859;86856859;86856859;86857345;86857354;86857332;86857412	-;-;-;-;-;-;-;-;-;-;-;-;-;-;-;-	Rps6	NM_009096	20104	1.31483	6.70589	7.54014e-06	0.000547985	1
2066	chr11;chr11	101962458;101966760	101964267;101967015	-;-	Sost	NM_024449	74499	-7.29394	0.572783	7.6942e-06	0.000557007	1
594	chr6	129418179	129418772	+	NA	NA	NA	6.76642	0.0195222	7.7543e-06	0.000557484	1
6666	chr8;chr8;chr8;chr8;chr8;chr8;chr8;chr8;chr8;chr8	35587798;35588956;35607277;35664668;35664668;35664668;35671722;35676730;35676730;35676730	35591358;35591086;35607424;35664794;35664794;35664794;35671831;35677020;35677020;35679449	+;+;+;+;+;+;+;+;+;+	Mfhas1	NM_001081279	52065	1.23826	6.41433	7.76073e-06	0.000557484	1
2206	chrX;chrX	20059560;20096965	20061208;20097521	+;+	Chst7	NM_021715	60322	-3.15679	3.47529	8.06104e-06	0.000576829	1
6671	chr3;chr3;chr3;chr3;chr3;chr3;chr3;chr3;chr3;chr3;chr3;chr3;chr3;chr3;chr3;chr3;chr3;chr3;chr3;chr3;chr3;chr3;chr3;chr3;chr3;chr3;chr3;chr3;chr3;chr3;chr3;chr3;chr3;chr3;chr3;chr3;chr3;chr3;chr3;chr3;chr3;chr3;chr3;chr3;chr3;chr3;chr3;chr3;chr3;chr3;chr3;chr3;chr3;chr3;chr3;chr3;chr3;chr3;chr3;chr3;chr3;chr3;chr3;chr3	82358044;82358072;82358072;82358170;82358187;82358975;82358975;82358975;82358975;82359031;82359890;82359890;82359890;82359890;82359890;82363291;82363291;82363291;82363291;82363291;82371179;82371179;82371179;82371179;82371179;82374108;82374108;82374108;82374108;82374108;82376923;82376923;82376923;82376923;82376923;82378937;82378937;82378937;82378937;82378937;82379712;82380073;82380078;82380078;823…	82358171;82358255;82358255;82358255;82358314;82359124;82359124;82359124;82359124;82359124;82359974;82359974;82359974;82359974;82359974;82363614;82363614;82363614;82363614;82363614;82371402;82371402;82371402;82371402;82371402;82374201;82374201;82374201;82374201;82374201;82377167;82377167;82377167;82377167;82377167;82379007;82379007;82379007;82378960;82379007;82380246;82380246;82380246;82380246;823…	+;+;+;+;+;+;+;+;+;+;+;+;+;+;+;+;+;+;+;+;+;+;+;+;+;+;+;+;+;+;+;+;+;+;+;+;+;+;+;+;+;+;+;+;+;+;+;+;+;+;+;+;+;+;+;+;+;+;+;+;+;+;+;+	Map9	NM_001081230	213582	-4.31842	0.605943	8.61544e-06	0.000614139	1
1871	chr10	62858124	62859994	-	NA	NA	NA	-6.43834	0.0756477	8.7972e-06	0.000622705	1
2847	chr9;chr9;chr9;chr9	89699206;89702772;89703245;89704746	89699979;89703020;89704823;89705068	-;-;-;-	Tmed3	NM_025360	66111	1.35894	5.03508	8.80254e-06	0.000622705	1
8421	chr3;chr3;chr3	122255958;122286877;122293325	122257534;122293720;122293547	-;-;-	NA	NA	NA	-3.01018	1.91322	8.89696e-06	0.000627	1
1844	chr2	14345677	14347520	+	NA	NA	NA	-4.12614	1.34287	8.94223e-06	0.000627812	1
4133	chr6;chr6;chr6;chr6;chr6;chr6;chr6;chr6;chr6;chr6;chr6;chr6;chr6;chr6;chr6;chr6;chr6;chr6;chr6;chr6;chr6;chr6;chr6;chr6;chr6;chr6;chr6;chr6;chr6;chr6;chr6;chr6;chr6;chr6;chr6;chr6;chr6;chr6;chr6;chr6;chr6;chr6;chr6;chr6;chr6;chr6;chr6;chr6;chr6;chr6	125161715;125161853;125161853;125161854;125161854;125162064;125162212;125162212;125162212;125162212;125162212;125162478;125162478;125162478;125162478;125162771;125162843;125162843;125162843;125162843;125162843;125162871;125163139;125163139;125163139;125163139;125163139;125163139;125163175;125163204;125163288;125163346;125164597;125164853;125165097;125165155;125165271;125165271;125165271;125165271…	125165003;125162101;125162101;125162101;125162101;125162101;125162393;125162393;125162393;125162393;125162527;125162708;125162708;125162708;125162708;125163040;125163040;125163040;125163040;125163040;125163040;125163040;125163436;125163321;125163339;125163436;125163436;125163436;125163436;125163436;125163436;125163436;125165311;125164916;125165311;125165311;125165603;125165311;125165311;125165311…	-;-;-;-;-;-;-;-;-;-;-;-;-;-;-;-;-;-;-;-;-;-;-;-;-;-;-;-;-;-;-;-;-;-;-;-;-;-;-;-;-;-;-;-;-;-;-;-;-;-	Gapdh	NM_001289726	14433	1.4804	7.72512	8.99651e-06	0.000629249	1
[truncated: 18,339 more rows]
