# Supplementary material for: Alzheimer's disease‐induced phagocytic microglia express a specific profile of coding and non‐coding RNAs
Source: Alzheimers Dement. 2023 Oct 12;20(2):954–74. doi: 10.1002/alz.13502 (PMC10916983; doi:10.1002/alz.13502)
Supplement: Supplementary file 7 — Supporting Information [file ALZ-20-954-s004.xlsx]

## Sheet: IPA TG phago vs TG non-phago
Table S6. IPA upstream regulator differentially expressed genes of phagocytic vs non-phagocytic AD microglia.
© 2000-2020 QIAGEN. All rights reserved.
Upstream Regulator	Expr Log Ratio	Molecule Type	Predicted Activation State	Activation z-score	Flags	p-value of overlap	Target Molecules in Dataset	Mechanistic Network	sign Z score and p value
MLXIPL	0.323	transcription regulator	Activated	8.047	bias	6.73e-67	ACACA,HIF1A,RPL10,RPL10A,RPL11,RPL12,RPL13,RPL13A,RPL14,RPL15,RPL17,RPL18A,RPL19,RPL21,RPL22,Rpl22l1,RPL23,Rpl23a,RPL24,RPL26,RPL27,RPL27A,RPL28,Rpl29 (includes others),RPL3,RPL30,RPL31,Rpl32,RPL35,Rpl36a,RPL37,RPL37A,RPL38,RPL39,RPL4,RPL41,RPL5,RPL6,RPL7,RPL7A,RPL9,RPLP0,RPS11,RPS12,RPS13,RPS14,RPS15,RPS15A,RPS16,RPS17,RPS19,RPS19BP1,RPS2,RPS20,RPS21,RPS23,RPS24,RPS25,RPS26,Rps27/Rps27rt,RPS27A,…		1
TFEB	-0.556	transcription regulator	Activated	3.602	bias	3.69e-13	ARSB,ATP6V1A,ATP6V1B2,CTSA,CTSB,CTSD,GALNS,GBA,GLA,GNS,HEXA,LAMP1,NAGLU,SCPEP1,SGSH,TPP1,VEGFA		1
ARNT2	2.484	transcription regulator		1.091	bias	0.000446	APOE,Cd52,EGR1,ELL2,HLA-A,IFI16,IL6R,LIFR,MYCL,NDUFA1,PEA15,PKIB,PTPN22,Rpl29 (includes others),SLC2A1,SNN,THRB,TSC22D3,TXNRD3,TYROBP,VEGFA		0
NOSTRIN	-1.413	transcription regulator	Inhibited	-2.414	bias	0.00271	ANXA5,BCL2,FGF1,FLT1,SOD1,THBS1	255 (7)	1
STAT4	2.963	transcription regulator	Activated	3.164	bias	0.00299	ASPH,BCL2,BSG,C3,CCR5,Ctla2a/Ctla2b,DAP,FCER1G,GCNT2,GRTP1,H3-3A/H3-3B,HEXB,IRF4,KDM6B,MAGED1,RAMP1,RRAGD,SMPDL3A,TPD52,VEGFA	276 (15)	1
SIM1		transcription regulator		0.688	bias	0.00361	APOE,Cd52,EGR1,ELL2,HLA-A,IFI16,IL6R,LIFR,MYCL,NDUFA1,PEA15,PKIB,PTPN22,Rpl29 (includes others),SNN,THRB,TSC22D3,TXNRD3,TYROBP		0
MTPN	0.683	transcription regulator		1.105	bias	0.00369	BCL2,BCL2A1,Calm1 (includes others),Casp12,CCND1,Ctla2a/Ctla2b,IGF1,MIF,S100A10,SPP1	225 (10)	0
ELL2	1.087	transcription regulator	Activated	2.121	bias	0.00425	CITED2,CREB3L2,IGHM,IRF4,NUCB1,SLAMF7,TENT5C,TMEM154		1
POU2F2	0.114	transcription regulator		0.647	bias	0.00772	ADA,BANK1,CCR5,CD22,ELL2,ENO1,LY6E,RPS2,SPP1,TIMP2		0
ZFP36	0.871	transcription regulator	Inhibited	-2.375	bias	0.0199	CCL3L3,CTSS,CYBB,HIF1A,LMO2,NHSL2,PLAUR,SPP1,TOP2A		1
TEAD2	-0.679	transcription regulator		0.447	bias	0.022	CCND1,FILIP1L,MTMR10,RHOBTB1,SLFN5,THBS1		0
IKZF2	-0.69	transcription regulator		-0.447	bias	0.0241	CD28,Cd52,IL1R1,IRF4,KLF7		0
ATF2	-0.109	transcription regulator		0.741	bias	0.0256	ANGPTL2,ATF3,BCL2,BCL2A1,CCND1,EGR1,IL1RL1,ITGB8,TF		0
ECSIT	-0.587	transcription regulator		1.941	bias	0.0313	CD44,CD83,IL1RN,PLAUR		0
ZBTB48	-0.095	transcription regulator		-0.218	bias	0.0488	ARHGAP24,MMP15,MTFP1,SPP1		0
YAP1		transcription regulator		1.664		6.58e-51	ACACA,ADAMTS1,CCND1,CD274,DAB2,EGR1,FGF1,GAB1,ITGB2,LDHA,LIFR,LPL,RPL10,RPL10A,RPL11,RPL12,RPL13,RPL13A,RPL14,RPL15,RPL17,RPL18A,RPL19,RPL21,RPL22,Rpl22l1,RPL23,Rpl23a,RPL24,RPL26,RPL27,RPL27A,RPL28,Rpl29 (includes others),RPL3,RPL30,RPL31,Rpl32,RPL35,Rpl36a,RPL37,RPL37A,RPL38,RPL39,RPL4,RPL41,RPL5,RPL6,RPL7,RPL7A,RPL9,RPLP0,RPS11,RPS12,RPS13,RPS14,RPS15,RPS15A,RPS16,RPS17,RPS19,RPS19BP1,RPS2,RPS…	263 (7)	0
MYC	0.203	transcription regulator	Activated	5.946		1.22e-50	ABCA7,ABCC3,ACACA,ADAMTS1,ADARB1,AKAP12,ALCAM,ALDOA,ANXA5,APP,ATP5IF1,AXL,BAG1,BCAT1,BCL2,BCL2A1,CAMK2N1,CAPNS1,CAPZB,Ccl6,CCND1,CD274,CD44,CD48,CD9,CLIC4,COL6A3,COX6A1,COX7A2L,CPD,CRIP1,CSPG4,CSTB,CTSB,CTSD,CTSV,DBI,DDB2,DEK,DFFB,DUSP7,E2F3,EEF2,EGR1,ENO1,EPHA2,F2R,FABP5,FBN2,FTH1,GABARAP,GAPDH,GCLC,GM2A,GOT1,H2AZ1,H3-3A/H3-3B,HIF1A,HIVEP2,HLA-A,HSPE1,IFI16,IRF4,ITGAX,ITM2B,LAMP1,LAMP2,LDHA,LOX,…	481 (21)	1
MYCN		transcription regulator	Activated	5.906		1.45e-40	ABCA7,ABCC3,ABCD2,ALDOA,B2M,BID,CCND1,CITED2,DUSP7,EEF1A1,EEF1G,EEF2,FAU,GAPDH,HLA-A,LDHA,MIR17HG,MRC2,NCL,NME2,NPM1,NUCB1,RPL10,RPL11,RPL12,RPL13,RPL13A,RPL17,RPL18A,RPL19,RPL21,RPL22,RPL23,RPL24,RPL26,RPL27,RPL27A,RPL28,RPL3,RPL30,RPL31,RPL35,RPL37,RPL37A,RPL38,RPL39,RPL4,RPL41,RPL5,RPL6,RPL7,RPL9,RPLP0,RPS12,RPS13,RPS15,RPS16,RPS17,RPS19,RPS2,RPS20,RPS23,RPS24,RPS25,RPS26,RPS28,RPS3,RPS5,RPS6,…	326 (7)	1
CTNNB1	0.198	transcription regulator		1.992		5.43e-35	ABCD2,ACACA,ALCAM,APP,BCAP31,BCL2,BHLHE40,CADM1,CAPN1,CAPNS1,CAPZB,CASC4,CCND1,CD34,CD44,Cd52,Cdkn1c,COL27A1,CREG1,CRIP1,CTSZ,EGR1,ELMO1,ENPP1,ETV1,F2R,FCER1G,FGD2,GALC,GHR,HSPE1,IGHM,IL1R1,IRF4,ITGB2,KITLG,LIPA,LMO2,LPL,LY6E,MAN2B1,MIR17HG,MMP15,MPEG1,NAP1L5,NTHL1,P2RX7,PDE4B,PLAUR,PMP22,RAI14,RPL10,RPL10A,RPL11,RPL12,RPL13,RPL13A,RPL14,RPL15,RPL17,RPL18A,RPL19,RPL21,RPL22,Rpl22l1,RPL23,Rpl23a,R…	461 (23)	0
TP53	-0.083	transcription regulator		1.334		1.18e-16	ADA,ADAMTSL4,ADRB2,AK4,AKAP12,AKT3,ALDOA,ANKH,APBB2,APOE,APP,ARAP2,ATF3,BAG1,BCAP31,BCAT1,BCL2,BCL2A1,BHLHE40,BID,C1QC,CAMK2N1,CAPNS1,CAV2,CCL3L3,CCL4,CCND1,CD44,CDC7,CENPE,CERS6,CITED2,CLIC4,COX6A2,CSF1,CSF2RA,CSTB,CTSB,CTSD,CYSLTR1,DBI,DDB2,DEK,DFFB,DLC1,DLGAP5,DSTN,EEF1A1,EGR1,EPHA2,EPHX1,EYA4,F2R,FABP5,FAM3C,FDFT1,FGF13,FGF2,FTH1,FUCA1,FYN,GAPDH,GAS7,GLB1,GLIPR1,H2AZ1,HADHA,HIF1A,HMMR,HS3ST1,…	466 (23)	0
FOS		transcription regulator		0.984		9.86e-14	ACACA,APLP2,ARID3A,ATF3,B4GALT1,BCAR3,C3,C3AR1,CADM1,CCND1,CD164,CD244,CD44,CD68,CLIP1,CTSB,CTSV,CXCL16,DAP,EGR1,ENO1,FBLIM1,FGF2,FTH1,GBA,GM2A,HMMR,IL1RL1,KITLG,LAMP2,LGALS3BP,LOX,LPL,MALAT1,NOTCH4,NRIP1,PDE6B,PKIB,PLAUR,PLD1,Pmaip1,PRDX1,PTCHD1,PTS,RAB11FIP1,RPL39,RPL9,RPLP0,RPS24,RPS6,RPS7,RPS9,S100A10,SEMA6D,SERPINE2,SNN,SNX3,SPP1,SULF2,TBCA,TPD52,Tpm4,TPP1,TSLP,TXN,Uba52,VEGFA,XYLT1	394 (16)	0
RRP1B	-0.904	transcription regulator				3.14e-13	ANAPC13,CCND1,EIF4B,ITGB2,PRKCA,RPL11,RPL13,RPL13A,RPL14,RPL19,RPL22,RPL27,RPL37,RPL37A,RPL39,RPL6,RPS14,RPS19,RPS26,Rps27/Rps27rt,RPS3,RPS5,RPS8,RPS9,SERPINE2,SPP1,TOP2A		1
TCL1A		transcription regulator				5.63e-12	C1QB,C1QC,C3AR1,CD244,CD68,CTSB,CTSD,CTSE,CTSS,CYBB,FCER1G,FCGR2B,GUSB,IL17RA,ITGB2,LY9,MPEG1,MYO5A,SLC11A1,SLC15A3,SLC40A1,Srgn,TREM2	219 (7)	1
ZBTB16	0.183	transcription regulator		0.614		2.14e-10	BID,CD180,CD200R1L,CD244,CD274,CD34,CD44,CD74,CD83,Ctla2a/Ctla2b,F2R,ICOSLG/LOC102723996,IFNGR1,IL6ST,IL7R,ITGAE,KLHL6,KLRB1,LY86,MAF,SLC2A1,SPP1,TMEM176B,TNFRSF4,TNFSF8,TSC22D1,TSC22D3	390 (11)	0
HIF1A	2.03	transcription regulator	Activated	4.006		3.34e-10	ADAMTS1,AKAP12,ALDOA,APOE,AXL,BCL2,BHLHE40,BID,CCND1,CCR5,CD164,CD274,CD44,Cdkn1c,CITED2,CSF1,CTPS1,CTSD,E2F3,EGLN3,ENO1,FLT1,FYN,GAPDH,GHR,HIF1A,HIF3A,IGF1,IL17RA,ITGB2,KIAA1217,KITLG,LDHA,LIFR,LOX,MIF,MT-ND1,NPM1,PKM,PLAUR,POMK,PRKCA,SLC16A3,SLC25A37,SLC2A1,SLC40A1,THBS1,TLR2,TPI1,TXN,VEGFA	376 (17)	1
SP1	-0.268	transcription regulator	Activated	2.755		3.66e-10	ABCD2,ADA,ADAMTS1,AKAP12,ANKH,APOE,ATF3,ATP5F1B,BCL2,CCND1,CD28,CITED2,CR2,CRYBB1,CTSD,DLC1,EGR1,F2R,FGF2,FLT1,FYN,GHR,GLTP,GNAS,HADHA,HIF1A,HINT1,HPSE,IFITM3,IFNGR1,IGF1,IRF4,ITGAX,LDLR,LIPA,LPL,P2RX7,PDE6B,PEMT,PKM,PLAUR,PRKCA,PROCR,PTN,SERPINE2,SGK1,SLC11A1,SLC25A4,SLC2A1,SNAP25,SOAT1,SOD1,SPP1,TGFBR2,TGM1,THRB,TIMP2,TLR2,TNFRSF4,TYMS,VEGFA	465 (22)	1
HTT	0.418	transcription regulator		-0.569		7.46e-10	AKAP12,ALDOA,APOE,APP,ATF3,ATP1A3,ATP5F1B,B2M,BCAP31,BCL2,BHLHE40,BID,CAMK2A,CCK,CCND1,CD74,CD9,CITED2,COL6A3,COX6A1,COX6A2,CTSD,EEF1A1,EEF2,EGR1,ETV1,FDFT1,FGF1,GAPDH,GAS7,GCLC,HIF1A,HIVEP2,HSPE1,IFI16,KCNJ2,LDHA,LDLR,LOX,MAP2,MPEG1,MYL2,NDUFA1,P2RX7,PCP4,PDE4B,PEA15,PLAUR,PPP1R1A,PSME1,PTPN22,RPS29,Sacs,SCAMP5,Scd2,SERPINF1,SESN1,SGK1,SLC12A2,SLC1A3,SLC2A1,SLC40A1,SNAP25,SNN,SOD1,SPP1,TGM2,THRB…	483 (21)	0
STAT6	-0.05	transcription regulator		-0.304		5.17e-09	Acot1,APOE,BCL2,CCL3L3,Ccl6,CCR5,CR2,CRIP1,CST7,CTSB,CTSS,CYBB,CYTH1,DOCK10,EGR1,EPHA2,EPHX1,FCER1G,GBP7,HCK,ICOSLG/LOC102723996,IFI16,IFITM3,IFNAR2,IGF1,IL1RN,IL4I1,IL6ST,IRF4,KDM6B,LDLRAD3,LGALS3BP,LIFR,LILRB4,MAF,MMP28,MPEG1,PKIB,PLD1,PRKCA,S100A10,Scd2,SERPINF1,SLC25A25,ST6GAL1,TBC1D17,TMEM176B,TSLP	359 (16)	0
NKX2-3		transcription regulator		1.311		1.75e-08	ADAMTSL2,CD34,CD68,CHST7,CLEC1A,CXCL16,EIF4B,FBN2,FGF2,GCA,GHR,GNG12,HMMR,IL7R,LY6E,MAMDC2,MAP2,MYO5A,NT5DC2,PLD1,PSAT1,RPL23,RPS23,RPS29,SERPINE2,SLC40A1,SYT11,TCTEX1D2,TENT5A,ZMAT3,ZNF704		0
VHL	-0.318	transcription regulator		0.258		4.06e-08	BCL2,BHLHE40,CCND1,CFL1,DAB2,EGLN3,FILIP1L,FTH1,FTL,HIF1A,IFITM3,LOX,MAF,MIF,RPS6,SIGLEC8,SLC16A3,SLC1A3,SLC2A1,SLC40A1,TMED3,TYMS,VEGFA	399 (15)	0
EPAS1	-2.692	transcription regulator	Activated	3.363		4.98e-08	ACACA,AKAP12,AXL,BCL2,BHLHE40,CACNA1A,Calm1 (includes others),CCND1,CCR5,CD274,CITED2,DUSP7,EGLN3,ENO1,FGF2,FLT1,GLB1,HIF1A,LDHA,LDLR,LOX,LPL,MIF,PKIB,PLIN2,PRKCA,SLC2A1,SLC40A1,SOD1,TGFBR2,VEGFA	447 (22)	1
EGR1	1.404	transcription regulator	Activated	2.895		9.67e-08	APP,ATF3,CCL3L3,CCL4,Ccl6,CCND1,CD44,Cdkn1c,CSF1,EGR1,FGF2,FLT1,FTL,FYN,GNAS,HIF1A,HPSE,IL6R,LDLR,LYZ,SGK1,SLC12A2,SOD1,SPP1,TGFBR2,THBS1,VEGFA	468 (18)	1
IKZF1	-0.247	transcription regulator		-0.948		1.25e-07	AXL,B2M,CAV2,CCL3L3,CCL4,CD34,CD68,CITED2,DOCK4,FGF13,GRN,IFI16,IGF1,IL6ST,IL7R,IRF4,KITLG,LMO2,MAN1C1,MAP2,MYO1B,OTUD1,P2RX4,RAI14,SGSH,SLC2A1,SULF2,Sult1a1,TMEM119,TXNIP,TYROBP,ZNF710	316 (15)	0
JUN	0.322	transcription regulator		1.88		1.65e-07	AKAP12,AKT3,ANGPTL2,APOE,APP,ATF3,AXL,BCL2A1,C1QB,C3,C3AR1,CAPNS1,CCND1,CD164,CD244,CD274,CD44,CD68,CSF1,CXCL16,EEF2,FGF2,FTH1,GCLC,GOT1,IFI16,IL1RL1,IL7R,ITGB8,LAMP2,MAF,PEA15,PKIB,PLAUR,Pmaip1,PRDX1,S100A10,SGK1,SLC6A6,SPP1,SULF2,TCF7L2,TF,THBS1,Tmsb4x (includes others),TXN,VEGFA,XYLT1	347 (16)	0
ERG		transcription regulator	Activated	2.014		2.25e-07	ADRB2,ARHGAP24,CD164,CLIP1,COLGALT1,CUX2,DOCK10,DSTN,ELMO1,F2R,FLT1,FYN,HMMR,MYO5A,PLAUR,PLEK,PTPN22,RAB7A,RALGPS2,RAPGEF5,RHOBTB1,RPL22,RPL27A,RPS11,SPP1,TGFBR2,THBS1,TSC22D3		1
PDX1		transcription regulator		0.351		3.93e-07	ARRDC4,ATF3,ATP5PD,CAMK2N1,CCND1,CD44,EGR1,FGF1,FGF2,GNAS,GNG12,GOT1,GRN,GUSB,MAP2,MT-ND1,PDE4B,Pmaip1,PPP1R1A,PTGER3,RHOBTB1,SLC2A1,SLC6A6,SPP1,TCF7L2,TXNIP	217 (12)	0
TP73		transcription regulator		-1.389		5.64e-07	ADA,ATF3,B2M,BCL2,BHLHE40,BID,C3,CADM1,Ccl6,CD83,Cdkn1c,CLEC7A,CTSD,EGR1,Elob,EPHA2,FGF2,FLT1,GRN,HIF1A,HPSE,HS6ST1,ITGAX,LDHA,LYZ,MICOS10-NBL1/NBL1,MMP28,NRP1,P2RX4,PMP22,PROCR,RAB7B,RFX3,SERPINE2,SERPINF1,SPP1,THBS1,TPP1,TREM2,VEGFA,Wfdc17,ZMAT3	430 (22)	0
STAT3	-0.199	transcription regulator	Activated	2.418		1.03e-06	BCL2,CCL3L3,CCL4,CCND1,CCR5,CD274,CD74,CD83,CD9,CTSB,EGR1,FCER1G,FGF2,FGL2,FLT1,GLIPR1,GPR65,HIF1A,HLA-A,IFI16,IFITM3,IL1R1,IL1RN,IL6R,IL6ST,IRF4,ITGB2,LDHA,LILRB4,LOX,LYZ,MAF,MAP2,MT-CO1,MT-ND1,MT-ND2,MT-ND4,MT-ND5,NPM1,NRP1,PCSK9,PLAUR,PRF1,PROCR,PTAFR,PTN,S1PR1,SERPINE2,SGK1,SLC1A3,SLC2A1,SLFN5,THBS1,VEGFA	358 (18)	1
NFE2L2	0.58	transcription regulator	Activated	2.65		1.31e-06	ABCC3,ACSL5,ALDOA,ATF3,ATP6V0D2,B4GALNT1,BCL2,Calm1 (includes others),CREG1,CTSD,CYBB,DSTN,EPHX1,FGF13,FTH1,FTL,GCLC,GHR,HPRT1,IL1RN,KCND1,LPL,LY6E,NUCB2,P2RX4,PDIA3,PLIN2,Pmaip1,POMP,PRDX1,PSAT1,PSMB1,RACK1,RPLP0,RPS16,SLC1A4,SLC2A1,SLC38A1,SOD1,TPI1,TUB,TXN,VEGFA	199 (11)	1
GATA1		transcription regulator		0.548		1.39e-06	BCL2,CCND1,CCR5,CD164,CPD,CREG1,CYBB,E2F3,EGR1,ENPP1,ETS2,GNAS,HPSE,IL1RL1,IL6R,IL6ST,IL7R,ITGAX,LMO2,LYL1,LYZ,MAGED1,MAMDC2,NCL,PLEK,PLXNA1,PLXNA2,RPL22,RPL27A,RPS11,TGM2,TOP2A,UAP1	219 (13)	0
SP3	-0.099	transcription regulator	Activated	2.477		1.61e-06	ABCD2,AKAP12,ATF3,CCND1,CITED2,EGR1,F2R,FLT1,GHR,GLTP,HPSE,IGF1,ITGB8,LDLR,LPL,PEMT,PKM,PLAUR,PROCR,SGK1,TGFBR2,TGM1,TIMP2,TLR2,TNFRSF4,VEGFA,XYLT1	387 (17)	1
NFKBIA	-0.97	transcription regulator		1.422		1.77e-06	AXL,BCL2,BCL2A1,BID,C3,CCL3L3,CCND1,Cdkn1c,CH25H,CSF1,CTSB,CTSZ,FGF2,GM2A,GRN,HIF1A,HLA-A,HPSE,IFI16,IL1RN,IL7R,LIFR,LY6E,MMP15,MR1,NAGLU,PEA15,PLD3,RPL27A,RPS2,RPSA,SERPINE2,SGK1,SLC12A2,SOAT1,SOD1,SPTBN1,TCEAL9,TIMP2,TLR2,TMEM176B,Tmsb4x (includes others),VEGFA	338 (17)	0
TCF3	-0.354	transcription regulator		-0.626		3.74e-06	ADA,ALCAM,ATF3,BID,CCR9,CD5,CR2,CREB3L2,CTSE,CTSV,DSTN,ENPP1,ETS2,FGD2,GM2A,HADHA,HMMR,HS3ST1,IFI16,IGHM,IL7R,KIF4A,LMO2,LRBA,MFSD13A,MKI67,PRDX4,SDF2L1,SLAMF7,SLC12A2,TCEAL9,TENT5C,TF,TOP2A,TYMS	91 (4)	0
SPI1	0.151	transcription regulator	Activated	3.05		4.04e-06	ARID3A,C1QC,C3AR1,CCL4,CCND1,CD180,CD68,Cdkn1c,CSF1,CSF2RA,CTSE,CTSS,CYBB,DAB2,ETS2,FCER1G,FCGR2B,FTH1,IFITM3,IL1RN,IL7R,IRF4,ITGB2,LBR,LMO2,LY6E,LYZ,RACK1,SPP1,TLR2	342 (18)	1
SMARCA4	-0.118	transcription regulator	Activated	2.349		5.36e-06	ACSL5,ANGPTL2,ARRDC4,BCL2,BCL2A1,C1orf54,CCND1,CD44,CD63,CD74,CSF1,CSF2RA,CTSB,CTSS,DYNLT3,ECM2,EFNB1,EGR1,ETS2,FBLIM1,GAPDH,GCLC,HEXB,HS3ST1,IFI16,IFITM3,IGF1,IL7R,KCNJ2,KDM6B,LOX,MT-ND2,NPC2,NRP1,OXCT1,PCSK9,PDE4B,PLAUR,PLIN2,Pmaip1,RAMP1,SERPINE2,SLAMF9,SLC11A1,SLC40A1,SLC43A3,SPP1,TIMP2,TLR2,TMEM154,TMEM204,TREM2,TRIM15,TYMS	468 (22)	1
CREB1	-0.453	transcription regulator	Activated	2.245		6.42e-06	AK4,AKT3,ANGPTL2,APOE,ARHGAP33,ATF3,BCL2,BHLHE40,CCK,CCL4,CCND1,CD68,CD9,CH25H,COX8A,CPD,CPEB1,CR2,DKK2,EGR1,FGF13,FGL2,FLT1,GABARAP,GLA,HIF1A,HLA-A,KLF7,LDLR,LPL,MKI67,MTSS1,MYO1B,NAP1L5,NPC2,NRP1,PLXDC2,PLXNA2,SGK1,SSR4,TCEAL9,TENT5A,TF,TP53INP2,Tpm4,TPT1,TRPS1,TXN,VEGFA,ZBTB18	370 (19)	1
ARNT	-0.653	transcription regulator	Activated	2.641		8.79e-06	ALDOA,BCL2,BHLHE40,CCR5,CITED2,CTSD,DEGS1,ENO1,FLT1,GAPDH,HIF1A,IGHM,LDHA,PRF1,S1PR1,SLC2A1,TPI1,VEGFA	414 (16)	1
FOXO1	-0.378	transcription regulator		0.562		1.02e-05	ACACA,ACSL5,ATP5F1B,ATP6V0D2,BANK1,BCL2,BCL2A1,BID,CCL4,CCND1,Cdkn1c,CH25H,CITED2,COMP,CTSE,CTSV,DEPDC1,DLGAP5,EGR1,FABP5,FYN,HIF1A,IGF1,IL17RA,IL1R1,IL7R,ITGB2,KLF7,LAMP2,LPL,PRF1,RAB7A,S1PR1,SEMA6D,SESN1,SGK1,Slc25a2,SLC25A25,SLC25A37,SOD1,THBS1,TXNIP	361 (19)	0
TBX21		transcription regulator		0.19		1.06e-05	CCL3L3,CCL4,CCR5,CD244,IL1RL1,IL6R,IL6ST,IL7R,ITGAE,KLRD1,PRF1,SPP1,TGFBR2	310 (17)	0
ID2	0.074	transcription regulator		-0.958		1.29e-05	BCL2,CCND1,CCR5,CCR9,CD44,CD83,Cdkn1c,CSF1,ETS2,FCER1G,G6PC3,HIF1A,ICOSLG/LOC102723996,IFI16,IFNGR1,IL6R,IL7R,IRF4,KLF7,LMO2,MAF,PTPN22,TF,TNFRSF4,TNFSF8	330 (19)	0
FOXP3	-0.783	transcription regulator		0.103		1.81e-05	AKT3,BCL2,CYSLTR1,DDB2,FGL2,HLA-A,IL17RA,IL1RL1,IL7R,IRF4,ITGAE,MAF,NRP1,Pmaip1,PTPN22,VEGFA	490 (21)	0
KLF3	-0.392	transcription regulator		-0.174		1.98e-05	Acot1,ANXA5,APOE,BCL2,CAPG,CAPNS1,CSF2RA,DEGS1,DOK3,E2F3,ELMO1,FRY,GIMAP1-GIMAP5,H2BC10,HEXB,HS3ST1,IL17RA,KLHL6,LMO2,MAGED1,MAN2A2,MIF,MYO5A,RAB7A,RAP1GAP2,Rpl29 (includes others),SGCB,SGK1,SMPDL3A,TMC7,TYROBP,VEGFB,ZC2HC1A		0
WT1		transcription regulator		1.613		2.28e-05	APLP2,BCL2,BCL2A1,CCND1,CLIC4,CSF1,CSPG4,CTSV,EGR1,FDFT1,FGF1,IGF1,ITM2B,NCSTN,NUCB1,PLAUR,Ptma (includes others),RALGPS2,RPL19,Scd2,SLC6A6,ST6GAL1,THBS1,TSC22D1,TYROBP,VEGFA	430 (18)	0
IRF4	-2.282	transcription regulator		-1.069		2.91e-05	ADA,B2M,CD68,CTSS,DBI,ELL2,FLT1,IL17RA,IL1R1,IL1RN,IL7R,IRF4,PLAUR,PRKCA,PROCR,RAB7A,RPL6,SLC2A1,SPP1,YWHAH	329 (16)	0
FOXO4	-1.264	transcription regulator		-0.896		3.28e-05	ACACA,CCND1,CH25H,COMP,FABP5,FDFT1,FYN,HIF1A,IL1R1,ITGB2,Scd2,SESN1,SGK1,SLC2A1,TXNIP,VEGFA	385 (15)	0
ID3		transcription regulator		-1.394		3.34e-05	BCL2,CCR5,CCR9,CD44,CD83,Cdkn1c,CSF1,ETS2,FCER1G,G6PC3,HIF1A,ICOSLG/LOC102723996,IFI16,IFNGR1,IL6R,IL7R,IRF4,KLF7,LMO2,MAF,PTPN22,TNFRSF4,TNFSF8	222 (12)	0
STAT1	0.118	transcription regulator		1.71		5.29e-05	ALPK1,APOE,AXL,B2M,C3,CAND2,CAPN1,CCL3L3,CCL4,CCND1,CD274,CH25H,CTSS,EGLN3,EGR1,FCER1G,FCGR2B,FGF2,FGL2,HIF1A,IFI16,IFITM3,IGF1,IL1R1,ITGAX,LY6E,Oasl2,PRF1,PSME1,PTN,S100A10,SLFN5,SOAT1,Wfdc17	283 (14)	0
ZBTB17	-1.721	transcription regulator	Activated	2.186		7.14e-05	BCL2,BHLHE40,CAMK2N1,CCND1,DDB2,EGR1,HMMR,IQGAP3,KIF4A,LDLR,MKI67,SPTBN1,TOP2A	399 (14)	1
PPARGC1B	-0.804	transcription regulator	Activated	3.121		8.16e-05	ACACA,ATP5F1B,C3,CCND1,EGLN3,ENO1,FDFT1,MICOS10,MT-CO1,MT-ND1,MT-ND2,VEGFA	337 (16)	1
ZFPM1	-0.009	transcription regulator				8.16e-05	ANXA5,CD63,CECR2,CPD,Ctla2a/Ctla2b,ENPP1,IFNGR1,IL1R1,KLHL6,MFHAS1,PTGER3,PTPN22		1
SPIB		transcription regulator		0.898		9.21e-05	APOE,ARMC3,ATF3,CCR5,CCR9,CD244,EGR1,IRF4,KDM6B,MBD2,NAV2,SLAMF9,TENT5C		0
YY1	-0.387	transcription regulator		1.444		9.54e-05	ALCAM,ARID3A,ARID3B,CAPG,CCR5,CD22,Cdkn1c,CENPE,CR2,CYBB,DKK2,EEF1B2,EGR1,HIF1A,ICOSLG/LOC102723996,LDLR,MKI67,PEMT,Pmaip1,PTPRA,RPL30,SLC25A4,TGM2,TNFRSF4,TOP2A,TSLP,VEGFA,VEGFB	477 (20)	0
CREBBP	-0.081	transcription regulator	Activated	2.201		0.000107	AKAP12,ARHGAP24,B2M,BANK1,BCL2,CAPG,CCND1,CCR5,CD44,CSF1,CST7,CYBB,EGR1,EVI2A,FGF2,GIMAP1-GIMAP5,GM2A,GNAS,GNG2,IL7R,ITGA9,LDLR,LGALS3BP,LPL,MAF,MFHAS1,PLEKHA1,PRF1,RGL1,SERPINE2,ST6GAL1,TLR2,TRPM1,VEGFA,ZFP36L2	483 (24)	1
MAFB	0.528	transcription regulator		-1.155		0.000118	ADA,ALCAM,CCL4,CD28,CRYBB1,HS3ST1,IGF1,IL7R,MTSS1,OLFML2B,SLC40A1,STAB1,TMEM119		0
FOSL1	0.542	transcription regulator		-0.094		0.000123	AXL,CCL3L3,CCL4,Ccl6,CCND1,CD44,EGR1,GCLC,PLAUR,SEMA6D,SERPINE2,TF	222 (11)	0
NFKB1	-0.004	transcription regulator	Activated	2.069		0.000128	ADORA1,APOE,APP,B2M,BCL2,BCL2A1,BHLHE40,CCL3L3,CCL4,CCND1,CR2,CSF1,CSF2RA,CTSB,CYBB,EGR1,ICOSLG/LOC102723996,IGHM,IL1RN,IRF4,PTAFR,RACK1,SLC25A4,TLR2,TNFRSF4,TSLP,VEGFA	389 (14)	1
BCL6	0.918	transcription regulator		-1.394		0.000128	ALCAM,BCL2,BCL2A1,CCL3L3,CCL4,Ccl6,CCND1,CD274,CD44,CPD,CSF1,CUX2,DOCK10,FGF2,FTH1,IL6R,IL7R,IRF4,LDLR,MAF,MIR17HG,SH3PXD2B,TBPL1	362 (18)	0
NFAT5	-0.111	transcription regulator	Activated	2.537		0.000136	BCL2A1,CD74,CLIC3,CXCL16,CYBB,IL1RN,IL6R,PTGFRN,RPS7,SGK1,SLC6A6,SPP1,TLR2,VEGFA	161 (7)	1
HOXA9		transcription regulator		0.816		0.000157	BCL2,CCR9,CD34,CYBB,DLGAP5,ENPP1,ETS2,IGF1,IL7R,LAT2,LY86,LYZ,MAN2A1,MAN2A2,RPL27A,RPL37A,SPP1,Tmsb4x (includes others),TSC22D1,TSC22D3		0
TCF4	-0.248	transcription regulator		1.465		0.000167	ADA,ALCAM,B4GALT1,BHLHE40,CADM1,CCND1,CD9,CREB3L2,CTSE,DSTN,ENPP1,FGD2,FGF1,HIF1A,HMMR,IFI16,IL4I1,KALRN,LMO2,MKI67,PACSIN1,PLAUR,PRDX4,RPL7,SDF2L1,SERPINF1,SGK1,SLAMF7,SPP1,TCF7L2,TENT5A,TENT5C,TMEM140,TXNIP,USP12	407 (12)	0
E2F1	1.593	transcription regulator	Activated	2.919		0.000168	ACSL5,BCL2,BID,Calm1 (includes others),CCND1,CCT2,CD44,CD9,CITED2,CTSB,DDB2,E2F3,EGR1,EIF3I,EYA4,FGF2,FLT1,GABARAP,GM2A,GRAP,HADHA,HNRNPR,HSPE1,IGF1,MAF,NCL,NRIP1,NRP1,Pmaip1,PSAT1,RPS16,SMC4,SOAT2,SOX7,TGM1,THBS1,TOP2A,TYMS,UCK2,VEGFA,VEGFB	416 (18)	1
IRF8	0.522	transcription regulator		-0.122		0.000206	ATF3,B2M,BANK1,CD74,CD83,CTSS,CUX2,CXCL16,CYBB,DAB2,EGR1,IL17RA,IRF4,MAF,Pmaip1,TYROBP,ZFHX3	279 (16)	0
HOXA7		transcription regulator		1.768		0.000239	CD34,IL7R,LAT2,LY86,TGM1,Tmsb4x (includes others),TSC22D1		0
STAT5A	-0.018	transcription regulator		0.898		0.000303	APOE,BCL2,BCL2A1,CCL3L3,CCND1,CCR5,CD68,CDC7,Ctla2a/Ctla2b,EGLN3,FCER1G,GALC,HDGFL3,IGF1,IL6R,IL6ST,IL7R,KLRB1,MAF,MYL2,PCP4,PRF1,SETBP1,SLC2A1,TGFBR2,TNFRSF4,TXNIP	508 (24)	0
SOX4	-0.76	transcription regulator	Activated	2.251		0.000304	Acot1,BCAR3,BCL2,CD74,EVI2A,FCER1G,FGF13,IGF1,LYZ,MAGED1,MAP7,PLEKHA1,PNP,SERPINE2,SLC7A3,SNN,ST6GAL1,TMEM176B,Tmsb4x (includes others),Tpm4		1
Esrra	-0.788	transcription regulator		-0.508		0.000313	ACSL5,ALDOA,ATP5F1B,ATP6V0D2,CH25H,COX6A2,COX7A2L,COX8A,ENO1,GOT1,OXCT1,Scd2,SLC2A1,SPP1		0
GPS2	0.039	transcription regulator		-0.412		0.000316	CCL3L3,CCL4,CCND1,CR2,FAM20C,HIVEP2,RGL1,SGK1,SLC44A1,XYLT1	293 (19)	0
HMGA1	-0.544	transcription regulator		-1.724		0.000397	B2M,CAV2,CCND1,CD44,COX6A2,DAB2,EGR1,EPB41L4A,GHR,HCK,HS3ST1,IGF1,KITLG,LY6E,RPL7A,Srgn,ZFP57	353 (11)	0
RELA	-0.103	transcription regulator	Activated	2.531		0.000408	ALCAM,APOE,APP,B2M,BCL2,BCL2A1,BHLHE40,C3,CCND1,CD274,CD44,CITED2,CR2,CTSB,CYBB,EGR1,ELMO1,FGF2,HIF1A,IGF1,IGHM,IL1RN,IL7R,IRF4,MIF,PDE4B,PKM,PLD1,Pmaip1,SERPINE2,SLC2A5,TGM2,TLR2,TNFRSF4,TSLP,VEGFA	299 (15)	1
CIITA	-0.23	transcription regulator		1.695		0.000415	B2M,CCND1,CD74,CTSE,GCNT2,HLA-A,HLA-DOA,HLA-DOB		0
SREBF1	0.229	transcription regulator	Activated	3.412		0.000489	ABCD2,ACACA,ACSL5,AK4,ALDOA,BCL2,BHLHE40,CAPZB,DBI,FABP5,FDFT1,GLB1,IGHM,LDLR,LPL,PCSK9,PLTP,PMP22,RPLP0,RPS24,Scd2,TF,TMEM97,VEGFA	317 (19)	1
SRF	-0.054	transcription regulator		0.941		0.000535	AKAP12,ANKRD6,BCL2,DSTN,EGR1,ETV1,FGF1,FILIP1L,FLT1,GLIPR1,HIF3A,IGF1,IGHM,ITGA9,LDLR,LPL,MALAT1,MBD2,MYL2,MYO1B,MYO1E,NLRP1,NPM1,OPHN1,PDE2A,RAMP1,SEMA6D,SLC2A1,TMEM44,Tpm4		0
SATB1	0.321	transcription regulator		-0.406		0.000544	BCL2,BCL2A1,CCND1,CTSD,CYBB,EVI2A,HLA-DOB,IL16,IL7R,KITLG,MAF,MYCL,RPLP0,S1PR1,SGK1,TRPS1,TSC22D3,TSLP	234 (13)	0
IFI16	1.987	transcription regulator	Activated	2.534		0.000568	CCL4,CCND1,CD28,IFI16,IL1RN,IL7R,LDLR,LPL,MIF,PCP4,SOD1	384 (17)	1
KLF2	-1.303	transcription regulator		-1.204		0.000576	CCL4,CCR5,CD44,CR2,FGR,FLT1,HIF1A,HPSE,ICOSLG/LOC102723996,IL1RL1,IL6R,IL7R,ITGB2,KITLG,PRF1,S1PR1,SLC2A1,THBS1,TNFRSF4	230 (16)	0
CEBPA	0.278	transcription regulator	Activated	3.47		0.000671	ACACA,AKAP12,APOB,BCL2,BCL2A1,C3,C3AR1,CCL4,CCND1,CREG1,CSF1,CSF2RA,DYNLT3,EPHX1,F9,FLT1,GAPDH,GLIPR1,IGF1,IL1RN,IL6R,ITGAX,LPL,LYL1,MT-CO1,NRP1,PLIN2,PLXND1,PTAFR,SERPINF1,SMPDL3A,SOD1,SPP1,THBS1,THRB,TSC22D3	391 (25)	1
ZBTB7B	-1.023	transcription regulator				0.000676	CCL3L3,IL1R1,ITGAE,MAF,NRP1,PRF1,TNFRSF4		1
CNBP	-0.101	transcription regulator				0.000688	DUSP3,PABPC1,RPS17,RPS6		1
TFAP2A		transcription regulator	Inhibited	-2.065		0.000719	ALCAM,APOE,BCL2,F2R,LIPA,PLAUR,PRDX1,RPL6,RPL7,RPLP0,RPS5,SESN1,VEGFA	420 (13)	1
ING1	-0.362	transcription regulator		-0.436		0.000812	DEK,DIDO1,EID1,RPS14,SPP1,TPPP,TPT1		0
HAND1		transcription regulator		-0.447		0.000866	ACACA,ADSS1,DBI,FLT1,NOTCH4,NRP1		0
EGR2	1.254	transcription regulator		0.507		0.000966	BCL2,BHLHE40,EGR1,FGF2,GHR,IL6R,IL7R,ITGAE,KITLG,MAP2,MIR17HG,MR1,NCL,PMP22,SLC12A2,SLC1A3,VEGFA	360 (16)	0
GTF2B	-0.761	transcription regulator				0.00097	BCL2A1,ETS2,GAPDH,GHR,HPRT1,IGF1,PDE6B	186 (4)	1
CEBPB	-0.879	transcription regulator	Activated	2.388		0.00101	APOB,APP,BCL2,BCL2A1,C3,CCL3L3,CCL4,CCND1,CCR5,DAB2,DDB2,DEGS1,E2F3,FTL,GNAS,HLA-A,HSPE1,IFITM3,IGF1,IL1RN,IRF4,LDLR,NDRG4,NRP1,PEA15,PLAUR,PLXND1,SEPTIN3,SGK1,SLC12A2,SPP1,TF,TMEM176A,TMEM176B	301 (19)	1
HLF	-4.026	transcription regulator				0.00104	F9,HIF1A,HLF,LMO2		1
MYB	-1.198	transcription regulator		-0.499		0.00108	ADA,BANK1,BCL2,BHLHE40,C3,CCND1,CD34,COX6A2,CXCL16,GIMAP1-GIMAP5,GRAP,IGF1,IL7R,KITLG,MTSS1,PDE2A,PTPN22,SPP1	296 (20)	0
TEAD4		transcription regulator		0.942		0.00113	CAV2,CCK,CCND1,CD34,FILIP1L,FLT1,HIF1A,MTMR10,RHOBTB1,SLFN5,THBS1,VEGFA	165 (7)	0
MZF1	-1.955	transcription regulator		0.095		0.00151	AXL,CD34,FGF2,PRKCA		0
EP300	-0.095	transcription regulator		0.83		0.00155	AKAP12,ARHGAP24,B2M,BANK1,CAPG,CCND1,CST7,CTSE,EGR1,EVI2A,FTH1,GIMAP1-GIMAP5,GM2A,GNG2,IGF1,IL17RA,IL1R1,IL7R,ITGA9,ITGB2,LDHA,LGALS3BP,MAF,MFHAS1,MKI67,PLEKHA1,RGL1,ST6GAL1,TGFBR2,TLR2,TRPM1,TXNIP,VEGFA,ZFP36L2	410 (21)	0
MLX	-1.467	transcription regulator				0.00161	ACACA,ARRDC4,IL1RN,LGALS3BP,TXNIP		1
RUNX3	1.917	transcription regulator		0.246		0.00162	ASPH,CCND1,CHST3,FGF2,IL6ST,ITGAE,ITGAX,LIFR,LOX,NAP1L5,RHOBTB1,RTN1,SPP1,TIMP2		0
DLX4		transcription regulator				0.00164	FGF2,TOP2A,VEGFA		1
TAF10	-0.331	transcription regulator				0.00164	GHR,HPRT1,IGF1	183 (3)	1
MDM2	-0.341	transcription regulator		-0.269		0.00171	ATF3,BCL2,CCND1,HIF1A,IL1RN,LYZ,NDUFA1,RPL23,THBS1,TOP2A	457 (20)	0
SIRT1	0.056	transcription regulator	Inhibited	-2.471		0.00172	ATXN10,BCL2,CCND1,CD74,CD83,H2AZ1,HCK,HIF1A,HLA-A,IFITM3,IGF1,IGHM,KALRN,LDLR,LGALS3BP,LY6E,MRC2,Ms4a6b,MT-CO1,NAIP,NPNT,Oasl2,P3H3,Pmaip1,PTN,RPL10A,RPL13,Scd2,Scd3,SLC43A3,SOST,TIMP2	387 (23)	1
SP110	0.807	transcription regulator		-0.258		0.00174	ANXA5,ATF3,BCL2L12,CD74,CTSB,EEF2K,F2R,GRN,IFITM3,IL1R1,IL6R,P2RX7,PRKCA,PTAFR,TXNIP		0
NOTCH1	-0.465	transcription regulator		0.968		0.00188	BCL2,CCND1,CD44,CD68,Cdkn1c,ECHS1,FCER1G,FCGR2B,FGF2,FLT1,GRN,HIF1A,HSPE1,IFI16,IL7R,LOX,MYCL,PDIA3,SOST,SPP1,TGFBR2,TSLP,VEGFA	394 (16)	0
CDKN2A		transcription regulator		0.496		0.00198	BCL2,C3,CAPG,CCL3L3,CCL4,Ccl6,CCND1,CCR9,CITED2,DEK,E2F3,EEF1A1,EGR1,GABARAP,GAS7,GLB1,GNAS,LAMP1,MKI67,MYL2,NPM1,TMEM97,TPP1,VEGFA,ZMAT3	436 (22)	0
MLXIP	-0.488	transcription regulator				0.00202	ARRDC4,TXNIP		1
GPBP1	-0.31	transcription regulator				0.00202	ADA,TOP2A		1
SPZ1		transcription regulator		1.135		0.00203	CCND1,CD44,HIF1A,MKI67,VEGFA	35 (3)	0
MYOD1		transcription regulator		1.105		0.00206	ACACA,ACSL5,ADORA1,ALDOA,ARID3A,BCL2,CENPE,DEPDC1,DLGAP5,FYN,IFI16,IGF1,KIF4A,MKI67,MYCL,PNP,RPL7A,SLC12A2,SLC2A1,SPTBN1,TOP2A,ZBTB18	228 (5)	0
HIF3A	-4.632	transcription regulator		-1.949		0.0021	HIF1A,PLAUR,SLC2A1,VEGFA	313 (15)	0
TCF7L2	-1.318	transcription regulator	Activated	2.239		0.00211	ABCD2,ARAP2,ASPH,CAMK2N1,CCND1,CPD,CREB3L2,DEGS1,DOCK10,ENPP4,EVI2A,EVI2B,FTH1,GAB1,GLTP,LAMP1,MAP7,NPC2,PLEKHA1,REEP3,SLC12A2,SLC44A1,SPP1,TMEM163,TPPP,TXNDC16,VEGFA		1
CCND1	-1.37	transcription regulator		-1.879		0.0025	AFAP1,BCL2,CCND1,CD44,COL27A1,CPEB1,DEPDC1,DKK2,EEF1B2,ENO1,EPHA2,GAS2L3,HECTD2,KDM6B,KIF4A,RPL10,RPL13,RPL27A,RPS6,SPP1,SRGAP2,TGFBR2,TMEM204,TP53INP2,TPI1,TYMS,UAP1	354 (20)	0
HOXC8		transcription regulator		0.64		0.00271	APP,ELMO1,PMP22,SERPINF1,SLC16A3,SPP1		0
RBPJ	0.151	transcription regulator		-1.27		0.0028	CCND1,CD44,Cdkn1c,CR2,CSF1,FGF1,FGF13,FGF2,HMMR,IGF1,IL17RA,IL7R,KITLG,SLC2A1,VEGFA	473 (21)	0
HHEX	0.163	transcription regulator		-1.969		0.00284	FGF2,FLT1,NRP1,VEGFA		0
JUNB	-0.733	transcription regulator		0.52		0.00289	ATF3,C1QB,C3,C3AR1,CCL3L3,CCND1,CD274,CD68,CXCL16,EEF2,FTH1,IL1RL1,PLAUR,SGK1	403 (16)	0
TBP	-0.444	transcription regulator				0.00298	BCL2,BCL2A1,ETS2,GAPDH,HLA-A,LDLR,MIR17HG,PDE6B,RPL31	182 (9)	1
BACH2	-0.473	transcription regulator		1.191		0.00304	BCL2,EGLN3,FAM20C,IRF4,ITGAE,MAF,MYCL,TNFRSF4	346 (7)	0
SOX2		transcription regulator		-1.476		0.00305	ABCC3,APH1B,ATF3,BHLHE40,CCND1,CD44,CD9,CHST3,CITED2,CREB3L2,DOCK10,EPHA2,ETS2,FLT1,FYN,GAB1,GLTP,Gm4876,HHAT,IGF1,KITLG,MTMR10,NOTCH4,NRP1,Oasl2,PLD1,PSAT1,SLC12A2,SLC44A1,TF,TGM1,TMEM163,VEGFA,ZFHX3,ZFP57		0
FOXO3	-0.034	transcription regulator		-0.273		0.00307	Acot1,ATP6V0D2,BCL2,CCND1,CH25H,COMP,CTSB,CTSV,DLGAP5,EGR1,FABP5,FYN,GCLC,HIF1A,IGF1,IL1R1,ITGB2,MKI67,NPNT,SESN1,SGK1,SH2B3,SLC1A4,SLC40A1,SOD1,TXNIP,VEGFA	405 (20)	0
JUND	0.366	transcription regulator				0.00307	C1QB,C3,C3AR1,CCND1,CXCL16,CYBB,FTH1,PLAUR,SPP1,VEGFA	428 (17)	1
HTATIP2	0.676	transcription regulator				0.00312	CCND1,DDB2,PKM,SPP1,VEGFA	203 (13)	1
KEAP1	-0.539	transcription regulator		0.785		0.00319	ATP6V0D2,BCL2,GCLC,HIF1A,PRDX1,TOP2A	152 (7)	0
TWIST1		transcription regulator		1.479		0.00322	ADAMTS1,ALCAM,AXL,BCL2,C3,CBX2,CCK,CD44,FBN2,MRC2,PDZD2,SDC3,SPP1,TF,TGFBR2,VEGFA	153 (8)	0
CLOCK	-0.425	transcription regulator		0.577		0.00333	ACVR2B,AK4,AKT3,APP,BHLHE40,CCND1,CHST3,CLIP1,CPD,EEF2K,F2R,FGF1,GLIPR1,GNPTAB,HACD2,PTAFR,RAP2B,SLC39A12,TEF,THBS1,TMED3,UHMK1		0
THRAP3	0.182	transcription regulator				0.00373	ACY1,APLP2,CCND1,TXNIP		1
RFX5		transcription regulator				0.00373	B2M,CD74,CR2,GCNT2		1
DRAP1	-0.335	transcription regulator				0.00379	DLGAP5,GAPDH,RPL7A,RPLP0,SOD1		1
NCOR2	0.106	transcription regulator		-0.958		0.00381	BCL2,C3,CCND1,CTSB,CTSS,IGF1,LPL,TSLP	378 (18)	0
NCOA2	0.033	transcription regulator		-0.44		0.00424	CCL3L3,CCL4,CCND1,EGR1,HCAR2,LDLR,LPL,LYZ,PLIN2,PLTP,TPI1,TSC22D3	446 (24)	0
RUNX1	-0.122	transcription regulator		0.201		0.00448	ADAMTSL4,ALCAM,BCL2L12,CD244,CD34,Cdkn1c,CSF1,CSF2RA,CST7,IL6R,IL7R,ITGA9,KLRB1,MIR17HG,PLXND1,SPP1,VEGFA	416 (24)	0
ETV5	-0.188	transcription regulator		0.426		0.00455	AKAP5,ALCAM,CCND1,CHSY1,FXYD5,LYZ,MAF,PMP22,SOAT1,SPP1,VEGFA	128 (7)	0
HEXIM1	-0.67	transcription regulator		-0.75		0.00457	CCND1,FGF2,HIF1A,SLC2A1,Tmsb4x (includes others)	356 (12)	0
DTX1		transcription regulator		-0.447		0.00545	EGR1,LY6E,SPP1,UHMK1,VEGFA	388 (20)	0
VDR		transcription regulator		-0.162		0.0056	ABCC3,ACACA,BCL2,CCND1,CD44,CLIP1,CSF1,EGR1,H2AZ1,IL1RN,LDLR,LPL,PLD1,PLIN2,SPP1,TLR2,TSLP,TXN,TXNIP,VEGFA	371 (19)	0
NFYA	0.12	transcription regulator		1.912		0.00564	BCL2,EGR1,EPHX1,FTH1,IGF1,PKM,Scd2,TGFBR2,TOP2A,TXNIP	246 (7)	0
PPARGC1A		transcription regulator	Activated	2.082		0.0057	ACACA,ADAMTS1,ATP5F1B,ATP5PD,C3,CD68,COL6A3,COMP,CTSA,HIF1A,IL1RN,LDHA,LDLR,LIFR,LIPA,LPL,MMP15,MT-CO1,MYL2,NCEH1,OXCT1,PLIN2,PTN,SERPINE2,SOD1,TIMP2,VEGFA	362 (20)	1
NPM1	1.887	transcription regulator		1.103		0.00574	CCL4,CSF1,DDB2,IL6ST,NPM1,VEGFA	409 (17)	0
NIBAN2	0.016	transcription regulator				0.00588	CCND1,PKM		1
NKAP	-0.247	transcription regulator				0.00588	ST8SIA4,ST8SIA6		1
NCOA3	-0.047	transcription regulator	Activated	2.143		0.00662	BCL2,CCND1,FGF2,IGF1,LDHA,MTA3,PLIN2,SLC16A3,SLC2A1,VEGFA	496 (25)	1
E2F3	-1.493	transcription regulator		0.577		0.00669	CAV2,CCND1,CD9,DEK,E2F3,FGF2,IGF1,LBR,LPL,MALAT1,MIR17HG,PTGER3,PTN,RALGPS2,TENT5A,THBS1	325 (7)	0
TSC22D3	-1.783	transcription regulator		0.565		0.00751	BCL2,CCND1,CD274,CD83,LILRB4,SGK1,TLR2	261 (17)	0
TAF1	0.31	transcription regulator				0.00751	BCL2A1,GHR,IGF1,RPL31		1
GFI1		transcription regulator		-1.104		0.00784	CSF1,DDB2,ETS2,F2R,GUSB,HPRT1,IL1R1,IL6R,IL7R,IRF4,LYZ,Pmaip1,S1PR1,SGK1	274 (13)	0
HDAC4	-0.08	transcription regulator	Activated	2.224		0.00792	ATF3,C1QC,CAMK2A,FGF13,HIF1A,LDHA,NBEA,PMP22,PRKCA,RTN1,SLC2A1,SNAP25,VEGFA	125 (7)	1
WBP2	0.603	transcription regulator		-0.277		0.00841	ALPK1,APOB,COL6A3,CORO1C,CSPG4,CST7,EGR1,GMEB1,IGBP1,MBOAT1,SLC16A3,SLC1A3,TEF		0
TAF5	-0.489	transcription regulator				0.00859	ETS2,GHR,IGF1		1
FOXM1	0.067	transcription regulator	Activated	2.372		0.00892	CCND1,CENPE,FLT1,GLB1,IGF1,IL1RN,LDHA,LOX,MKI67,PLAUR,TGFBR2,TOP2A,VEGFA	452 (24)	1
NFKB2	-0.852	transcription regulator		0.332		0.00892	ANXA5,BCL2,CCND1,CD83,CR2,CTSS,HLA-DOA,ICOSLG/LOC102723996,IRF4	315 (15)	0
SREBF2	0.843	transcription regulator		1.958		0.00892	ACACA,DBI,FABP5,FDFT1,LDLR,LIPA,PCSK9,PLIN2,TMEM97	257 (16)	0
SMYD1	0.967	transcription regulator				0.00925	MIF,MT-CO1,MT-ND1,NDUFA13,OXCT1,PKM,TPI1		1
HDAC1	0.015	transcription regulator		1.676		0.00958	ABCD2,AKAP12,ALCAM,ATF3,CCND1,CD34,CD44,EGR1,FLT1,GNAS,LMO2,MTA3,NCL,SGK1,SPP1,TGFBR2,TGM2,TOP2A,TPD52,TSC22D3,TYMS	416 (18)	0
ATF1	0.26	transcription regulator		-0.651		0.0107	BCL2,CCK,EGR1,FTH1,TGFBR2,THBS1		0
ZNF202	-0.416	transcription regulator				0.0111	APOE,LPL,PLTP,VEGFA		1
PIAS2	-0.144	transcription regulator				0.0114	Cdkn1c,LDLR,SLC11A1		1
MAFF	0.73	transcription regulator				0.0114	ABCC3,GCLC,IL1RN		1
MITF	0.019	transcription regulator		1.712		0.0115	ALCAM,APOE,ATP6V1B2,BCL2,CD44,GM2A,GNPTAB,HIF1A,IL6R,INPP4B,IRF4,IVNS1ABP,KIF4A,PRF1,RRAGD,SERPINF1,TRPM1,TXNIP,VAT1		0
NFATC2	-0.589	transcription regulator		1.362		0.0125	CCL3L3,CCR5,CCR9,CD274,CD83,CITED2,DAB2,FGL2,IRF4,KDM6B,LDHA,MAF,PDZD2,PLD1,TLR2,TNFSF8,TSC22D1		0
BCOR	-0.616	transcription regulator				0.0132	ARID3A,BANK1,CD74,IRF4		1
SMARCE1	0.033	transcription regulator				0.0132	BCL2,CENPE,CTSD,NPC2		1
MAFK	0.72	transcription regulator				0.0132	ABCC3,EGLN3,GCLC,TXN		1
SIN3B	-0.387	transcription regulator				0.0132	LDHA,NCL,TXNIP,TYMS		1
CITED2	0.886	transcription regulator		-0.079		0.0134	EGLN3,HIF1A,LPL,SLC1A3,TGM2,VEGFA		0
PAX5		transcription regulator		-1.134		0.0136	BCL2,CCND1,CD22,CR2,CSF2RA,SLC2A1,TXNIP		0
IKZF3		transcription regulator		0.213		0.0142	BCL2,CAV2,CD68,CITED2,DOCK4,MAN1C1,MAP2,OTUD1		0
HLX	1.58	transcription regulator	Inhibited	-2.213		0.0152	CD34,CD44,CTSS,EGR1,PLXNA1		1
NCOA1	0.359	transcription regulator		-0.618		0.0163	ALDOA,C3,Calm1 (includes others),CCND1,CHD9,EGR1,FGF2,HIF1A,IGF1,IL1RN,LYZ,NELFCD,SLC2A1		0
HOXA10		transcription regulator	Inhibited	-2.177		0.0169	APOE,Cdkn1c,CTSV,CYBB,FCER1G,FLT1,HLF,IL1R1,LYZ,MICOS10-NBL1/NBL1,PCP4,PTGER3,RPL37A,Scd2,ST6GAL1		1
MRTFB	0.108	transcription regulator		0.508		0.0171	F2R,FILIP1L,HLA-A,LILRB4,MAP2,MTMR10,RAMP1,RHOBTB1,S1PR1,SGK1,SLFN5,THBS1,Tpm4		0
PBX1	0.018	transcription regulator				0.0172	CYBB,ETV1,FGF2,RPLP0,TCF7L2		1
ISX		transcription regulator				0.0185	CCND1,CCR9		1
ZMIZ2	0.238	transcription regulator				0.0185	CCND1,CD44		1
ZIC1		transcription regulator				0.0185	APOE,CCND1		1
EAF2		transcription regulator				0.0185	HIF1A,THBS1		1
TLE1	-0.126	transcription regulator				0.0185	ATF3,BCL2A1,EGR1		1
MAX	0.141	transcription regulator		-0.739		0.0186	Ccl6,DUSP7,FTH1,LAMP2,NCL,NPM1,SCPEP1,SLC2A1,TXNIP		0
PTTG1	-0.053	transcription regulator		0.864		0.0192	BCL2,CCND1,CD44,FGF2,HIF1A,MIF,NTHL1,VEGFA		0
FLI1	-0.585	transcription regulator		1.498		0.0193	CCND1,EGR1,LOX,NPM1,RACK1,TGFBR2,VEGFA		0
HIC1		transcription regulator	Activated	2.559		0.0193	ADRB2,CCND1,EPHA2,SMPDL3A,SNAP25,SPP1,TRIM16		1
IRF3	-0.168	transcription regulator		1.349		0.0197	ADAM9,B2M,CCL3L3,CCL4,CD274,CLIC4,FGF1,IFI16,Ifi27l2a/Ifi27l2b,IFITM3,Oasl2,Pmaip1,PNP,RPS7,TNFRSF4,TSLP		0
ZFHX3	-0.758	transcription regulator				0.0199	CCND1,HLA-A,IFITM3,MIF,PTGER3,RPL37,RPS12,RPS14,RPS28		1
HNF4A		transcription regulator		1.334		0.0201	ABCC3,ABCD2,Acot1,ACOT13,ACY1,ADRB2,ALCAM,ANXA5,APOB,APOE,APOH,APP,ATP10A,BNIP1,C11orf1,C3,CCND1,Cdkn1c,COX7A2L,COX8A,CRIP1,CTSA,CTSB,CTSZ,CUX2,DDOST,DELE1,DUSP3,EGR1,EID1,ELMO1,EPHA2,EPHX1,F9,FGF13,FTH1,G6PC3,GAB1,GAPDH,GLA,GNG5,GNS,GOT1,GUSB,HADHA,HEXA,HIF1A,HLA-A,HNRNPR,HSPE1,IFNGR1,IGF1,IL6ST,ITGA9,IVNS1ABP,KLHL6,LDHA,LDLR,LIPA,MAP7,MFSD1,NAA50,NBEA,NDUFA1,NPM1,NPNT,NSA2,NTHL1,NUCB1,NUDT6,PEM…		0
NUPR1	-1.373	transcription regulator		-0.522		0.021	ABHD15,ACTR3B,ADRB2,AKAP12,ATF3,BRI3BP,CAMK2N1,CD63,CD68,CITED2,COA5,DIDO1,ELL2,ETV1,FGF1,FUCA1,GCNT2,GMEB1,IL6R,LBR,MAN2B2,MEGF9,MKI67,OSBPL6,PEA15,PMP22,SLC2A1,SLC6A6,SRGAP2,TRIM16,UAP1,ZBTB34,ZFAND2A		0
ETV1	-1.208	transcription regulator		1.154		0.0211	ADRB2,HPSE,PLAUR,TGFBR2		0
ETV4	1.652	transcription regulator		0.23		0.0216	ARID3B,B4GALT1,HPSE,SPP1,TGFBR2		0
H2AX	-0.388	transcription regulator				0.0216	MT-CO1,PTN,RPL10A,RPL13,SLC2A1		1
HOXA3		transcription regulator		0		0.022	CCL3L3,DAPP1,EVI2A,IL17RA,PLEK,PLXND1		0
TFCP2	-1.197	transcription regulator				0.0228	CFH,SPP1,TYMS		1
HNRNPD	-0.093	transcription regulator				0.0228	CR2,FLT1,LDLR		1
SMAD3	-0.14	transcription regulator		1.213		0.0229	ABI2,ADORA1,APOB,ARID3A,BCL2,C3,CCL3L3,CCL4,CCND1,COL6A3,DOCK4,EGR1,FDFT1,S1PR1,SLC25A4,SPP1,TF,THBS1,VEGFA		0
CREM	0.73	transcription regulator		1.664		0.023	ADRB2,APOE,ATF3,BCL2,BHLHE40,CCND1,CH25H,EGR1,LDLR,NPC2,SMC4,THBS1,VEGFA		0
SQSTM1	0.071	transcription regulator		1.109		0.024	CITED2,EGLN3,FGL2,GCLC,TSC22D1,USP12		0
CBFB	0.568	transcription regulator		0.378		0.0255	CCR5,GIMAP1-GIMAP5,ITGAE,LGALS3BP,NRP1,SPP1,TGFBR2,TNFRSF4		0
FOXL2		transcription regulator		1.964		0.0264	ATF3,BCL2A1,BID,CCL3L3,CH25H,HRH2,IGF1		0
SOX18		transcription regulator				0.0269	BCL2,IL6ST		1
GLI1	-1.339	transcription regulator		1.138		0.0272	BCL2,BCL2A1,BID,CCND1,CSF1,DEGS1,FGF1,HPSE,IGF1,MAN1C1,PLOD1,RPL30,SH2B3,SPP1,TSC22D1,VEGFA		0
APBB1	-0.819	transcription regulator				0.0275	APP,CCND1,TYMS		1
ATOH1		transcription regulator				0.0313	Cdkn1c,CUX2,NOTCH4,PCP4		1
Tcf7		transcription regulator		-0.391		0.0326	BCL2,CCL3L3,CCL4,FYN,IL7R		0
MAML1	-0.035	transcription regulator				0.0328	CCND1,EGR1,IL7R		1
ATF4	0.204	transcription regulator		0.657		0.0328	APOE,ARHGAP24,ATF3,BCAT1,FYN,Pmaip1,PMP22,PSAT1,SERPINF1,SLC1A4,SLC7A3,SOAT2,VEGFA		0
PAX3		transcription regulator				0.033	APP,CAPN1,CST3,CTSA,FILIP1L,GLB1,IL6R,IL7R,MYL2,NPC2,PEA15,PSME1,PTGER3,TSC22D1,ZFP36L2		1
NKX3-1		transcription regulator				0.0336	CTSB,CTSV,CTSZ,MIR17HG,RAMP1,SOAT1		1
MYRF	-2.347	transcription regulator		0.378		0.0351	CASC4,IVNS1ABP,MFSD1,OTUD1,PLAUR,SOWAHC,TENT5A		0
KLF4	0.588	transcription regulator		-0.153		0.0356	ADAMTS1,ADRB2,ALCAM,CCND1,CD34,CD44,CENPE,EPHA2,ETV1,FLT1,IFITM3,NOTCH4,NRP1,Oasl2,PLAUR,TF,TGM1,THBS1,VEGFA		0
PML	-0.397	transcription regulator		-1.872		0.0357	ACACA,APOE,CCND1,CFL1,DNAJC9,FTL,LDLR,LPL,LYZ,MAF,PRDX1,PRKCA,TXN		0
CEBPD	-0.681	transcription regulator		1.346		0.0362	BCL2A1,C3,CCL3L3,CCND1,CTSV,HIF1A,IGF1,ITGAX,PTAFR		0
PLAG1	-0.443	transcription regulator		-0.896		0.0364	ACVR2B,BCL2,EFNB1,MAP2,TGM2,VEGFA		0
ASCL2	1.669	transcription regulator				0.0365	CTSD,EGR1		1
MYCBP	0.459	transcription regulator				0.0365	LDHA,NCL		1
KHDRBS1	0.136	transcription regulator				0.0365	CCND1,CD44		1
DDIT3	-0.714	transcription regulator		0.676		0.0382	ATF3,BCL2,CAMK2N1,DOCK4,DPY19L4,HSPE1,LOX,TGM2,TSC22D3,TXNIP		0
MYT1		transcription regulator				0.0385	DAPP1,IL27RA,Milr1		1
NKX2-5		transcription regulator		1.165		0.0392	ACACA,ADORA1,BCL2,IFI16,MYL2		0
ETS1	-0.605	transcription regulator	Activated	2.152		0.0392	CCND1,CD44,CITED2,EGR1,ETS2,FLT1,HPSE,HSPE1,IL7R,ITGAE,ITGB2,PRF1,SPP1,TGFBR2,TYMS,VEGFA		1
ATN1	0.564	transcription regulator				0.0395	ATP1A3,ATP1B3,BHLHE40,ETV1,FGF1,GAS7,IFI16,PSME1,PTPN22,SPP1,Tmsb4x (includes others)		1
MYBL1	0.721	transcription regulator				0.0395	BCL2,CD34,CENPP,RALGPS2		1
SP4	-0.422	transcription regulator				0.0395	CCND1,FLT1,PDE6B,VEGFA		1
GATA4		transcription regulator		1.828		0.0413	ACACA,ADORA1,BCL2,CCK,CCL3L3,CCL4,Ccl6,DAB2,ECM2,EPHX1,FGF2,IFI16,KCNJ2,MYL2,SPP1		0
HES3		transcription regulator		1.342		0.0428	GLMP,IFNAR2,SOD1,UNC79,UNC80		0
ETS2	1.227	transcription regulator	Activated	2.414		0.0428	CD34,FGF1,FLT1,HPSE,LYZ,SPP1,TGFBR2		1
SIAH2	-0.075	transcription regulator				0.044	DBI,EGLN3,FGF1,HIF1A		1
NCOA4	-0.19	transcription regulator		1		0.044	FABP5,FYN,PLTP,ST14		0
BARHL2		transcription regulator				0.045	CNTN2		1
PRDM4	0.305	transcription regulator				0.045	ITGB2		1
CALCOCO1	0.521	transcription regulator				0.045	CCND1		1
CCDC62	-0.131	transcription regulator				0.045	CCND1		1
ZNF687	-0.786	transcription regulator				0.045	THRB		1
NEUROD6		transcription regulator				0.045	CNTN2		1
CITED4		transcription regulator				0.045	HIF1A		1
NOCT	-0.966	transcription regulator				0.045	IGF1		1
ALYREF		transcription regulator				0.045	APOE		1
ZNF140		transcription regulator				0.045	FCGR2B		1
FEM1A	-0.09	transcription regulator				0.0473	CCL4,CD68		1
TERF2	0.058	transcription regulator				0.0473	GLB1,MIF		1
ZNF91	-1.246	transcription regulator				0.0473	FCGR2B,MRPL30		1
VAV1	-0.426	transcription regulator				0.0488	BCL2,BCL2A1,CCND1,VEGFA		1
SMAD5	0.127	transcription regulator				0.0488	CSF1,CSF2RA,DIDO1,VEGFA		1
ATF3	2.351	transcription regulator		-1.178		0.0494	ATF3,CCND1,CD83,CXCL16,LDLR,SLC11A1,SLC15A3,TLR2,TSLP		0
STAT5B	-0.151	transcription regulator		1.87		0.059	ABCD2,Acot1,BCL2,CCL3L3,CCND1,Cdkn1c,COX6A2,CUX2,HEXA,IGF1,MAF,MYL2,NUCB1,PLTP,RPL5,ST8SIA4,TF,TLR2,TNFRSF4		0
HNRNPK	0.027	transcription regulator		1.953		0.0635	CCK,KDM6B,LDLR,LILRB4,Tmsb4x (includes others)		0
ZEB2	0.22	transcription regulator		1.969		0.0947	AXL,CCL3L3,CCND1,IL7R,MTA3		0
HOXC6		transcription regulator	Activated	2		0.119	BCL2,GAS2L3,SLC1A3,SLC44A1		0
TFAP2C		transcription regulator	Inhibited	-2.164		0.121	ADA,ALCAM,CD44,F2R,NRP1,THBS1		0
KDM5B	-0.284	transcription regulator	Inhibited	-2.28		0.16	CCND1,DLGAP5,EGR1,FABP5,GCA,HMMR,IVNS1ABP,LGALS3BP,TOP2A		0
NEUROG1		transcription regulator	Inhibited	-2.236		0.168	C3,CFH,SERPINF1,SLC43A3,THBS1		0
MED13	0	transcription regulator	Inhibited	-2		0.169	ACACA,ENO1,KITLG,PCSK9		0
TFE3	-0.15	transcription regulator	Activated	2		0.169	MT-CO1,MT-ND1,MT-ND2,MT-ND5		0
HMGB1		transcription regulator	Activated	2.414		0.177	CCL4,CD274,CD83,HIF1A,IL1R1,TLR2		0
TSHZ3		transcription regulator		-1.969		0.234	PDE2A,PTGER3,TXNIP,VAT1		0
HDAC2	0.107	transcription regulator	Activated	2		0.276	CD34,COMP,CYBB,EGR1,IGF1,ITGB8,MTA3,TPD52		0
KMT2D	-0.454	transcription regulator	Activated	2.191		0.296	Acot1,CHST7,CRIP1,CRLF2,CSPG4,CTSD,GUSB,MIR17HG,RELL1,TGM1,Tpm4		0
USF2	-0.043	transcription regulator		1.98		0.315	B2M,LGALS3BP,SPP1,THBS1		0
POU5F1		transcription regulator		1.771		0.353	BAG1,BCL2,BCL2A1,BID,BNIP1,CCND1,EPHA2,HIF1A,NAIP,NRP1,Oasl2,SPP1,TF,TGM1,TNFSF8,VEGFA,ZFHX3		0
SMAD2	-0.591	transcription regulator	Activated	2		0.426	FDFT1,FLT1,IL6R,S1PR1,THBS1		0
CTCF	-0.345	transcription regulator		1.951		0.431	APP,EGR1,IL1R1,LYZ,PCDHGA6,SGK1		0
SMAD7	-0.419	transcription regulator	Activated	2.433		0.529	ACVR2B,CITED2,COL6A3,G6PC3,TGFBR2,TXN,VEGFA		0
KDM5A	-0.024	transcription regulator	Inhibited	-2.433		0.533	CCND1,COX6A1,HSBP1,NDUFA13,TOMM6,TOMM7		0

## Sheet: IPA TG non-phago vs WT
(2) IPA upstream regulator differentially expressed genes of non-phagocytic AD microglia vs wild-type microglia.
© 2000-2020 QIAGEN. All rights reserved.
Upstream Regulator	Expr Log Ratio	Molecule Type	Predicted Activation State	Activation z-score	Flags	p-value of overlap	Target Molecules in Dataset	Mechanistic Network
HIF1A	0.375	transcription regulator	Activated	2.608	bias	8.41e-08	APOE,AXL,BHLHE40,CCR5,CSF1,CXCR4,IGF1,KIAA1217
ARNT2	1.755	transcription regulator	Activated	2	bias	0.000173	APOE,HLA-A,IFI16,Sp100
SIM1		transcription regulator	Activated	2	bias	0.000193	APOE,HLA-A,IFI16,Sp100
EPAS1	0.112	transcription regulator	Activated	2	bias	0.000259	AXL,BHLHE40,CCR5,CXCR4
GATA3		transcription regulator	Activated	2		0.00033	CCR5,CXCR4,PDCD1,ZBTB16
