# Supplementary material for: Alzheimer's disease‐induced phagocytic microglia express a specific profile of coding and non‐coding RNAs
Source: Alzheimers Dement. 2023 Oct 12;20(2):954–74. doi: 10.1002/alz.13502 (PMC10916983; doi:10.1002/alz.13502)
Supplement: Supplementary file 8 — Supporting Information [file ALZ-20-954-s013.xlsx]

## Sheet: TG non-phago vs WT
Table S7. miRNAs, differentially expression analysis in 5xFAD mice derived non-phagocytic vs wild-type microglia.
genes	logFC-TG.MG	logCPM-TG.MG	PValue-TG.MG	FDR-TG.MG
mmu-miR-322-5p	-0.72732984	10.39350826	0.00467303	0.549081064
mmu-miR-455-3p	-0.571564875	9.494950799	0.039080966	0.995248607
mmu-miR-30a-5p	-0.469910918	11.9912978	0.083053787	0.995248607
mmu-miR-351-5p	-0.617956064	9.373843957	0.0116508	0.81319372
mmu-miR-146a-5p	-0.043348265	16.37143265	0.866730929	0.995248607
mmu-miR-181a-1-3p	-0.405836429	10.83614204	0.147997675	0.995248607
mmu-miR-30a-3p	-0.36260058	10.07191033	0.210010638	0.995248607
mmu-miR-455-5p	-0.443208311	8.88996768	0.062743032	0.995248607
mmu-miR-139-5p	-0.234326291	8.345808104	0.414050203	0.995248607
mmu-miR-9-5p	-0.220134559	10.04075999	0.410482519	0.995248607
mmu-piR-000705	-0.388498565	5.086990374	0.541345806	0.995248607
mmu-miR-26b-5p	-0.376144717	14.18125136	0.16958322	0.995248607
mmu-miR-223-3p	-0.037560325	8.128034224	0.89286735	0.995248607
mmu-miR-15a-5p	-0.634341659	10.05302367	0.012065083	0.81319372
mmu-miR-92a-3p	-0.3341979	11.99447573	0.215187901	0.995248607
mmu-miR-503-3p	-0.198723368	6.476783606	0.43247149	0.995248607
mmu-piR-004086	0.033507268	8.112667376	0.907948051	0.995248607
mmu-miR-30e-5p	-0.429343888	11.52154937	0.088133175	0.995248607
mmu-miR-20a-5p	-0.34174358	8.656643137	0.139489506	0.995248607
mmu-miR-23a-3p	-0.507121779	12.03060875	0.054372836	0.995248607
mmu-miR-101b-3p	-0.525707586	9.964258184	0.044887038	0.995248607
mmu-miR-146b-5p	-0.174134902	10.2648399	0.508349846	0.995248607
mmu-miR-30c-5p	-0.431073207	10.14047275	0.100675468	0.995248607
mmu-miR-8114	0.025387191	7.776453955	0.912039431	0.995248607
mmu-miR-203-3p	-0.294261549	9.366580515	0.244257412	0.995248607
mmu-miR-361-5p	-0.303806834	9.095627635	0.226299967	0.995248607
mmu-piR-032974	-0.094171992	13.82453726	0.762828477	0.995248607
mmu-miR-142a-5p	-0.373046443	9.148779476	0.170756682	0.995248607
mmu-miR-93-5p	-0.215890295	11.70625051	0.425211056	0.995248607
mmu-miR-26a-5p	-0.364383627	14.24948555	0.182160823	0.995248607
mmu-miR-17-5p	-0.365117629	7.669780721	0.129048591	0.995248607
mmu-miR-340-5p	-0.426555469	8.788190592	0.076308298	0.995248607
mmu-piR-009321	-0.869001512	5.099630445	0.286906103	0.995248607
mmu-miR-125b-5p	-0.336655869	14.69449573	0.234241206	0.995248607
mmu-miR-191-5p	-0.295081835	13.5243061	0.303409107	0.995248607
mmu-miR-342-3p	-0.130733243	15.43882241	0.644109179	0.995248607
mmu-miR-30d-5p	-0.305343526	12.26702937	0.254221262	0.995248607
mmu-miR-142a-3p	-0.277707883	14.41180813	0.308246668	0.995248607
mmu-miR-30c-2-3p	-0.351328128	6.653294874	0.297513918	0.995248607
mmu-miR-16-5p	-0.259789466	17.33631893	0.347989817	0.995248607
mmu-piR-002142	0.119793722	6.834409465	0.709849955	0.995248607
mmu-miR-7a-5p	-0.249853213	8.777977532	0.299574181	0.995248607
mmu-miR-30e-3p	-0.434039247	8.853855838	0.087221459	0.995248607
mmu-miR-25-3p	-0.343574722	10.86162191	0.21675862	0.995248607
mmu-miR-29b-3p	-0.57615822	11.15085794	0.039021326	0.995248607
mmu-miR-339-5p	-0.727785756	10.78402159	0.016733352	0.983084404
mmu-miR-139-3p	-0.077672737	8.756594145	0.778240597	0.995248607
mmu-miR-29a-3p	-0.856101866	13.93027791	0.006781631	0.637473307
mmu-miR-186-5p	-0.541063506	8.11265943	0.023287872	0.995248607
mmu-piR-022877	-0.452204585	6.647863852	0.081415447	0.995248607
mmu-miR-7015-3p	-0.287386917	6.538959846	0.323425467	0.995248607
mmu-miR-532-5p	-0.632301192	8.986672971	0.032788233	0.995248607
mmu-miR-744-5p	-0.379703805	9.603599159	0.151746588	0.995248607
mmu-miR-425-5p	-0.03597699	10.42721553	0.889549978	0.995248607
mmu-miR-181b-5p	-0.309947632	10.68881982	0.241085037	0.995248607
mmu-miR-103-3p	-0.289986691	12.97632712	0.297159935	0.995248607
mmu-miR-128-3p	-0.384331506	9.599085925	0.163008604	0.995248607
mmu-miR-99a-5p	-0.684250993	11.44482534	0.02724709	0.995248607
mmu-miR-148b-3p	-0.387224649	10.02898883	0.17751455	0.995248607
mmu-miR-181a-5p	-0.509544727	13.31398282	0.075999489	0.995248607
mmu-miR-10a-5p	-0.608452892	9.218397938	0.030765511	0.995248607
mmu-let-7g-5p	-0.2729909	12.88022856	0.34680206	0.995248607
mmu-piR-000310	0.013083507	5.996398362	0.974163609	0.995248607
mmu-miR-338-3p	-0.363026945	7.630482614	0.173966774	0.995248607
mmu-miR-350-5p	0.026608276	7.63272485	0.90814891	0.995248607
mmu-miR-185-5p	-0.302566052	8.726733489	0.275747777	0.995248607
mmu-miR-30b-5p	-0.339927002	7.323427413	0.175754011	0.995248607
mmu-miR-652-3p	-0.143590557	7.678409708	0.532284497	0.995248607
mmu-miR-382-5p	0.11880135	7.629089464	0.639948966	0.995248607
mmu-miR-140-3p	-0.594391175	10.59312769	0.048989613	0.995248607
mmu-miR-107-3p	-0.250078207	11.78410767	0.354587139	0.995248607
mmu-piR-027673	-0.576970822	6.739148912	0.349327629	0.995248607
mmu-let-7f-5p	-0.233892212	16.63062266	0.433064752	0.995248607
mmu-miR-101c	-0.326228812	7.322599962	0.219138292	0.995248607
mmu-miR-152-3p	-0.472758861	8.522203431	0.050599481	0.995248607
mmu-miR-155-5p	1.75327791	8.536685753	2.06E-08	2.91E-05
mmu-miR-532-3p	-0.113776445	6.970069155	0.660476912	0.995248607
mmu-piR-000580	-0.199734109	8.568537259	0.512489355	0.995248607
mmu-miR-6917-5p	-0.24348288	5.977274307	0.398002853	0.995248607
mmu-miR-19b-3p	-0.853345011	7.411498561	0.002026058	0.317415812
mmu-miR-425-3p	0.012117344	7.173448468	0.96470971	0.995248607
mmu-piR-003399	-0.35811207	6.397156895	0.350432093	0.995248607
mmu-miR-423-3p	-0.223306505	8.863952091	0.39047527	0.995248607
mmu-piR-017405	-0.40141389	7.793349656	0.201917764	0.995248607
mmu-let-7d-3p	-0.017645212	9.486692338	0.941615848	0.995248607
mmu-let-7d-5p	-0.143424524	12.74485956	0.625151994	0.995248607
mmu-miR-27a-3p	-0.462661357	10.01398076	0.11037996	0.995248607
mmu-miR-328-3p	-0.260922506	11.27317215	0.362669419	0.995248607
mmu-miR-1198-5p	0.070655845	8.877871594	0.77604592	0.995248607
mmu-miR-1839-5p	-0.008638746	9.439557112	0.974545335	0.995248607
mmu-miR-16-2-3p	-0.282046896	10.37589237	0.382600287	0.995248607
mmu-miR-22-3p	0.034348466	7.790071669	0.891943595	0.995248607
mmu-miR-501-3p	-0.265016381	9.155077071	0.326374754	0.995248607
mmu-miR-290b-3p	0.576478501	8.03915614	0.061899261	0.995248607
mmu-miR-34a-5p	0.160114125	9.500323702	0.512573712	0.995248607
mmu-miR-24-3p	-0.159657158	12.14347223	0.572297824	0.995248607
mmu-miR-125b-2-3p	-0.429599187	7.422529121	0.072666878	0.995248607
mmu-piR-034793	-0.052136991	6.640105316	0.876448432	0.995248607
mmu-miR-704	-0.026076056	8.450886688	0.923953492	0.995248607
mmu-let-7b-5p	-0.048033623	15.15345216	0.868266654	0.995248607
mmu-miR-151-3p	-0.115548626	6.995969131	0.66989489	0.995248607
mmu-miR-674-3p	-0.143861002	7.419629261	0.542351516	0.995248607
mmu-miR-872-5p	-0.121694761	9.669934932	0.670552143	0.995248607
mmu-piR-032865	0.000366872	6.001417931	0.999470033	0.999807154
mmu-miR-28a-3p	-0.433487139	7.149993182	0.151889456	0.995248607
mmu-miR-140-5p	-0.422192055	8.002045818	0.097412946	0.995248607
mmu-piR-000818	-0.195147452	5.94347594	0.548871159	0.995248607
mmu-miR-15b-5p	-0.141119922	7.763268254	0.622440945	0.995248607
mmu-miR-7083-5p	0.073054047	6.30419969	0.787888825	0.995248607
mmu-miR-6412	-0.142605191	6.430960376	0.535612369	0.995248607
mmu-miR-93-3p	0.318415717	6.098930068	0.229027802	0.995248607
mmu-miR-142b	-0.332886663	11.4553628	0.312472941	0.995248607
mmu-miR-211-5p	3.151020043	7.992845889	1.65E-07	0.000116569
mmu-miR-6925-5p	0.394874886	5.814710273	0.256764439	0.995248607
mmu-miR-99b-5p	-0.30893457	10.44333473	0.270399443	0.995248607
mmu-miR-3068-5p	0.009861771	7.077386707	0.964448577	0.995248607
mmu-piR-000159	-0.949278218	7.484987206	0.003893563	0.499083963
mmu-miR-7240-5p	0.112934354	6.767605515	0.651315609	0.995248607
mmu-miR-106b-3p	-0.028836204	7.051250578	0.919166368	0.995248607
mmu-miR-429-5p	-0.183914708	6.341112125	0.489587658	0.995248607
mmu-miR-674-5p	-0.10400579	7.302650743	0.674516955	0.995248607
mmu-miR-3072-5p	-0.246475487	6.019151806	0.418489247	0.995248607
mmu-let-7c-5p	-0.038692629	17.34134795	0.891517892	0.995248607
mmu-miR-1306-5p	-0.226021371	7.340982998	0.346360138	0.995248607
mmu-miR-135a-1-3p	-0.156334419	6.501833275	0.52281624	0.995248607
mmu-miR-190a-5p	-0.14811433	10.50052175	0.593362127	0.995248607
mmu-miR-292a-5p	0.141978198	9.385173789	0.604982126	0.995248607
mmu-miR-132-3p	0.180201561	6.502945086	0.425660138	0.995248607
mmu-miR-32-5p	-0.021770381	6.918702768	0.925860702	0.995248607
mmu-miR-365-1-5p	0.02037282	7.131714263	0.941531056	0.995248607
mmu-miR-449b	-6.332653618	4.142335868	0.000712386	0.251115914
mmu-miR-8101	0.021537456	7.454823813	0.934702143	0.995248607
mmu-miR-21a-5p	0.354577565	11.87662706	0.149845011	0.995248607
mmu-miR-10b-3p	-0.546261359	6.340536261	0.026346266	0.995248607
mmu-miR-218-5p	-0.021933876	6.534527373	0.937218027	0.995248607
mmu-miR-17-3p	-0.321537568	6.12709482	0.254938319	0.995248607
mmu-miR-7686-3p	0.106623182	6.915470465	0.653260815	0.995248607
mmu-miR-7b-5p	-0.074727362	6.650890107	0.772771167	0.995248607
mmu-miR-7037-5p	-0.238022081	6.48225081	0.423971608	0.995248607
mmu-miR-1843b-3p	0.295849133	6.30780422	0.223673563	0.995248607
mmu-miR-669a-3p	-0.738755176	5.292247415	0.448211751	0.995248607
mmu-miR-138-5p	-0.150886913	6.387619207	0.572859027	0.995248607
mmu-miR-378a-3p	-0.289748036	8.198303769	0.273275214	0.995248607
mmu-let-7a-5p	-0.082125978	15.94597252	0.781840182	0.995248607
mmu-miR-342-5p	0.171535637	8.646528883	0.502255839	0.995248607
mmu-miR-6905-5p	0.213859245	6.517851904	0.405787345	0.995248607
mmu-miR-6974-5p	-0.060870228	5.633413876	0.89140448	0.995248607
mmu-miR-129-5p	-0.441065793	5.149534215	0.630312098	0.995248607
mmu-miR-7063-3p	0.129501469	6.088049452	0.639188837	0.995248607
mmu-miR-3085-5p	0.185931811	7.67024495	0.472806879	0.995248607
mmu-miR-125a-5p	-0.337468428	13.72668654	0.280349064	0.995248607
mmu-miR-6372	-0.203251661	7.933527254	0.440199307	0.995248607
mmu-miR-2137	-0.014714415	6.858862922	0.960766603	0.995248607
mmu-miR-204-5p	-0.694667826	6.22616586	0.012417961	0.81319372
mmu-miR-669c-5p	-0.312000666	7.697996223	0.163266471	0.995248607
mmu-miR-1843a-5p	-0.167208429	6.752951125	0.563197539	0.995248607
mmu-miR-504-5p	0.048829878	6.325940893	0.851018969	0.995248607
mmu-let-7a-1-3p	-0.199258395	9.635882503	0.538720369	0.995248607
mmu-miR-98-5p	0.000829405	10.10921548	0.997680739	0.999097899
mmu-miR-7221-5p	0.459760754	5.973319748	0.13371047	0.995248607
mmu-miR-883b-3p	-0.123625417	6.138203927	0.653524218	0.995248607
mmu-miR-5130	-0.411851425	6.776643583	0.10677137	0.995248607
mmu-miR-875-5p	0.398574516	8.990466299	0.182552941	0.995248607
mmu-miR-6960-5p	0.202568122	6.961727527	0.402609591	0.995248607
mmu-miR-361-3p	-0.253515332	7.85829981	0.334640196	0.995248607
mmu-miR-127-3p	-0.353360311	7.561386651	0.176430883	0.995248607
mmu-miR-6925-3p	-0.2580754	6.001693717	0.29594635	0.995248607
mmu-miR-3065-3p	-0.161676595	6.047457548	0.525087713	0.995248607
mmu-miR-5098	0.429206917	7.571725553	0.174547917	0.995248607
mmu-miR-712-3p	0.201960511	6.835759562	0.4324362	0.995248607
mmu-miR-222-3p	0.431739376	6.372636898	0.082639657	0.995248607
mmu-miR-598-5p	-0.438117398	5.780899721	0.25485242	0.995248607
mmu-miR-6992-5p	0.010398286	6.14946564	0.96643412	0.995248607
mmu-miR-3968	-0.273784618	9.769497388	0.251752444	0.995248607
mmu-miR-29c-3p	-0.56155491	9.21847796	0.063109453	0.995248607
mmu-miR-1249-3p	-0.454747535	7.671986653	0.04545659	0.995248607
mmu-miR-423-5p	0.08208585	10.41491291	0.773633938	0.995248607
mmu-miR-3091-5p	-0.471313191	6.111103079	0.065836516	0.995248607
mmu-let-7f-1-3p	-0.359665242	7.034135008	0.29556224	0.995248607
mmu-miR-7051-5p	0.322166506	7.912220644	0.272580789	0.995248607
mmu-miR-450b-5p	-0.298761451	4.910528195	0.757922631	0.995248607
mmu-miR-7017-5p	-0.067319418	6.053548095	0.83618766	0.995248607
mmu-miR-345-3p	-0.141104117	6.172189876	0.660167933	0.995248607
mmu-miR-875-3p	-0.163607987	6.270684073	0.515536018	0.995248607
mmu-miR-200c-3p	0.076545166	6.937551043	0.737829084	0.995248607
mmu-miR-3963	-0.528925888	9.358146984	0.091854555	0.995248607
mmu-miR-8092	0.153730202	6.266968639	0.572762332	0.995248607
mmu-miR-339-3p	-0.206768179	7.030543604	0.364000664	0.995248607
mmu-miR-7033-5p	-0.171853739	6.614608952	0.517773305	0.995248607
mmu-miR-101a-3p	-0.346287472	9.743768166	0.176627901	0.995248607
mmu-miR-3066-5p	0.042437024	6.213132917	0.869333563	0.995248607
mmu-miR-6995-3p	0.416531692	5.814920005	0.145274473	0.995248607
mmu-miR-3961	0.332169063	6.62240653	0.196298532	0.995248607
mmu-miR-3097-5p	-0.072114057	6.989527574	0.784543301	0.995248607
mmu-piR-039147	-0.973265948	7.12413021	0.01419907	0.870464718
mmu-piR-025576	-0.673887396	5.977763238	0.392927608	0.995248607
mmu-miR-3082-5p	-0.074617305	7.626369639	0.766542622	0.995248607
mmu-miR-7233-5p	0.168321836	6.898247857	0.606180714	0.995248607
mmu-miR-7666-5p	-0.287822704	5.872742253	0.350551716	0.995248607
mmu-miR-1981-5p	0.190387816	8.025096841	0.511910556	0.995248607
mmu-miR-714	-0.018066692	6.794990872	0.943220936	0.995248607
mmu-miR-760-3p	-0.157383898	7.779764459	0.517343433	0.995248607
mmu-miR-486a-5p	0.147282686	6.072970738	0.552782535	0.995248607
mmu-miR-300-3p	-0.428122804	6.167447758	0.11948379	0.995248607
mmu-miR-8093	-0.038543148	5.987199863	0.891315834	0.995248607
mmu-miR-195a-5p	-0.213404737	9.272833003	0.387117344	0.995248607
mmu-miR-187-3p	-0.347291242	9.33621968	0.201243206	0.995248607
mmu-miR-493-3p	-0.675905174	5.498802717	0.117778946	0.995248607
mmu-miR-466a-3p	-2.777714048	4.084989608	0.108656969	0.995248607
mmu-miR-152-5p	0.156087103	7.037481778	0.523866005	0.995248607
mmu-miR-1970	-0.205222658	7.040152433	0.409279703	0.995248607
mmu-miR-467e-5p	-0.784933094	5.156575186	0.296772054	0.995248607
mmu-miR-501-5p	-0.429967342	6.248101143	0.173135412	0.995248607
mmu-miR-7670-5p	0.242865219	6.205486002	0.447883436	0.995248607
mmu-miR-877-5p	-0.11535968	6.422194071	0.659787744	0.995248607
mmu-miR-6420	0.180953113	8.610946099	0.460319208	0.995248607
mmu-miR-124-3p	0.226724821	5.821588424	0.505292908	0.995248607
mmu-miR-367-5p	-0.123537588	6.974545429	0.671690956	0.995248607
mmu-miR-379-5p	-0.120407038	6.286984422	0.633858293	0.995248607
mmu-miR-503-5p	-0.452480839	6.790607978	0.055211926	0.995248607
mmu-piR-002643	-0.178995499	10.37410757	0.506440233	0.995248607
mmu-miR-320-3p	-0.162030523	8.390117808	0.46885173	0.995248607
mmu-miR-6981-5p	0.072982178	6.159141216	0.794512737	0.995248607
mmu-miR-98-3p	-0.120896127	7.491634726	0.667410063	0.995248607
mmu-piR-028252	-0.055245191	5.39361066	0.928503635	0.995248607
mmu-miR-6896-5p	-0.02226061	7.698490683	0.937277314	0.995248607
mmu-miR-16-1-3p	-0.536615375	6.082551391	0.076994595	0.995248607
mmu-miR-671-3p	-0.404755822	6.678295209	0.101369037	0.995248607
mmu-miR-6956-3p	-0.144010063	5.856835408	0.662522836	0.995248607
mmu-miR-574-3p	-0.134612115	7.592833891	0.568782594	0.995248607
mmu-miR-3971	-0.259178703	5.994419483	0.399982381	0.995248607
mmu-miR-7211-3p	-0.56616251	7.397439392	0.050536932	0.995248607
mmu-miR-6973b-5p	0.198319753	6.980353571	0.409687783	0.995248607
mmu-miR-6952-5p	-0.198689358	5.687392504	0.540378065	0.995248607
mmu-miR-5622-5p	0.19375101	7.332863829	0.415946888	0.995248607
mmu-miR-221-3p	0.05371227	8.039228162	0.83226963	0.995248607
mmu-miR-6961-5p	0.170765503	6.106520987	0.621828378	0.995248607
mmu-miR-100-5p	-0.426016324	6.03867353	0.071462792	0.995248607
mmu-miR-6990-5p	0.381554725	6.899279316	0.20845129	0.995248607
mmu-miR-200c-5p	0.73072467	7.277363466	0.023621889	0.995248607
mmu-miR-6516-5p	0.65578911	5.540758767	0.228435561	0.995248607
mmu-miR-9769-5p	-0.443724714	6.12872908	0.0720234	0.995248607
mmu-miR-7214-5p	0.057914701	6.431088653	0.832958523	0.995248607
mmu-miR-3085-3p	-1.71762097	4.604616144	0.214776514	0.995248607
mmu-piR-000578	0.011551204	7.500094176	0.958762793	0.995248607
mmu-miR-653-3p	0.23034094	7.194856447	0.362776059	0.995248607
mmu-miR-484	-0.239005178	7.153769322	0.374341116	0.995248607
mmu-miR-1b-3p	-0.133819104	6.326499509	0.618941495	0.995248607
mmu-miR-449a-5p	-0.157819095	6.22722362	0.528703025	0.995248607
mmu-piR-005109	0.168137256	10.21040458	0.559562629	0.995248607
mmu-miR-126b-5p	-0.113377872	6.089363055	0.672554662	0.995248607
mmu-miR-302a-5p	-0.138595172	6.05817241	0.594575956	0.995248607
mmu-miR-3076-5p	-0.673084366	5.546083896	0.138045858	0.995248607
mmu-miR-1903	-0.012649162	6.054804956	0.972968902	0.995248607
mmu-miR-5626-5p	-0.151773965	5.632479482	0.625558289	0.995248607
mmu-miR-5132-3p	-0.076977344	6.396418277	0.787053092	0.995248607
mmu-miR-411-3p	-0.22620967	6.28298578	0.381839965	0.995248607
mmu-miR-1971	0.045254762	5.655035405	0.896197838	0.995248607
mmu-miR-344g-3p	-0.397539106	6.030473059	0.179738863	0.995248607
mmu-miR-505-5p	0.218890169	6.790810933	0.34852177	0.995248607
mmu-miR-935	0.188942554	5.761475562	0.511981747	0.995248607
mmu-miR-3102-3p.2-3p	-0.009839598	7.763336826	0.968103359	0.995248607
mmu-miR-712-5p	-0.17735763	5.818356192	0.657162603	0.995248607
mmu-miR-7219-3p	0.75162569	5.504511851	0.187106713	0.995248607
mmu-miR-8094	-0.305805168	6.018212167	0.285732485	0.995248607
mmu-miR-1195	0.100167343	6.937167108	0.707223912	0.995248607
mmu-miR-541-3p	0.123885571	5.836410903	0.664890868	0.995248607
mmu-miR-26a-2-3p	-0.449919592	5.737381473	0.357593566	0.995248607
mmu-miR-763	0.601115944	6.026017625	0.037036885	0.995248607
mmu-miR-8096	-0.101011959	5.679013859	0.744486271	0.995248607
mmu-miR-672-3p	-0.289707959	5.901345011	0.326782926	0.995248607
mmu-miR-872-3p	-0.945298662	4.795242352	0.453262865	0.995248607
mmu-miR-9-3p	-0.268536534	6.060350646	0.424049894	0.995248607
mmu-miR-6929-5p	0.083114186	5.519095699	0.867855481	0.995248607
mmu-miR-6352	0.315496739	5.954233424	0.276554808	0.995248607
mmu-miR-6342	0.200117858	5.944049964	0.714215544	0.995248607
mmu-miR-434-3p	-0.031778698	6.718133952	0.896210995	0.995248607
mmu-miR-421-3p	-0.149335044	5.593454429	0.715593211	0.995248607
mmu-miR-6936-3p	0.052436092	5.977435098	0.862727037	0.995248607
mmu-piR-015694	-0.150436605	5.787290201	0.663214864	0.995248607
mmu-miR-1933-3p	-0.175920589	6.100097005	0.567581845	0.995248607
mmu-miR-1934-3p	-0.224591453	6.407421507	0.340312361	0.995248607
mmu-miR-216a-5p	-0.098754783	7.15741493	0.693226939	0.995248607
mmu-miR-217-5p	0.308146758	6.159101761	0.229756079	0.995248607
mmu-miR-6955-5p	0.388928416	7.329990606	0.157641833	0.995248607
mmu-miR-5129-5p	0.122841813	6.214384341	0.65787223	0.995248607
mmu-miR-665-3p	0.101866911	5.943541158	0.725019005	0.995248607
mmu-miR-1941-5p	0.345642172	8.260085032	0.134077591	0.995248607
mmu-miR-451b	0.182686307	5.941133281	0.498943941	0.995248607
mmu-miR-7003-5p	0.284096662	7.389510555	0.284754296	0.995248607
mmu-miR-6401	-0.074017301	5.44185315	0.902374953	0.995248607
mmu-miR-7116-5p	0.358917549	6.632024264	0.197396356	0.995248607
mmu-miR-6982-3p	-0.207040015	5.241327907	0.794557228	0.995248607
mmu-let-7e-5p	-0.094561918	12.344994	0.755702319	0.995248607
mmu-miR-486b-5p	-0.475056544	6.552963714	0.045525135	0.995248607
mmu-miR-3960	-0.026900327	6.41810436	0.916700459	0.995248607
mmu-miR-7211-5p	-0.101445024	5.929692046	0.702161909	0.995248607
mmu-miR-150-5p	0.22549467	6.444479874	0.355790894	0.995248607
mmu-miR-1966-3p	0.457894896	6.971272202	0.1212441	0.995248607
mmu-miR-1905	-0.401435862	5.794236738	0.193416911	0.995248607
mmu-miR-344-5p	-0.038715342	6.08764577	0.881851647	0.995248607
mmu-miR-6935-5p	0.083320918	6.353275994	0.784476816	0.995248607
mmu-miR-1843a-3p	-0.140084201	7.303583079	0.524941458	0.995248607
mmu-miR-7011-5p	-0.031307322	5.870523085	0.910700224	0.995248607
mmu-let-7b-3p	-0.100627051	11.13884555	0.776537225	0.995248607
mmu-miR-7046-3p	-1.273079859	4.369777317	0.418991861	0.995248607
mmu-miR-187-5p	-0.248094297	6.887387013	0.279340778	0.995248607
mmu-miR-6538	-0.208571852	5.996230624	0.407359828	0.995248607
mmu-miR-365-2-5p	-1.550437978	4.974472405	0.101958371	0.995248607
mmu-miR-5131	0.017223481	6.030005824	0.9464506	0.995248607
mmu-miR-568	0.332292165	5.513874781	0.470999909	0.995248607
mmu-miR-678	-0.001520003	5.981146619	0.995326329	0.999097899
mmu-miR-126a-3p	-0.929438491	6.384615316	0.010096022	0.81319372
mmu-miR-7074-3p	0.073964473	5.856829606	0.821724986	0.995248607
mmu-miR-450a-5p	0.638136641	5.428018776	0.197695532	0.995248607
mmu-miR-6374	0.212343623	7.171240351	0.346560791	0.995248607
mmu-miR-219a-5p	-0.094676297	6.829863013	0.734117834	0.995248607
mmu-miR-183-5p	0.205742134	6.207637473	0.431687666	0.995248607
mmu-miR-92b-5p	0.368901809	7.567169033	0.100359943	0.995248607
mmu-miR-7036a-3p	0.584471381	6.59358198	0.020202971	0.995248607
mmu-miR-201-3p	0.368737179	7.360316759	0.09196406	0.995248607
mmu-miR-325-3p	0.152100191	7.728401264	0.576776888	0.995248607
mmu-miR-6945-5p	0.103777484	5.354266749	0.849650083	0.995248607
mmu-miR-6976-3p	0.236883507	6.108913943	0.380927921	0.995248607
mmu-miR-7089-5p	0.151934541	6.045864798	0.594948098	0.995248607
mmu-miR-6907-5p	-0.242486837	5.758981757	0.509471063	0.995248607
mmu-miR-29a-5p	0.025602339	6.108154967	0.920073131	0.995248607
mmu-miR-676-5p	0.135513071	6.675182185	0.631163616	0.995248607
mmu-miR-374b-3p	0.050169862	8.461671009	0.850072546	0.995248607
mmu-miR-453	-0.502102966	6.373275304	0.231788216	0.995248607
mmu-miR-879-3p	0.168717682	5.785010391	0.614586309	0.995248607
mmu-miR-677-3p	-0.068250144	6.230211192	0.792232725	0.995248607
mmu-miR-1194	0.29316871	5.708807712	0.446515702	0.995248607
mmu-miR-1904	-0.581935459	5.370533896	0.432671903	0.995248607
mmu-miR-1941-3p	-2.302931941	4.468102094	0.12329695	0.995248607
mmu-miR-210-3p	0.26187358	6.513832153	0.388035679	0.995248607
mmu-miR-218-2-3p	0.239178237	5.886102447	0.367636497	0.995248607
mmu-miR-27b-5p	-0.284689176	5.556499119	0.618845623	0.995248607
mmu-miR-298-5p	-0.12452965	5.626714836	0.772810209	0.995248607
mmu-miR-3064-3p	0.078962242	5.585778458	0.808133749	0.995248607
mmu-miR-6984-5p	0.08802779	5.932573587	0.788923257	0.995248607
mmu-miR-8120	-0.310255209	6.55751456	0.218427183	0.995248607
mmu-miR-883a-3p	0.075505965	5.775850057	0.807525824	0.995248607
mmu-miR-3084-5p	-0.078740389	5.71954588	0.864876574	0.995248607
mmu-miR-463-3p	-0.195046495	6.086468929	0.417239871	0.995248607
mmu-miR-134-5p	-0.145514535	5.194183354	0.880289475	0.995248607
mmu-miR-496b	0.373958864	5.925531164	0.189338219	0.995248607
mmu-miR-3103-3p	-0.424524116	5.768864456	0.295560943	0.995248607
mmu-miR-384-3p	0.203061635	7.411799014	0.381032295	0.995248607
mmu-miR-6964-5p	0.038060672	7.293628729	0.885500705	0.995248607
mmu-miR-212-3p	-0.119949495	5.942518413	0.666269253	0.995248607
mmu-miR-690	0.025940772	5.790284745	0.948875149	0.995248607
mmu-miR-7675-3p	-0.058480119	6.709516666	0.837539866	0.995248607
mmu-miR-679-3p	-1.620656616	4.528557828	0.302190175	0.995248607
mmu-miR-20a-3p	-1.140487641	4.911152155	0.34691167	0.995248607
mmu-miR-6959-3p	0.206247362	6.194123108	0.416757495	0.995248607
mmu-miR-350-3p	-0.329609225	6.62736196	0.420369224	0.995248607
mmu-miR-141-5p	0.482814729	6.294060503	0.057840436	0.995248607
mmu-miR-302d-3p	-0.262237379	6.688717909	0.36449933	0.995248607
mmu-miR-874-5p	-0.123345376	6.236884282	0.652672189	0.995248607
mmu-miR-8090	-0.00165622	6.224396503	0.9951895	0.999097899
mmu-miR-467b-3p	-1.609170954	4.119126704	0.350380422	0.995248607
mmu-let-7i-5p	0.080092689	16.21253909	0.786855059	0.995248607
mmu-miR-744-3p	-0.078667608	5.129254923	0.927024016	0.995248607
mmu-miR-8099	0.116793211	5.741015167	0.697216667	0.995248607
mmu-miR-6237	0.349768013	8.273351621	0.135690476	0.995248607
mmu-miR-6404	0.208478524	7.1669714	0.383526894	0.995248607
mmu-miR-6913-5p	-0.09179181	5.941232548	0.81761218	0.995248607
mmu-miR-1199-5p	-0.010985513	6.654638601	0.960025135	0.995248607
mmu-miR-6973a-3p	0.099679799	6.483668431	0.722237975	0.995248607
mmu-miR-326-3p	-0.526226192	8.176062218	0.025987071	0.995248607
mmu-miR-1906	-0.93663096	5.118324355	0.161442953	0.995248607
mmu-miR-129b-5p	-0.034229642	5.888884291	0.93574646	0.995248607
mmu-miR-328-5p	0.291576588	6.355007976	0.193250033	0.995248607
mmu-miR-6981-3p	-0.873217575	4.841115649	0.475856642	0.995248607
mmu-miR-214-3p	-0.75789058	5.360957971	0.146514451	0.995248607
mmu-miR-154-5p	-1.038054097	4.91162902	0.299464846	0.995248607
mmu-miR-7230-5p	-0.034493465	5.520966181	0.94060804	0.995248607
mmu-miR-7650-5p	0.540794109	6.594802081	0.093278267	0.995248607
mmu-miR-1899	-0.183275536	5.745222796	0.537016339	0.995248607
mmu-miR-7036b-3p	-0.990669239	4.951615895	0.412563373	0.995248607
mmu-miR-7689-5p	0.191151134	6.887165219	0.422364885	0.995248607
mmu-miR-194-2-3p	-0.883191735	4.691071524	0.490767997	0.995248607
mmu-miR-194-5p	0.452264168	5.448124063	0.225558394	0.995248607
mmu-piR-020554	0.369820657	6.424315643	0.125997105	0.995248607
mmu-miR-1969	0.179022673	5.422554572	0.769444637	0.995248607
mmu-miR-7648-3p	0.596356086	5.616468315	0.365654869	0.995248607
mmu-miR-1188-5p	0.160858611	8.063210732	0.458942577	0.995248607
mmu-miR-7075-5p	-1.244406031	4.510208308	0.401637654	0.995248607
mmu-miR-7668-5p	-0.424005169	5.369526531	0.404065314	0.995248607
mmu-let-7c-1-3p	-0.29909803	5.990080582	0.298881139	0.995248607
mmu-miR-7052-3p	0.576137879	5.482535803	0.21249107	0.995248607
mmu-miR-8117	0.170282922	8.561506447	0.558308209	0.995248607
mmu-miR-7034-3p	0.040048414	5.717082064	0.896212052	0.995248607
mmu-miR-6947-5p	0.14735322	6.326463746	0.57873696	0.995248607
mmu-miR-676-3p	-0.036621297	7.03826215	0.860521676	0.995248607
mmu-miR-511-5p	-0.051621099	5.605042352	0.905485607	0.995248607
mmu-miR-5625-5p	-0.06999865	5.983734426	0.807512832	0.995248607
mmu-miR-1945	-0.058822434	6.497333097	0.817415815	0.995248607
mmu-miR-1895	-0.109238211	7.164403553	0.599763519	0.995248607
mmu-miR-6240	0.187243873	6.522348812	0.45886376	0.995248607
mmu-miR-3064-5p	-0.127970927	6.442196012	0.69239149	0.995248607
mmu-miR-369-5p	0.118002463	7.4152137	0.656766061	0.995248607
mmu-miR-6364	0.354085218	7.527611784	0.140829311	0.995248607
mmu-miR-701-5p	0.340485724	6.015767436	0.631642177	0.995248607
mmu-miR-7024-5p	0.067608757	6.486798877	0.795874162	0.995248607
mmu-miR-3535	-0.188088652	6.734421923	0.476073379	0.995248607
mmu-miR-5617-5p	-0.931086726	4.656642072	0.467571081	0.995248607
mmu-miR-6956-5p	0.102827359	6.427505657	0.726370496	0.995248607
mmu-miR-1897-3p	-0.08461623	6.210669369	0.720861806	0.995248607
mmu-miR-23b-3p	-0.062147132	10.21524728	0.821105793	0.995248607
mmu-miR-5709-5p	-0.222654061	4.985556664	0.831005698	0.995248607
mmu-miR-6982-5p	-0.22100093	6.143418398	0.469424679	0.995248607
mmu-miR-200b-3p	0.502840971	5.569138044	0.242488049	0.995248607
mmu-miR-322-3p	-0.552965798	6.120900824	0.040970281	0.995248607
mmu-miR-126a-5p	0.406999555	5.169445815	0.634959832	0.995248607
mmu-miR-3098-5p	-0.060941824	6.224144292	0.884782969	0.995248607
mmu-miR-1930-5p	-1.581665859	4.532570769	0.324159875	0.995248607
mmu-miR-377-5p	-1.084290345	4.617236193	0.45299997	0.995248607
mmu-miR-1191a	-0.410782623	6.245732162	0.086937065	0.995248607
mmu-miR-130a-3p	-0.036794856	6.850493343	0.944565303	0.995248607
mmu-miR-205-5p	-2.483879876	4.596874787	0.125746519	0.995248607
mmu-miR-3080-5p	-0.048699058	6.290240549	0.841060776	0.995248607
mmu-miR-3109-5p	-2.251827203	4.32324113	0.207011252	0.995248607
mmu-miR-3620-5p	-0.541725352	5.179220342	0.460442562	0.995248607
mmu-miR-499-3p	-1.486593741	4.951398471	0.16959329	0.995248607
mmu-miR-5099	0.079829023	5.616142623	0.839720769	0.995248607
mmu-miR-5625-3p	0.049486518	6.200970168	0.860233537	0.995248607
mmu-miR-6906-5p	-1.613918609	5.010612121	0.126787814	0.995248607
mmu-miR-6953-5p	-0.542407801	5.43003412	0.285652131	0.995248607
mmu-miR-8109	0.42021226	5.680156037	0.501119959	0.995248607
mmu-miR-92a-2-5p	0.184946708	5.623275883	0.749456246	0.995248607
mmu-miR-1952	-0.035424933	4.778962219	0.97876678	0.995248607
mmu-miR-6367	0.110597026	6.357020165	0.723951206	0.995248607
mmu-miR-291b-5p	-0.170016645	5.176751367	0.820023165	0.995248607
mmu-miR-3569-5p	-0.093195686	5.765117637	0.730993939	0.995248607
mmu-miR-6340	-0.391525243	5.802039389	0.17134046	0.995248607
mmu-miR-669h-5p	-0.734205018	4.366698668	0.591203799	0.995248607
mmu-miR-1247-5p	0.102659485	6.857547164	0.673810756	0.995248607
mmu-miR-3074-5p	-0.280462353	8.464991812	0.413913331	0.995248607
mmu-miR-6399	0.203387829	5.896424621	0.511434729	0.995248607
mmu-miR-598-3p	-0.0951542	7.029199138	0.679340013	0.995248607
mmu-miR-6957-5p	-0.202071882	5.421492929	0.693179058	0.995248607
mmu-miR-128-2-5p	-0.228326829	4.446476198	0.877852889	0.995248607
mmu-miR-181c-3p	-0.12366857	6.403001421	0.666656688	0.995248607
mmu-miR-1896	0.25598681	6.523539999	0.292401072	0.995248607
mmu-miR-191-3p	-0.136438777	6.454722867	0.582173666	0.995248607
mmu-miR-5120	-0.186871671	4.658792372	0.874059291	0.995248607
mmu-miR-7004-5p	-0.217616934	5.666847343	0.624972026	0.995248607
mmu-miR-190a-3p	-0.377866652	5.497856126	0.429979968	0.995248607
mmu-miR-2136	0.593167036	5.623320577	0.176282221	0.995248607
mmu-miR-219b-5p	0.134635188	5.853685835	0.656937397	0.995248607
mmu-miR-343	-0.141753116	5.306828324	0.802453926	0.995248607
mmu-miR-5124a	0.35475304	6.306522913	0.189680403	0.995248607
mmu-miR-668-3p	-0.293866562	6.925392594	0.233731375	0.995248607
mmu-miR-3059-3p	0.288044614	5.918444465	0.321753073	0.995248607
mmu-miR-3066-3p	0.27220883	5.413004444	0.524154926	0.995248607
mmu-miR-30f	0.194757337	5.889656497	0.463960483	0.995248607
mmu-miR-6385	0.37642197	6.176438363	0.192578383	0.995248607
mmu-miR-3069-5p	0.317942431	5.705691731	0.436270848	0.995248607
mmu-miR-770-3p	-0.130662128	7.002154187	0.6199453	0.995248607
mmu-miR-3965	0.143965421	4.830902969	0.897674158	0.995248607
mmu-miR-7675-5p	0.306036354	5.560719936	0.4896296	0.995248607
mmu-miR-877-3p	0.226652574	6.461452666	0.350545987	0.995248607
mmu-miR-150-3p	-1.321157407	4.323076823	0.421131862	0.995248607
mmu-miR-7013-3p	-0.098627186	6.010497969	0.704669789	0.995248607
mmu-miR-7658-3p	-0.242274181	6.029143488	0.347668229	0.995248607
mmu-miR-3059-5p	-0.715080344	5.019211963	0.443356339	0.995248607
mmu-miR-3073b-5p	-1.368642103	4.98095186	0.151950049	0.995248607
mmu-miR-6924-5p	0.4228944	5.394538785	0.503732353	0.995248607
mmu-miR-6977-3p	-0.268402925	5.752925746	0.346357311	0.995248607
mmu-miR-485-5p	-0.725126273	4.572219332	0.614386076	0.995248607
mmu-miR-511-3p	-0.200578823	4.720217058	0.883403034	0.995248607
mmu-miR-6380	0.015544323	5.960796122	0.973347965	0.995248607
mmu-miR-7005-5p	-0.828108428	4.999718047	0.383530234	0.995248607
mmu-miR-874-3p	-0.0927724	5.423910124	0.817529777	0.995248607
mmu-miR-8091	0.339066727	6.037673575	0.214251647	0.995248607
mmu-miR-7080-5p	0.454305987	6.801252656	0.069034557	0.995248607
mmu-miR-7235-3p	-0.015777896	6.119747698	0.9536442	0.995248607
mmu-miR-3969	-0.068196405	4.960845147	0.95055657	0.995248607
mmu-miR-6715-3p	-1.221272077	4.595734651	0.361346272	0.995248607
mmu-miR-132-5p	-0.517447424	4.960345905	0.578555303	0.995248607
mmu-miR-7222-5p	-0.32633266	5.439349518	0.54119068	0.995248607
mmu-let-7j	-0.011380458	7.977975376	0.967945314	0.995248607
mmu-miR-193b-3p	-0.489823193	5.384388978	0.46420654	0.995248607
mmu-miR-3073a-5p	-0.275964389	5.586378612	0.563285193	0.995248607
mmu-miR-675-3p	-0.666579429	5.230067367	0.349489586	0.995248607
mmu-miR-7013-5p	0.054309169	6.192989544	0.85845563	0.995248607
mmu-miR-7682-3p	0.079705626	6.074528399	0.768632839	0.995248607
mmu-miR-196b-5p	0.066037059	5.466323843	0.892681494	0.995248607
mmu-miR-346-5p	0.165612504	6.014576901	0.572974094	0.995248607
mmu-miR-7034-5p	0.001992587	6.105540464	0.994365506	0.999097899
mmu-miR-664-5p	0.040240506	6.896138956	0.883016062	0.995248607
mmu-miR-6933-3p	-0.372173676	4.044057623	0.826077483	0.995248607
mmu-miR-696	0.230071693	6.205687708	0.332519155	0.995248607
mmu-miR-7057-5p	0.029896038	5.232270149	0.959484213	0.995248607
mmu-miR-301a-5p	-0.063283789	5.73347734	0.850866972	0.995248607
mmu-miR-6975-5p	0.316983446	6.0170503	0.301030214	0.995248607
mmu-miR-1192	0.160780504	5.629592092	0.611351389	0.995248607
mmu-miR-1224-5p	0.135670097	6.444187276	0.575158863	0.995248607
mmu-miR-1258-3p	-0.060543439	5.798394265	0.867903919	0.995248607
mmu-miR-1291	-1.791702026	4.581042691	0.221463664	0.995248607
mmu-miR-148b-5p	0.391264523	5.417153475	0.40981531	0.995248607
mmu-miR-182-3p	-0.371873127	5.562528022	0.565009988	0.995248607
mmu-miR-188-5p	0.086926586	6.095572635	0.74026001	0.995248607
mmu-miR-1938	-0.113469792	6.258168068	0.641083161	0.995248607
mmu-miR-3057-5p	0.081086372	6.16249893	0.751872955	0.995248607
mmu-miR-3106-5p	-0.180435667	6.4136509	0.5149592	0.995248607
mmu-miR-374b-5p	-1.135160409	4.933123695	0.333702289	0.995248607
mmu-miR-412-5p	-1.301533465	4.246232931	0.45970644	0.995248607
mmu-miR-500-5p	0.023450813	5.94425276	0.971476607	0.995248607
mmu-miR-542-3p	-0.152922035	6.049074522	0.526233263	0.995248607
mmu-miR-6392-5p	-0.045146936	6.19453821	0.859148092	0.995248607
mmu-miR-6413	-0.170949296	5.185889873	0.793563419	0.995248607
mmu-miR-673-5p	-0.7140482	5.045224211	0.502905031	0.995248607
mmu-miR-6937-5p	-0.032769647	6.516145432	0.891893298	0.995248607
mmu-miR-6962-5p	-0.161452618	5.681084142	0.645866746	0.995248607
mmu-miR-697	-1.708418785	4.270952604	0.371798935	0.995248607
mmu-miR-6971-3p	0.08269523	5.838381116	0.915058383	0.995248607
mmu-miR-6988-3p	-0.068705888	5.461924006	0.921486455	0.995248607
mmu-miR-7047-3p	0.168008027	6.125038336	0.525924122	0.995248607
mmu-miR-7116-3p	0.130963024	6.090998844	0.801348676	0.995248607
mmu-miR-7117-3p	-1.94821979	4.392588117	0.242533699	0.995248607
mmu-miR-721	-0.406430181	4.902999594	0.739417628	0.995248607
mmu-miR-7659-3p	0.503681198	5.105373542	0.578543083	0.995248607
mmu-miR-881-3p	-0.47094733	4.51128824	0.729548725	0.995248607
mmu-miR-99b-3p	-0.188601632	6.527835752	0.45943939	0.995248607
mmu-miR-3077-3p	0.414875209	5.540006652	0.323442715	0.995248607
mmu-miR-199a-3p	0.271540956	6.910007763	0.278398508	0.995248607
mmu-miR-666-5p	0.263240583	6.627742163	0.298394663	0.995248607
mmu-miR-7682-5p	-0.648038985	5.083519109	0.469444488	0.995248607
mmu-miR-6972-5p	0.844054192	5.054496233	0.362661315	0.995248607
mmu-miR-340-3p	-0.126890558	6.103232173	0.652889047	0.995248607
mmu-miR-670-3p	-0.160291877	5.32272823	0.765591171	0.995248607
mmu-miR-6985-5p	-0.22162813	5.20911267	0.814179733	0.995248607
mmu-miR-7060-3p	0.321677855	5.479356507	0.658316375	0.995248607
mmu-miR-6957-3p	-1.52234368	4.578760103	0.301847186	0.995248607
mmu-piR-000622	-0.908028303	6.612480041	0.012688129	0.81319372
mmu-miR-1930-3p	0.710894945	4.810215534	0.491735089	0.995248607
mmu-miR-3077-5p	0.047104964	6.841434252	0.851236237	0.995248607
mmu-miR-3086-3p	-0.878914989	5.314693478	0.178756657	0.995248607
mmu-miR-331-5p	-0.172512715	5.556786827	0.631357061	0.995248607
mmu-miR-411-5p	0.32514019	4.866796838	0.774050658	0.995248607
mmu-miR-706	0.138686561	5.407151967	0.779363411	0.995248607
mmu-miR-7215-5p	-0.067248542	7.095139905	0.778190763	0.995248607
mmu-miR-7226-5p	0.040131227	5.568465436	0.928595087	0.995248607
mmu-miR-743a-3p	0.207761726	5.756253802	0.504742254	0.995248607
mmu-miR-669n	-0.431975455	4.87156296	0.673015432	0.995248607
mmu-miR-6976-5p	0.136913187	6.414511519	0.694651778	0.995248607
mmu-miR-344g-5p	0.166523508	4.374736418	0.916273565	0.995248607
mmu-miR-206-5p	0.820723506	4.100939208	0.647293871	0.995248607
mmu-miR-219b-3p	0.692451178	4.93322198	0.511572318	0.995248607
mmu-miR-3105-5p	-0.046248406	6.309130181	0.856404258	0.995248607
mmu-miR-6912-5p	-0.293204781	5.75243264	0.669174871	0.995248607
mmu-miR-6973a-5p	-1.406587199	4.265635945	0.398533866	0.995248607
mmu-miR-1b-5p	0.237201095	6.351923522	0.651109352	0.995248607
mmu-miR-341-5p	-0.19906762	5.459438194	0.753875697	0.995248607
mmu-miR-7671-3p	1.207253472	4.488901932	0.397438936	0.995248607
mmu-miR-6403	-0.054972169	5.098866737	0.951215492	0.995248607
mmu-miR-101b-5p	-1.188918453	4.944206526	0.323055214	0.995248607
mmu-miR-147-5p	0.15199228	6.879127327	0.484201202	0.995248607
mmu-miR-190b-5p	0.481403337	7.091876499	0.055795562	0.995248607
mmu-miR-3062-5p	-0.089549878	5.734458541	0.835276126	0.995248607
mmu-miR-3095-3p	-1.031664877	4.666484413	0.476101792	0.995248607
mmu-miR-6907-3p	0.067481348	4.755276296	0.957957104	0.995248607
mmu-miR-7063-5p	-1.390598351	4.669344419	0.334591129	0.995248607
mmu-miR-710	0.76943593	6.163121073	0.003409332	0.480715746
mmu-miR-764-5p	-0.060904676	4.350726512	0.969894925	0.995248607
mmu-miR-363-5p	0.247136962	7.45155849	0.259818124	0.995248607
mmu-miR-652-5p	-1.934027516	4.337549896	0.245657005	0.995248607
mmu-miR-7040-5p	0.084801704	4.875119761	0.939634296	0.995248607
mmu-miR-410-5p	0.590045484	5.495708422	0.187540298	0.995248607
mmu-miR-106b-5p	0.201357071	6.831523263	0.401174668	0.995248607
mmu-miR-7045-5p	-0.210509177	6.9733138	0.351559918	0.995248607
mmu-miR-6986-5p	-1.074518519	5.054338539	0.200157825	0.995248607
mmu-miR-3108-3p	1.086158008	5.569222831	0.047004181	0.995248607
mmu-miR-381-3p	0.089632107	5.325281764	0.899183589	0.995248607
mmu-miR-1251-3p	-0.135898167	5.277136326	0.865549425	0.995248607
mmu-miR-3089-5p	-0.103921978	4.644418929	0.937098195	0.995248607
mmu-miR-7669-3p	0.013101516	5.291106397	0.984616188	0.995248607
mmu-miR-145b	-0.004470679	4.516107002	0.997204071	0.999097899
mmu-miR-6994-3p	0.296647301	4.406193181	0.851564292	0.995248607
mmu-miR-6920-5p	-0.583656924	4.954367351	0.55470108	0.995248607
mmu-miR-6979-5p	0.034737274	5.526111038	0.953919215	0.995248607
mmu-miR-3065-5p	-0.075011633	5.881951387	0.807425054	0.995248607
mmu-miR-335-5p	0.219670723	5.37559438	0.667486261	0.995248607
mmu-miR-6418-5p	-0.210816965	5.432527119	0.744213941	0.995248607
mmu-miR-7002-5p	-0.074978787	6.026125672	0.781533099	0.995248607
mmu-miR-7028-5p	-0.023360742	5.935062467	0.939393195	0.995248607
mmu-miR-7077-5p	-0.447028737	4.897637634	0.688927852	0.995248607
mmu-miR-15b-3p	0.633886237	5.321443981	0.31661328	0.995248607
mmu-miR-3104-3p	0.36901045	5.167738617	0.667392418	0.995248607
mmu-miR-33-5p	-0.195475865	5.841481089	0.637193984	0.995248607
mmu-miR-5107-3p	0.384459498	5.865361106	0.293520732	0.995248607
mmu-miR-6935-3p	-2.030761649	4.293671533	0.267806698	0.995248607
mmu-miR-450a-2-3p	1.63975017	4.400125599	0.292485111	0.995248607
mmu-miR-6998-5p	-0.242546864	5.202865966	0.702162433	0.995248607
mmu-miR-802-5p	0.173796306	6.020623332	0.563444356	0.995248607
mmu-miR-341-3p	-0.02995934	6.308278447	0.900002086	0.995248607
mmu-miR-376a-5p	0.272550094	5.296019754	0.62539688	0.995248607
mmu-miR-6409	-0.095414177	6.112305406	0.727452347	0.995248607
mmu-miR-700-5p	-0.453021713	5.524766926	0.209903063	0.995248607
mmu-miR-7119-3p	-0.064643716	6.744311106	0.796387084	0.995248607
mmu-miR-7021-5p	-0.760213881	5.233883642	0.41927595	0.995248607
mmu-miR-7058-5p	-0.223176458	5.879085014	0.466966915	0.995248607
mmu-miR-1901	-0.0685703	5.47378373	0.8482352	0.995248607
mmu-miR-133b-3p	-0.438202725	4.537066983	0.766279426	0.995248607
mmu-miR-196a-2-3p	-0.283841836	5.413508271	0.588539174	0.995248607
mmu-miR-7055-5p	0.116748634	6.144940416	0.684711966	0.995248607
mmu-miR-7653-3p	0.134586557	8.172127187	0.520420379	0.995248607
mmu-miR-1931	0.558007955	4.757258671	0.666628121	0.995248607
mmu-miR-450b-3p	0.044191574	5.283472613	0.935402945	0.995248607
mmu-miR-7078-5p	0.50911869	5.476219782	0.388710115	0.995248607
mmu-miR-684	-0.050442711	5.011386523	0.952330974	0.995248607
mmu-miR-6983-3p	0.536002572	4.726639125	0.676628062	0.995248607
mmu-miR-7221-3p	0.322425391	6.537025776	0.250461198	0.995248607
mmu-miR-10b-5p	1.912008409	4.297899734	0.279223968	0.995248607
mmu-miR-6406	1.025203564	4.841233471	0.350179164	0.995248607
mmu-miR-671-5p	0.249568505	6.69800333	0.368874714	0.995248607
mmu-miR-6941-5p	0.347313384	7.544777953	0.124145279	0.995248607
mmu-miR-128-1-5p	-0.198246704	5.780805542	0.522468297	0.995248607
mmu-miR-1957a	0.215028364	6.333178461	0.364263195	0.995248607
mmu-miR-1966-5p	1.052815682	4.78377075	0.363514593	0.995248607
mmu-miR-138-1-3p	-1.006810104	4.843458986	0.504905688	0.995248607
mmu-miR-485-3p	0.099503305	5.562225801	0.796165983	0.995248607
mmu-miR-6999-3p	1.119978284	4.609304366	0.469182277	0.995248607
mmu-miR-351-3p	-0.146725908	6.2055676	0.635723972	0.995248607
mmu-miR-384-5p	0.600947729	5.658989548	0.130192201	0.995248607
mmu-miR-192-3p	-0.067334664	5.256050443	0.904960113	0.995248607
mmu-miR-7650-3p	0.074997444	5.003273051	0.930492751	0.995248607
mmu-miR-149-3p	-0.049033104	6.467286892	0.851328985	0.995248607
mmu-miR-3109-3p	-1.427443681	4.151566358	0.416242097	0.995248607
mmu-miR-378b	-0.260299555	5.843129997	0.424751063	0.995248607
mmu-miR-6345	-0.20090822	4.931385528	0.854690137	0.995248607
mmu-miR-6349	0.147508913	6.478801109	0.55412436	0.995248607
mmu-miR-7220-5p	-0.09006616	5.010017522	0.923648225	0.995248607
mmu-miR-125b-1-3p	0.384390113	7.092575772	0.268438957	0.995248607
mmu-miR-7009-5p	0.055363644	6.010717917	0.846478648	0.995248607
mmu-miR-7239-5p	1.063839785	6.23417988	0.095070102	0.995248607
mmu-miR-3083-3p	-0.315150325	4.529453383	0.799486728	0.995248607
mmu-miR-335-3p	0.080712097	4.939702861	0.940736438	0.995248607
mmu-miR-378c	0.188233491	6.278332065	0.474624977	0.995248607
mmu-miR-6938-5p	0.038542409	6.094161374	0.882432308	0.995248607
mmu-miR-6949-3p	0.2432796	5.754653519	0.575918965	0.995248607
mmu-miR-6960-3p	0.149954595	6.402073432	0.562775366	0.995248607
mmu-miR-7008-5p	0.338585685	5.311752949	0.610726014	0.995248607
mmu-miR-7230-3p	0.368153931	5.683187862	0.592603314	0.995248607
mmu-miR-7233-3p	0.363377181	5.063570173	0.691176888	0.995248607
mmu-miR-7676-5p	0.080322342	5.803365052	0.767783015	0.995248607
mmu-miR-7090-5p	0.400659668	4.773279524	0.750893669	0.995248607
mmu-miR-1936	1.407691801	4.057349263	0.377913675	0.995248607
mmu-miR-434-5p	-0.051919481	5.524608533	0.929976821	0.995248607
mmu-miR-468-5p	0.33344835	5.665000051	0.307110113	0.995248607
mmu-miR-496a-3p	0.73928228	3.971025631	0.690085191	0.995248607
mmu-miR-497a-5p	0.039201017	4.252005182	0.980834947	0.995248607
mmu-miR-5620-5p	0.240951359	4.846134426	0.83072181	0.995248607
mmu-let-7a-2-3p	-0.223784072	6.08275429	0.395486926	0.995248607
mmu-miR-1929-3p	0.62212377	4.600731318	0.662800387	0.995248607
mmu-miR-34b-3p	-0.157500507	6.059808767	0.688216902	0.995248607
mmu-miR-6400	0.815406562	4.369466707	0.645405395	0.995248607
mmu-miR-7020-5p	0.587237534	5.05699217	0.558327141	0.995248607
mmu-miR-7062-5p	0.282069211	5.567658545	0.519720667	0.995248607
mmu-miR-7118-5p	0.599813501	6.26148091	0.019782475	0.995248607
mmu-miR-878-5p	-0.616486052	5.04499348	0.562782102	0.995248607
mmu-miR-26b-3p	-0.033087677	6.933228857	0.898748144	0.995248607
mmu-miR-7030-5p	0.25445625	5.208145163	0.735356911	0.995248607
mmu-miR-105	0.161160957	6.074025214	0.510861762	0.995248607
mmu-miR-1193-5p	-0.171184905	4.496451469	0.908480379	0.995248607
mmu-miR-125a-3p	0.510906454	5.398989501	0.410987808	0.995248607
mmu-miR-127-5p	-0.695639607	5.097185047	0.45627297	0.995248607
mmu-miR-134-3p	0.766151293	5.81295894	0.035175396	0.995248607
mmu-miR-135a-5p	-0.029455893	5.138250135	0.973057295	0.995248607
mmu-miR-1894-5p	1.258635902	5.331779153	0.086818339	0.995248607
mmu-miR-1929-5p	-0.506097988	5.545242284	0.295180065	0.995248607
mmu-miR-196b-3p	0.284738314	4.88230995	0.779396598	0.995248607
mmu-miR-2183	-0.103007323	7.422951816	0.636153837	0.995248607
mmu-miR-25-5p	0.230965752	5.967527319	0.449079705	0.995248607
mmu-miR-29b-2-5p	0.167780998	5.468228241	0.651881271	0.995248607
mmu-miR-3058-3p	0.030406366	5.383241788	0.963813424	0.995248607
mmu-miR-3079-5p	0.228240215	5.992660511	0.412105186	0.995248607
mmu-miR-32-3p	0.103144615	5.483522006	0.83147323	0.995248607
mmu-miR-325-5p	1.235395442	3.985360913	0.486392843	0.995248607
mmu-miR-326-5p	0.366448442	5.589930478	0.426363593	0.995248607
mmu-miR-344f-3p	-0.326869223	4.396458665	0.839055988	0.995248607
mmu-miR-345-5p	0.043563163	6.306543649	0.879156386	0.995248607
mmu-miR-3544-3p	0.582298013	4.437280247	0.715020935	0.995248607
mmu-miR-374c-3p	1.716603233	4.605459955	0.197921822	0.995248607
mmu-miR-383-3p	0.140137391	6.079829191	0.626210328	0.995248607
mmu-miR-429-3p	-0.094706519	5.231856771	0.878919815	0.995248607
mmu-miR-483-3p	-0.322602289	5.327933652	0.573166908	0.995248607
mmu-miR-488-5p	-0.046218862	6.22195359	0.874513339	0.995248607
mmu-miR-490-3p	1.110693648	5.202681017	0.218850459	0.995248607
mmu-miR-500-3p	-0.354266988	5.258526045	0.552621535	0.995248607
mmu-miR-5119	0.351078394	6.330355855	0.192781575	0.995248607
mmu-miR-5127	0.109302378	6.406748195	0.839568667	0.995248607
mmu-miR-6351	5.517744424	4.179159916	0.006717438	0.637473307
mmu-miR-6356	0.39100924	7.030266735	0.117560845	0.995248607
mmu-miR-6369	0.49534536	6.56545317	0.046066284	0.995248607
mmu-miR-6410	-1.287104026	4.519808667	0.349383796	0.995248607
mmu-miR-653-5p	0.501617745	5.537243569	0.250968741	0.995248607
mmu-miR-664-3p	0.127030288	7.467608854	0.5337029	0.995248607
mmu-miR-665-5p	-0.580101308	4.082905746	0.757924383	0.995248607
mmu-miR-669a-5p	0.231243772	6.282977673	0.39669593	0.995248607
mmu-miR-6769b-5p	0.514577216	5.780804171	0.076089649	0.995248607
mmu-miR-6912-3p	-0.093566279	5.413987594	0.887235368	0.995248607
mmu-miR-6913-3p	0.122357475	5.032110267	0.895189683	0.995248607
mmu-miR-6929-3p	-0.702040792	5.165828349	0.527777539	0.995248607
mmu-miR-6950-3p	0.280956253	5.345543096	0.669546453	0.995248607
mmu-miR-6969-5p	1.416287456	3.993280808	0.40749175	0.995248607
mmu-miR-6983-5p	0.083713242	6.358887621	0.761481224	0.995248607
mmu-miR-6994-5p	0.364760307	6.329459237	0.149291729	0.995248607
mmu-miR-7036a-5p	0.05997159	5.97558034	0.856765876	0.995248607
mmu-miR-7039-5p	0.034641594	6.863214925	0.888551292	0.995248607
mmu-miR-7047-5p	0.189494837	5.474260112	0.801436226	0.995248607
mmu-miR-7050-5p	-0.341347725	4.497637004	0.818841531	0.995248607
mmu-miR-7070-5p	0.288718549	5.655131483	0.518441647	0.995248607
mmu-miR-7078-3p	0.431898588	5.181766907	0.556045804	0.995248607
mmu-miR-711	-0.051423357	4.70803035	0.970527014	0.995248607
mmu-miR-7117-5p	0.142524268	4.980760192	0.84706417	0.995248607
mmu-miR-7119-5p	-0.289677036	4.222733161	0.857313816	0.995248607
mmu-miR-7217-3p	0.218513862	6.226670527	0.766058015	0.995248607
mmu-miR-764-3p	-1.087398199	4.425008117	0.479437592	0.995248607
mmu-miR-7654-5p	-0.289934972	5.819766557	0.297635583	0.995248607
mmu-miR-7664-3p	-0.319342523	4.506661273	0.844242705	0.995248607
mmu-miR-7665-5p	0.255978077	5.505911127	0.606529888	0.995248607
mmu-miR-7671-5p	-0.168186221	5.239042159	0.843432227	0.995248607
mmu-miR-8105	0.682501507	5.51770053	0.223024095	0.995248607
mmu-miR-871-5p	-0.005304598	4.755387501	0.997170895	0.999097899
mmu-miR-202-3p	0.551290903	5.521025151	0.253357763	0.995248607
mmu-miR-3060-3p	0.003050388	5.936283625	0.991102162	0.998181463
mmu-miR-3100-5p	-0.133482741	5.201575543	0.830693433	0.995248607
mmu-miR-362-3p	-0.104006006	6.006775886	0.715636273	0.995248607
mmu-miR-466l-3p	0.395402509	4.564678735	0.799659203	0.995248607
mmu-miR-489-5p	0.184122512	4.396834648	0.909896155	0.995248607
mmu-miR-541-5p	-0.055681414	7.474020992	0.81558732	0.995248607
mmu-miR-6416-3p	-0.618981482	5.145769578	0.478256897	0.995248607
mmu-miR-7007-5p	0.880738152	5.138079667	0.308071231	0.995248607
mmu-miR-7029-3p	-0.210864049	4.214923048	0.905959619	0.995248607
mmu-miR-7056-5p	0.647416482	5.358102228	0.305373138	0.995248607
mmu-miR-7647-5p	-2.525411839	4.114204886	0.163459161	0.995248607
mmu-miR-7676-3p	0.458148062	4.541546007	0.732475179	0.995248607
mmu-miR-770-5p	-0.128082537	6.232878098	0.573878319	0.995248607
mmu-miR-7673-3p	0.048328147	5.381468026	0.924270868	0.995248607
mmu-let-7k	-0.112360332	6.923254985	0.704490315	0.995248607
mmu-miR-1193-3p	1.977471376	4.759223021	0.140445363	0.995248607
mmu-miR-1306-3p	0.451821262	6.243419111	0.063114681	0.995248607
mmu-miR-1898	0.188737536	7.034645539	0.373190221	0.995248607
mmu-miR-1927	-0.469554327	5.272954967	0.405258287	0.995248607
mmu-miR-194-1-3p	0.139290866	5.275502754	0.88160085	0.995248607
mmu-miR-1943-3p	0.538031452	5.199345055	0.444015147	0.995248607
mmu-miR-1947-5p	-0.249649818	5.192253912	0.73754121	0.995248607
mmu-miR-195b	0.039641072	5.219923895	0.962886193	0.995248607
mmu-miR-1967	0.243104971	5.853541139	0.540088089	0.995248607
mmu-miR-196a-5p	0.511002976	4.569226815	0.701680738	0.995248607
mmu-miR-19a-5p	0.757032336	4.509549018	0.605660662	0.995248607
mmu-miR-200a-5p	-0.194014537	5.991955146	0.664662828	0.995248607
mmu-miR-203-5p	0.008102175	7.675550458	0.969742111	0.995248607
mmu-miR-219c-5p	-0.264836856	6.346315619	0.24646441	0.995248607
mmu-miR-3071-5p	-0.3900153	5.937967149	0.164535283	0.995248607
mmu-miR-3110-3p	0.010851631	5.931713885	0.969076257	0.995248607
mmu-miR-323-5p	0.197486956	7.017407161	0.42213057	0.995248607
mmu-miR-344c-5p	-0.232870677	4.729569005	0.842905626	0.995248607
mmu-miR-365-3p	0.115404694	5.270278195	0.814442412	0.995248607
mmu-miR-412-3p	-0.169781912	5.656666852	0.654302345	0.995248607
mmu-miR-471-5p	0.003058844	5.026027386	0.9970193	0.999097899
mmu-miR-5112	-0.519207324	5.415127673	0.486491232	0.995248607
mmu-miR-551b-3p	0.307975946	4.947427097	0.783033022	0.995248607
mmu-miR-6343	-1.295959457	4.518922054	0.390237885	0.995248607
mmu-miR-6363	0.718295249	5.302198264	0.3476385	0.995248607
mmu-miR-6376	0.856988718	5.016387325	0.406778647	0.995248607
mmu-miR-6390	-0.391547335	5.727616797	0.365075606	0.995248607
mmu-miR-6392-3p	0.466664626	5.649371213	0.244765071	0.995248607
mmu-miR-6395	-0.480106491	3.951764235	0.799406278	0.995248607
mmu-miR-667-3p	-0.650331545	5.257426329	0.365563204	0.995248607
mmu-miR-6915-5p	0.343723857	7.153475319	0.166143684	0.995248607
mmu-miR-6926-3p	0.370356421	4.564435509	0.800244288	0.995248607
mmu-miR-6927-3p	-0.268913238	4.654728921	0.821871661	0.995248607
mmu-miR-6942-5p	1.797581758	4.478792333	0.259302936	0.995248607
mmu-miR-6946-5p	0.463718906	4.678701496	0.762501743	0.995248607
mmu-miR-6954-3p	-0.258036466	4.869167984	0.835232778	0.995248607
mmu-miR-6971-5p	0.360991765	4.978049	0.741527748	0.995248607
mmu-miR-6986-3p	-0.059732362	6.16678208	0.818271627	0.995248607
mmu-miR-7027-5p	0.312938612	4.965079599	0.742146986	0.995248607
mmu-miR-7036b-5p	0.200389254	5.981458058	0.461548066	0.995248607
mmu-miR-7049-3p	-0.055747281	4.583140032	0.971681022	0.995248607
mmu-miR-7070-3p	0.228089372	5.06299014	0.775758036	0.995248607
mmu-miR-7118-3p	0.237091318	6.786041776	0.371314546	0.995248607
mmu-miR-719	-0.43059751	4.312142801	0.822072002	0.995248607
mmu-miR-7227-5p	0.206010633	5.036674624	0.844805698	0.995248607
mmu-miR-7235-5p	0.271585631	5.301717148	0.688315594	0.995248607
mmu-miR-7238-5p	-0.161201566	4.234701107	0.921204473	0.995248607
mmu-miR-761	0.152696282	6.160219076	0.55185867	0.995248607
mmu-miR-7684-5p	0.646413554	4.56037304	0.623752071	0.995248607
mmu-miR-804	-0.160010047	4.752512732	0.901729632	0.995248607
mmu-miR-8102	0.107388398	5.987538911	0.712197992	0.995248607
mmu-miR-873a-3p	0.560372552	4.673336611	0.66418697	0.995248607
mmu-miR-9768-3p	-0.056704281	5.2560627	0.937300398	0.995248607
mmu-miR-9769-3p	-0.607720947	5.266771111	0.293925225	0.995248607
mmu-miR-18a-5p	-0.300521043	6.635768291	0.241456281	0.995248607
mmu-miR-7664-5p	0.931272128	4.621095491	0.480387877	0.995248607
mmu-miR-1982-5p	-0.313405874	4.652150273	0.841293156	0.995248607
mmu-miR-3091-3p	0.11247386	5.595183217	0.784407862	0.995248607
mmu-miR-5100	0.380907778	6.663867939	0.083655916	0.995248607
mmu-miR-6419	0.046822421	6.302525582	0.863968026	0.995248607
mmu-miR-7016-5p	-0.129655604	6.28400772	0.578469318	0.995248607
mmu-miR-7060-5p	0.416828221	5.889992008	0.165403861	0.995248607
mmu-miR-7220-3p	-0.005513004	6.95061317	0.980494998	0.995248607
mmu-miR-6238	0.084437915	6.856446023	0.720134361	0.995248607
mmu-miR-7038-3p	0.243719265	5.643991232	0.484541912	0.995248607
mmu-piR-007729	-3.394132644	4.814311015	0.057483986	0.995248607
mmu-miR-188-3p	1.149920664	4.000296241	0.505378186	0.995248607
mmu-miR-1892	-0.113240859	5.755450281	0.706328455	0.995248607
mmu-miR-219a-2-3p	-0.150406309	5.69819761	0.670714371	0.995248607
mmu-miR-3104-5p	0.885507267	5.417910181	0.06555006	0.995248607
mmu-miR-3474	-0.062956982	6.239651892	0.818644878	0.995248607
mmu-miR-582-5p	0.116716841	5.362773699	0.856924009	0.995248607
mmu-miR-6715-5p	0.84541781	5.41933629	0.079730177	0.995248607
mmu-miR-7241-3p	-0.083729651	7.095521809	0.741395954	0.995248607
mmu-miR-1668	-0.366411688	4.960212617	0.713051627	0.995248607
mmu-miR-3072-3p	0.988306324	4.067425674	0.568483719	0.995248607
mmu-miR-6989-5p	0.181705617	5.478810327	0.718683722	0.995248607
mmu-miR-7217-5p	0.289341123	5.097234091	0.783130967	0.995248607
mmu-miR-1946b	0.482691616	4.637467848	0.710799182	0.995248607
mmu-miR-137-3p	0.078491272	7.532023199	0.725916833	0.995248607
mmu-miR-193a-5p	0.929628481	5.282648993	0.22427662	0.995248607
mmu-miR-193a-3p	0.564426763	5.219748477	0.43899127	0.995248607
mmu-miR-129b-3p	-0.107642665	5.228325069	0.88489857	0.995248607
mmu-miR-5136	0.072617183	6.122604494	0.802088835	0.995248607
mmu-miR-378d	-0.235104653	4.250358278	0.884360233	0.995248607
mmu-miR-7066-5p	0.042828672	5.569184314	0.902411704	0.995248607
mmu-miR-370-3p	-0.317038736	6.054106336	0.18564658	0.995248607
mmu-miR-7669-5p	1.035080716	4.03411612	0.546299111	0.995248607
mmu-miR-10a-3p	-0.817382655	4.556680731	0.57939819	0.995248607
mmu-miR-1947-3p	0.228556355	5.475606075	0.533248379	0.995248607
mmu-miR-3067-5p	0.064763929	6.989551206	0.790406071	0.995248607
mmu-miR-3092-3p	-0.923991977	4.30441819	0.572420168	0.995248607
mmu-miR-320-5p	0.012416257	6.410570861	0.956181169	0.995248607
mmu-miR-375-3p	-0.166889725	5.398647932	0.68048527	0.995248607
mmu-miR-6414	-0.096496545	4.684243009	0.945650955	0.995248607
mmu-miR-693-3p	-1.034552323	4.165399208	0.531705389	0.995248607
mmu-miR-6934-5p	0.2642447	5.050508907	0.750729912	0.995248607
mmu-miR-700-3p	-0.613572767	6.708134046	0.036496269	0.995248607
mmu-miR-7015-5p	-0.943475209	6.813958708	0.010453039	0.81319372
mmu-miR-7654-3p	0.097144582	7.594552025	0.729677405	0.995248607
mmu-miR-7687-5p	-0.361021149	4.743291291	0.759656856	0.995248607
mmu-miR-7a-2-3p	-0.999980994	4.395796157	0.5403909	0.995248607
mmu-miR-432	0.496375924	5.435245287	0.220134912	0.995248607
mmu-miR-487b-5p	0.125247302	5.91724695	0.67673964	0.995248607
mmu-miR-7042-3p	1.136775312	4.329886068	0.520402191	0.995248607
mmu-miR-23b-5p	0.801485098	5.84555847	0.01266238	0.81319372
mmu-miR-543-5p	0.912087737	5.568488437	0.034480184	0.995248607
mmu-miR-6353	0.290716772	4.107886736	0.858436975	0.995248607
mmu-miR-3057-3p	-0.172031195	4.380987289	0.909183214	0.995248607
mmu-miR-378a-5p	-1.896578719	4.569943597	0.240201534	0.995248607
mmu-miR-1249-5p	-0.274904317	5.170125059	0.727612425	0.995248607
mmu-miR-148a-5p	0.096946391	6.338871099	0.7070451	0.995248607
mmu-miR-149-5p	-0.572770352	5.715618382	0.043584579	0.995248607
mmu-miR-181d-5p	-0.316946698	6.63167245	0.269206213	0.995248607
mmu-miR-1843b-5p	0.009138171	6.15334982	0.978100939	0.995248607
mmu-miR-302b-5p	-0.069314823	4.684189658	0.957956308	0.995248607
mmu-miR-3069-3p	0.684388263	4.622698479	0.631708502	0.995248607
mmu-miR-3092-5p	0.417279141	4.437464125	0.796479249	0.995248607
mmu-miR-582-3p	0.426539116	5.825468838	0.350465551	0.995248607
mmu-miR-6370	-0.146168104	5.628249363	0.684611634	0.995248607
mmu-miR-672-5p	-0.393176655	4.322718637	0.794576174	0.995248607
mmu-miR-677-5p	-0.741220002	4.614549138	0.614573949	0.995248607
mmu-miR-6921-3p	0.858521598	4.185716282	0.620190208	0.995248607
mmu-miR-6932-5p	0.129225709	5.409461686	0.793736754	0.995248607
mmu-miR-6945-3p	-0.512460964	4.123894126	0.771606499	0.995248607
mmu-miR-6993-5p	-0.176816941	4.915079585	0.874266609	0.995248607
mmu-miR-7035-5p	-0.179467875	4.900662292	0.883493222	0.995248607
mmu-miR-7228-3p	1.050751766	5.362342485	0.163082229	0.995248607
mmu-miR-7236-3p	2.325493918	4.655821952	0.204989189	0.995248607
mmu-miR-741-5p	0.453056189	4.443282543	0.760276781	0.995248607
mmu-miR-758-5p	-1.102842725	3.960207489	0.564856101	0.995248607
mmu-miR-7663-5p	0.386998498	5.370796648	0.430099466	0.995248607
mmu-miR-327	0.125531413	4.968800502	0.906962596	0.995248607
mmu-miR-741-3p	-0.428710293	4.621277384	0.748083545	0.995248607
mmu-miR-92a-1-5p	0.115297562	6.196806685	0.677110318	0.995248607
mmu-miR-7674-3p	0.273742008	5.470496267	0.599547268	0.995248607
mmu-miR-3070-3p	-0.667070802	4.501727358	0.681406868	0.995248607
mmu-miR-324-5p	-0.011285395	7.136515852	0.957680225	0.995248607
mmu-miR-3473f	0.07038385	5.789483214	0.807464363	0.995248607
mmu-miR-490-5p	-0.044900301	5.194066778	0.950697997	0.995248607
mmu-miR-6339	-0.985716356	4.593683149	0.465171537	0.995248607
mmu-miR-6362	-0.258776534	4.508114238	0.861769973	0.995248607
mmu-miR-6901-3p	0.231071537	4.15152633	0.894544358	0.995248607
mmu-miR-6963-3p	0.664309065	5.28556415	0.312245545	0.995248607
mmu-miR-7647-3p	0.479291289	5.108647658	0.536131236	0.995248607
mmu-miR-7678-3p	1.03303178	4.397433641	0.497146013	0.995248607
mmu-miR-206-3p	0.526221749	5.561296897	0.215511879	0.995248607
mmu-miR-6397	-0.250630357	5.848860438	0.556647753	0.995248607
mmu-miR-143-5p	-0.280708433	5.264108593	0.637021381	0.995248607
mmu-miR-1199-3p	0.348200639	4.731446683	0.771253791	0.995248607
mmu-miR-344d-3-5p	0.08738278	6.250929821	0.71103685	0.995248607
mmu-miR-3473a	0.752935468	4.862783638	0.503822532	0.995248607
mmu-miR-3967	-0.544482876	5.242087005	0.36050942	0.995248607
mmu-miR-5622-3p	-0.054748487	6.626988559	0.837738514	0.995248607
mmu-miR-6916-5p	0.469935998	5.496279709	0.348883319	0.995248607
mmu-miR-7657-3p	-0.132603862	5.232782766	0.823753226	0.995248607
mmu-piR-038323	-1.007958707	4.484379552	0.568385126	0.995248607
mmu-miR-1932	1.603966762	4.477849004	0.328776229	0.995248607
mmu-miR-3075-5p	0.614688926	4.394712341	0.679344891	0.995248607
mmu-miR-362-5p	-0.211948882	5.939485258	0.510626591	0.995248607
mmu-miR-7232-3p	-0.513689219	4.339771023	0.734439236	0.995248607
mmu-miR-3088-5p	-0.686116066	4.860051493	0.54970052	0.995248607
mmu-miR-5627-5p	-0.100117366	5.546396965	0.837051724	0.995248607
mmu-miR-130b-3p	-0.102975268	4.845494716	0.928839528	0.995248607
mmu-miR-540-5p	-0.163567983	6.199319581	0.529488827	0.995248607
mmu-miR-6378	-0.043584287	4.928439258	0.965669917	0.995248607
mmu-miR-1956	-0.24141289	5.253604616	0.736599565	0.995248607
mmu-miR-7085-3p	-0.866191406	5.137400676	0.319219073	0.995248607
mmu-miR-7088-3p	-0.449619701	4.156771632	0.797212466	0.995248607
mmu-piR-000619	-4.929665122	7.059860838	0.064053673	0.995248607
mmu-piR-000691	-1.388179986	8.319752677	0.005217699	0.565919648
mmu-miR-103-2-5p	5.820740904	4.083509896	0.001453781	0.269408349
mmu-miR-1258-5p	0.332618693	6.700199666	0.136648305	0.995248607
mmu-miR-1298-5p	-0.100943755	6.969776061	0.726846138	0.995248607
mmu-miR-130b-5p	0.171757095	5.951034392	0.5290702	0.995248607
mmu-miR-133c	0.569830998	4.976658266	0.608991645	0.995248607
mmu-miR-138-2-3p	-0.213933774	6.557264829	0.390765468	0.995248607
mmu-miR-145a-5p	5.965133637	4.181738732	0.00108069	0.269408349
mmu-miR-181a-2-3p	0.786478587	4.560917134	0.646125436	0.995248607
mmu-miR-1902	0.382668508	5.666358029	0.276007077	0.995248607
mmu-miR-1955-3p	0.317022835	6.15222001	0.207103743	0.995248607
mmu-miR-1957b	0.455271571	5.167313706	0.596755231	0.995248607
mmu-miR-1968-5p	-0.72991087	4.542609378	0.62855368	0.995248607
mmu-miR-19a-3p	-1.633112005	5.138640395	0.092170644	0.995248607
mmu-miR-19b-2-5p	0.267435798	5.856514959	0.33725075	0.995248607
mmu-miR-208b-3p	0.195692666	5.775936197	0.650265472	0.995248607
mmu-miR-211-3p	0.375669886	6.532163022	0.188756124	0.995248607
mmu-miR-219a-1-3p	0.219039096	6.611661586	0.407013972	0.995248607
mmu-miR-21a-3p	0.083248121	5.651155603	0.78635066	0.995248607
mmu-miR-223-5p	1.183249344	4.573552142	0.422549512	0.995248607
mmu-miR-224-3p	-0.296948074	4.682814347	0.821511871	0.995248607
mmu-miR-294-3p	-0.007392805	6.208215963	0.979026741	0.995248607
mmu-miR-299a-5p	1.834777318	4.867577936	0.13748856	0.995248607
mmu-miR-3061-5p	1.453376205	4.705082864	0.295930941	0.995248607
mmu-miR-3070-5p	0.597119159	4.784686905	0.609216627	0.995248607
mmu-miR-3081-5p	0.088109973	6.350422728	0.739505862	0.995248607
mmu-miR-3082-3p	1.14885978	4.629038021	0.392815686	0.995248607
mmu-miR-3084-3p	0.435062901	4.531507422	0.748470044	0.995248607
mmu-miR-30d-3p	-0.273172345	5.511908472	0.688776842	0.995248607
mmu-miR-3547-5p	-0.220358355	5.253551737	0.754759249	0.995248607
mmu-miR-433-3p	0.019404314	6.481296154	0.942524642	0.995248607
mmu-miR-433-5p	0.181160291	4.98154271	0.865614662	0.995248607
mmu-miR-449c-3p	0.095288406	5.433035938	0.878874073	0.995248607
mmu-miR-466i-3p	0.271124392	5.932111018	0.528373774	0.995248607
mmu-miR-494-3p	0.506845784	6.264511768	0.244937281	0.995248607
mmu-miR-497b	0.103067829	5.799995555	0.794117404	0.995248607
mmu-miR-505-3p	-0.265318299	4.785072925	0.81894492	0.995248607
mmu-miR-5106	0.167866264	8.176376609	0.393122346	0.995248607
mmu-miR-5108	0.151010092	6.175898976	0.585401092	0.995248607
mmu-miR-5113	-0.228475416	4.697564937	0.846199951	0.995248607
mmu-miR-5118	0.378959714	5.74598513	0.181337761	0.995248607
mmu-miR-540-3p	-0.004542276	6.329167166	0.986778407	0.995248607
mmu-miR-5617-3p	-0.226000124	5.125303778	0.800336257	0.995248607
mmu-miR-6336	0.477032114	4.980483695	0.62007872	0.995248607
mmu-miR-6337	0.200077234	5.032153171	0.806246086	0.995248607
mmu-miR-6344	-0.636744502	4.887737514	0.532878949	0.995248607
mmu-miR-6359	0.000267089	5.084709558	0.999807154	0.999807154
mmu-miR-6387	0.200217544	4.742397919	0.864202608	0.995248607
mmu-miR-6394	0.970310455	5.088326974	0.300362231	0.995248607
mmu-miR-6402	0.567534813	4.994551926	0.553376611	0.995248607
mmu-miR-6416-5p	5.77624136	4.033700892	0.001528558	0.269408349
mmu-miR-654-5p	-0.004115757	6.817497896	0.986382497	0.995248607
mmu-miR-667-5p	0.028803239	5.497910186	0.954318273	0.995248607
mmu-miR-669j	0.192117203	5.886011778	0.505243247	0.995248607
mmu-miR-680	-0.573905565	4.956571886	0.548180304	0.995248607
mmu-miR-686	-0.21195398	5.682071407	0.475527424	0.995248607
mmu-miR-6902-5p	-0.371380081	4.815670391	0.773695773	0.995248607
mmu-miR-6909-5p	0.058741171	5.451648585	0.877560606	0.995248607
mmu-miR-692	0.262366886	5.909678393	0.345319088	0.995248607
mmu-miR-6921-5p	0.076165307	5.187514291	0.928799482	0.995248607
mmu-miR-6946-3p	0.475916042	6.336691017	0.11355324	0.995248607
mmu-miR-6949-5p	-0.719710396	4.859963264	0.528500058	0.995248607
mmu-miR-6953-3p	-0.209450303	3.591841352	0.916617177	0.995248607
mmu-miR-6958-5p	1.202670889	4.460091853	0.427091848	0.995248607
mmu-miR-6959-5p	0.205555151	7.095185483	0.422649345	0.995248607
mmu-miR-6966-5p	-0.957176769	5.138078798	0.278453951	0.995248607
mmu-miR-6970-5p	0.255411615	4.787104461	0.827934759	0.995248607
mmu-miR-6973b-3p	0.223986007	4.604631708	0.878672271	0.995248607
mmu-miR-6977-5p	0.263170448	5.156570969	0.727955438	0.995248607
mmu-miR-698-3p	0.080799101	6.142615493	0.753254439	0.995248607
mmu-miR-6995-5p	0.501017339	5.548029779	0.399271454	0.995248607
mmu-miR-7001-3p	2.013383772	4.435543632	0.174342824	0.995248607
mmu-miR-7006-5p	-0.025828978	4.942024889	0.981152043	0.995248607
mmu-miR-7019-5p	-0.550114163	4.683276485	0.701636166	0.995248607
mmu-miR-7023-5p	0.297335886	6.02274747	0.456278578	0.995248607
mmu-miR-7029-5p	0.453629499	5.395049116	0.482700033	0.995248607
mmu-miR-7032-3p	0.332289609	5.064123196	0.713953991	0.995248607
mmu-miR-7038-5p	0.260447909	4.81052622	0.82047609	0.995248607
mmu-miR-7044-3p	0.328143935	4.753159815	0.801802799	0.995248607
mmu-miR-7048-3p	0.155874709	6.193986298	0.594968097	0.995248607
mmu-miR-7058-3p	-0.596308797	4.416909771	0.71572867	0.995248607
mmu-miR-7069-3p	-0.122790629	8.366683961	0.701139162	0.995248607
mmu-miR-7074-5p	0.086321271	5.946282052	0.758265182	0.995248607
mmu-miR-7081-3p	0.023063812	5.14775135	0.975520577	0.995248607
mmu-miR-7216-5p	-0.044560506	5.383896147	0.933115764	0.995248607
mmu-miR-7227-3p	0.286243632	5.408302553	0.64274318	0.995248607
mmu-miR-7653-5p	0.408674003	5.19306012	0.631487134	0.995248607
mmu-miR-7661-5p	0.765938035	5.0284432	0.402965756	0.995248607
mmu-miR-7662-3p	0.169719179	5.948749788	0.677800392	0.995248607
mmu-miR-7667-5p	0.707995789	4.675860369	0.587937311	0.995248607
mmu-miR-7678-5p	0.926650904	4.872196607	0.45233072	0.995248607
mmu-miR-7681-5p	1.001924949	5.225184059	0.147336651	0.995248607
mmu-miR-7686-5p	0.770007191	5.112376362	0.382551448	0.995248607
mmu-miR-8097	1.162820844	4.384203467	0.443947352	0.995248607
mmu-miR-8098	-0.351669969	5.254318873	0.473094759	0.995248607
mmu-miR-8103	-0.232071261	5.300485159	0.676934965	0.995248607
mmu-miR-8104	0.944752781	5.409079039	0.106980524	0.995248607
mmu-miR-8108	0.427146179	5.942726442	0.114217662	0.995248607
mmu-miR-873b	0.338156733	5.035337499	0.715658217	0.995248607
mmu-miR-7224-5p	0.138159191	4.734266682	0.914816417	0.995248607
mmu-miR-18b-5p	0.469949671	6.149211888	0.278613746	0.995248607
mmu-miR-1933-5p	0.416418458	4.956453506	0.675005019	0.995248607
mmu-miR-2139	-0.073924876	5.422868571	0.90521615	0.995248607
mmu-miR-24-2-5p	0.870505273	5.767997396	0.020020116	0.995248607
mmu-miR-3081-3p	0.353547282	4.549292379	0.825008492	0.995248607
mmu-miR-486b-3p	-0.6784278	4.291936376	0.681003077	0.995248607
mmu-miR-6540-3p	0.161280246	4.71837541	0.900814444	0.995248607
mmu-miR-6944-5p	0.349980382	5.770675931	0.269704581	0.995248607
mmu-miR-7065-5p	0.865029482	5.370096296	0.16193421	0.995248607
mmu-miR-7a-1-3p	0.136188632	4.409873156	0.935108865	0.995248607
mmu-miR-7b-3p	0.500746182	5.050504964	0.590491111	0.995248607
mmu-miR-31-3p	0.310707151	6.222209439	0.269883268	0.995248607
mmu-miR-324-3p	-0.225195657	6.679128701	0.404577836	0.995248607
mmu-miR-1247-3p	0.339932806	6.475928084	0.211946103	0.995248607
mmu-miR-151-5p	-0.095151913	6.408073883	0.750675983	0.995248607
mmu-miR-2861	0.099742878	5.440444354	0.845484105	0.995248607
mmu-miR-28b	-0.076685896	4.908443522	0.945758196	0.995248607
mmu-miR-302a-3p	0.964126068	3.992014462	0.611500557	0.995248607
mmu-miR-3102-5p	0.041169323	5.67452764	0.926990359	0.995248607
mmu-miR-34b-5p	2.00201495	4.111096475	0.258587101	0.995248607
mmu-miR-5121	0.323928213	6.785819689	0.138254387	0.995248607
mmu-miR-5709-3p	0.329220734	4.531676137	0.809035561	0.995248607
mmu-miR-574-5p	0.394902319	6.184221639	0.141506486	0.995248607
mmu-miR-6239	0.053076973	5.675113536	0.908574122	0.995248607
mmu-miR-6540-5p	-0.181425635	5.29072347	0.759919216	0.995248607
mmu-miR-6910-3p	-0.248927547	4.131747718	0.896341676	0.995248607
mmu-miR-6939-5p	6.730085594	4.377511164	0.000112513	0.052881163
mmu-miR-7054-5p	0.644982855	4.806992769	0.579171685	0.995248607
mmu-miR-7077-3p	0.08156829	4.326713261	0.960661704	0.995248607
mmu-miR-7080-3p	0.059181137	6.458615337	0.80434141	0.995248607
mmu-miR-7232-5p	0.255441104	5.112913227	0.7429145	0.995248607
mmu-miR-7648-5p	0.036287269	5.447583768	0.942288018	0.995248607
mmu-miR-7677-5p	0.33363961	4.570390328	0.804494263	0.995248607
mmu-miR-7680-5p	0.489147653	8.524334841	0.077047652	0.995248607
mmu-miR-8113	0.084036185	5.672650823	0.850057135	0.995248607
mmu-miR-330-5p	0.818404365	4.953062074	0.448820221	0.995248607
mmu-miR-8100	0.564271311	5.48217824	0.370191519	0.995248607
mmu-miR-1897-5p	0.550578843	5.302636758	0.423264781	0.995248607
mmu-miR-6918-5p	0.354993154	5.711782857	0.305604442	0.995248607
mmu-miR-1958	0.355293596	5.477205171	0.649855728	0.995248607
mmu-miR-3105-3p	5.809964365	4.032754901	0.001410483	0.269408349
mmu-miR-666-3p	0.569950932	5.061180811	0.572958231	0.995248607
mmu-miR-6932-3p	0.477690204	5.320966534	0.544744825	0.995248607
mmu-miR-717	-0.056952475	4.83163772	0.967366065	0.995248607
mmu-miR-7237-3p	-0.528052853	4.901492952	0.595081994	0.995248607
mmu-piR-004374	0.208398522	6.758715506	0.449849873	0.995248607
mmu-miR-101a-5p	-0.50331949	5.668935715	0.106709951	0.995248607
mmu-miR-1188-3p	0.155187112	5.421906568	0.678154101	0.995248607
mmu-miR-141-3p	-0.128951605	6.189269082	0.602155233	0.995248607
mmu-miR-1943-5p	0.082396869	5.721395271	0.785224033	0.995248607
mmu-miR-201-5p	0.180933249	4.826089853	0.862268112	0.995248607
mmu-miR-216c-5p	0.030958334	5.044739824	0.969681864	0.995248607
mmu-miR-221-5p	-0.41898809	4.669541563	0.72725759	0.995248607
mmu-miR-292b-3p	0.066550832	5.327294202	0.881287305	0.995248607
mmu-miR-296-5p	0.513642055	5.468980218	0.289718803	0.995248607
mmu-miR-3067-3p	-0.33926259	4.275665499	0.836246208	0.995248607
mmu-miR-3070-2-3p	0.852971226	4.300517987	0.624878682	0.995248607
mmu-miR-3078-5p	1.015079112	4.543514307	0.454805361	0.995248607
mmu-miR-3089-3p	0.015561755	6.072490035	0.950807173	0.995248607
mmu-miR-3113-3p	0.271439142	5.482298049	0.578297458	0.995248607
mmu-miR-3154	0.266822862	6.535648833	0.299872734	0.995248607
mmu-miR-3618-3p	0.484837576	5.15023209	0.618529508	0.995248607
mmu-miR-409-5p	0.307888991	5.01281111	0.717604345	0.995248607
mmu-miR-491-5p	-0.00731544	6.183804131	0.976830144	0.995248607
mmu-miR-5122	0.322055887	6.728879053	0.2018757	0.995248607
mmu-miR-592-5p	0.308316116	5.42020386	0.810515586	0.995248607
mmu-miR-6405	0.64740403	5.827434204	0.066963245	0.995248607
mmu-miR-6537-3p	0.173195913	5.511079571	0.620661772	0.995248607
mmu-miR-6899-5p	1.446494279	4.889222615	0.290485988	0.995248607
mmu-miR-6923-3p	0.393347433	5.553121559	0.286417718	0.995248607
mmu-miR-6938-3p	0.028910089	5.55626621	0.94787147	0.995248607
mmu-miR-695	0.527594712	5.631296741	0.122678556	0.995248607
mmu-miR-7000-5p	0.037740537	5.680914549	0.930237065	0.995248607
mmu-miR-7010-5p	0.584636072	6.197986198	0.069206911	0.995248607
mmu-miR-7025-5p	0.687171873	5.012878833	0.465197915	0.995248607
mmu-miR-7043-5p	1.190311523	4.656767091	0.451375522	0.995248607
mmu-miR-705	0.11413808	4.732369715	0.922730226	0.995248607
mmu-miR-7068-5p	0.158848368	7.299901323	0.527560203	0.995248607
mmu-miR-707	0.05653582	4.045851926	0.97440017	0.995248607
mmu-miR-7081-5p	-0.233459334	6.267426356	0.577412614	0.995248607
mmu-miR-7091-5p	-0.055071017	5.409771242	0.945894876	0.995248607
mmu-miR-718	0.051811306	6.109503663	0.862182562	0.995248607
mmu-miR-7223-3p	0.11198616	6.899473356	0.647293617	0.995248607
mmu-miR-760-5p	0.177187789	5.550854174	0.643405966	0.995248607
mmu-miR-7652-5p	0.131662959	4.65191227	0.922150334	0.995248607
mmu-miR-8112	-0.206784538	6.538524791	0.377649859	0.995248607
mmu-miR-6911-3p	0.150803827	4.912194169	0.882153565	0.995248607
mmu-miR-184-5p	-0.401008726	5.118029973	0.660384849	0.995248607
mmu-miR-3572-3p	-0.140234928	5.81219727	0.615891922	0.995248607
mmu-miR-6936-5p	-0.063116487	6.426477592	0.839030654	0.995248607
mmu-miR-7001-5p	0.248197705	4.988690792	0.816278824	0.995248607
mmu-miR-7218-5p	0.388261476	4.703486257	0.784501156	0.995248607
mmu-miR-7069-5p	1.195588672	4.602628501	0.368870706	0.995248607
mmu-miR-122-5p	0.176914537	4.720204933	0.881825388	0.995248607
mmu-miR-186-3p	-0.096882919	6.016002726	0.733908279	0.995248607
mmu-miR-3063-3p	0.25723718	5.583619118	0.584355834	0.995248607
mmu-miR-6924-3p	0.264532973	4.487928908	0.870514157	0.995248607
mmu-piR-018323	0.558671155	4.710521276	0.668280425	0.995248607
mmu-miR-1231-5p	0.666006703	5.054666006	0.488265507	0.995248607
mmu-miR-135b-3p	1.36290313	4.246151039	0.4051233	0.995248607
mmu-miR-137-5p	0.012461136	5.372696889	0.98488728	0.995248607
mmu-miR-1839-3p	0.476177588	5.906937504	0.100629711	0.995248607
mmu-miR-1940	-0.105050155	5.848381054	0.695294962	0.995248607
mmu-miR-1953	-0.125844241	5.742949427	0.675653438	0.995248607
mmu-miR-21b	0.010472254	5.414475755	0.98111871	0.995248607
mmu-miR-224-5p	0.727802198	5.126214364	0.421263841	0.995248607
mmu-miR-29b-1-5p	0.495005406	5.081638017	0.537662299	0.995248607
mmu-miR-302b-3p	0.730414561	5.027324079	0.378460196	0.995248607
mmu-miR-3068-3p	-0.011808557	7.177158252	0.96390975	0.995248607
mmu-miR-31-5p	0.11589329	5.886704256	0.688968239	0.995248607
mmu-miR-3473d	0.034836629	6.982853173	0.885025301	0.995248607
mmu-miR-3569-3p	-1.071188015	4.401853865	0.485098519	0.995248607
mmu-miR-376c-5p	-0.103102235	4.570001099	0.944534625	0.995248607
mmu-miR-491-3p	-0.178492881	4.684060907	0.881242242	0.995248607
mmu-miR-5110	0.228570252	6.684179723	0.297218781	0.995248607
mmu-miR-5135	0.264291857	5.67974669	0.405570313	0.995248607
mmu-miR-539-3p	-0.164031889	5.708092426	0.697297607	0.995248607
mmu-miR-6236	-1.645496771	5.580437961	0.189332966	0.995248607
mmu-miR-6241	-0.021079236	5.273193256	0.979598954	0.995248607
mmu-miR-6375	0.219394621	5.382863821	0.671647965	0.995248607
mmu-miR-6902-3p	0.946073844	5.405056102	0.153469766	0.995248607
mmu-miR-6904-5p	0.138841047	5.711152747	0.661309831	0.995248607
mmu-miR-6915-3p	-0.42443788	4.176052754	0.798748054	0.995248607
mmu-miR-6984-3p	-0.153172377	4.913228508	0.891577049	0.995248607
mmu-miR-7009-3p	0.239816954	4.567577147	0.857977269	0.995248607
mmu-miR-7026-3p	0.343881721	4.235907625	0.834314021	0.995248607
mmu-miR-7067-5p	0.276305366	6.622356621	0.239389514	0.995248607
mmu-miR-7071-3p	0.196299036	5.349661011	0.760828991	0.995248607
mmu-miR-7092-5p	0.377843433	6.625084914	0.151917435	0.995248607
mmu-miR-758-3p	0.214254685	5.206198984	0.826081623	0.995248607
mmu-miR-8107	0.620034054	4.30189867	0.679477256	0.995248607
mmu-miR-876-3p	2.008401975	4.10343942	0.302429886	0.995248607
mmu-miR-291b-3p	0.470596011	4.910565902	0.604000065	0.995248607
mmu-miR-6937-3p	-0.303360781	5.738422325	0.417714711	0.995248607
mmu-piR-004709	0.189360879	5.45819429	0.771927616	0.995248607
mmu-piR-038328	0.076705929	5.007654058	0.947796046	0.995248607
mmu-miR-124-5p	0.421984378	5.754007067	0.166210657	0.995248607
mmu-miR-133a-5p	-0.032434628	5.189674215	0.969458754	0.995248607
mmu-miR-147-3p	-0.431287553	5.239037813	0.605542881	0.995248607
mmu-miR-181c-5p	-0.284480414	6.102713627	0.272019618	0.995248607
mmu-miR-182-5p	0.207944477	4.198836162	0.900009134	0.995248607
mmu-miR-184-3p	0.288688176	7.055440414	0.391140037	0.995248607
mmu-miR-185-3p	-0.094337675	5.823980215	0.7602212	0.995248607
mmu-miR-18a-3p	0.535940572	5.171559227	0.52331467	0.995248607
mmu-miR-1934-5p	-0.088200864	5.883178068	0.786536446	0.995248607
mmu-miR-1964-5p	0.963803867	4.488909008	0.521174127	0.995248607
mmu-miR-1981-3p	-0.290434874	5.645780359	0.36391186	0.995248607
mmu-miR-199b-5p	0.765832464	4.535763967	0.581650909	0.995248607
mmu-miR-207	0.459224024	5.596181936	0.146086171	0.995248607
mmu-miR-208a-3p	1.375452786	4.783189494	0.284849724	0.995248607
mmu-miR-23a-5p	0.319403822	7.856393585	0.15231267	0.995248607
mmu-miR-293-3p	0.740751922	5.266909694	0.346409189	0.995248607
mmu-miR-3075-3p	0.615200506	4.356669564	0.72859192	0.995248607
mmu-miR-3093-5p	0.731077769	5.429863205	0.218065399	0.995248607
mmu-miR-3112-3p	-0.170966034	5.302396193	0.829829686	0.995248607
mmu-miR-344d-1-5p	0.713978626	5.866221769	0.037198532	0.995248607
mmu-miR-3473c	-0.126816445	5.500874956	0.846432654	0.995248607
mmu-miR-3572-5p	0.396203968	5.283617505	0.470482871	0.995248607
mmu-miR-421-5p	-0.357886009	4.146670139	0.839331134	0.995248607
mmu-miR-451a	0.247930316	6.173495917	0.410461122	0.995248607
mmu-miR-466d-3p	-0.552976691	5.455015814	0.158769725	0.995248607
mmu-miR-5107-5p	-0.250950212	5.276179469	0.602047378	0.995248607
mmu-miR-5133	-0.08724155	5.110108219	0.91102326	0.995248607
mmu-miR-5616-3p	-0.009381022	6.577657623	0.96989381	0.995248607
mmu-miR-5621-3p	0.524194561	5.143195592	0.601833994	0.995248607
mmu-miR-5621-5p	0.471293667	5.106613063	0.638956134	0.995248607
mmu-miR-5623-5p	0.607724745	5.635356294	0.366819128	0.995248607
mmu-miR-5624-5p	-0.151809339	4.654568807	0.90020251	0.995248607
mmu-miR-5627-3p	-0.034827755	5.379257523	0.952003404	0.995248607
mmu-miR-592-3p	0.477316409	5.57342068	0.244474214	0.995248607
mmu-miR-599	0.146817526	4.72505788	0.910041219	0.995248607
mmu-miR-6365	0.338968878	5.390803462	0.596315556	0.995248607
mmu-miR-6541	0.313794427	5.086108868	0.732232122	0.995248607
mmu-miR-675-5p	-0.512843818	5.488972177	0.392580933	0.995248607
mmu-miR-6911-5p	0.289892804	5.156799908	0.7074697	0.995248607
mmu-miR-6914-3p	-0.315078582	4.882612656	0.782860543	0.995248607
mmu-miR-6922-5p	0.3185129	5.67873423	0.304339026	0.995248607
mmu-miR-6930-5p	0.27919904	5.535110057	0.434193473	0.995248607
mmu-miR-6940-5p	0.14034273	4.883370962	0.892086832	0.995248607
mmu-miR-6963-5p	0.187632423	7.553026822	0.405930687	0.995248607
mmu-miR-6991-5p	0.036012009	4.371927079	0.982553004	0.995248607
mmu-miR-6996-5p	-0.778185526	4.861575034	0.493070138	0.995248607
mmu-miR-7012-5p	0.782679104	4.71780084	0.507839096	0.995248607
mmu-miR-7018-5p	0.732152573	5.97515275	0.034149725	0.995248607
mmu-miR-702-3p	-0.43580065	6.349511498	0.10385142	0.995248607
mmu-miR-703	-0.225815279	5.190931076	0.75955141	0.995248607
mmu-miR-7061-5p	0.268445624	5.232507423	0.753682502	0.995248607
mmu-miR-7076-5p	0.516718528	5.553994563	0.261747465	0.995248607
mmu-miR-708-3p	0.092705812	5.431894307	0.80178797	0.995248607
mmu-miR-7214-3p	0.121637119	5.203935263	0.885681534	0.995248607
mmu-miR-7223-5p	-0.235814103	4.84031473	0.838391804	0.995248607
mmu-miR-7241-5p	-0.668165396	4.656255867	0.616226866	0.995248607
mmu-miR-7242-5p	0.4192192	5.99469036	0.173500605	0.995248607
mmu-miR-7674-5p	2.43694051	4.152689425	0.205414986	0.995248607
mmu-miR-8119	0.377952545	7.685959666	0.16944539	0.995248607
mmu-miR-99a-3p	-0.336279009	6.720616802	0.241438332	0.995248607
mmu-miR-27b-3p	0.140463893	10.9970602	0.615154829	0.995248607
mmu-miR-331-3p	-0.491875872	6.237570518	0.050889203	0.995248607
mmu-miR-5103	0.405564974	5.099306869	0.657197772	0.995248607
mmu-miR-708-5p	0.078024017	6.842576427	0.733682295	0.995248607
mmu-miR-7084-5p	0.130584031	4.604917504	0.92884594	0.995248607
mmu-miR-7681-3p	0.898487637	5.039129933	0.349181509	0.995248607
mmu-piR-000958	-0.262554663	10.32051231	0.361413743	0.995248607
mmu-piR-022956	0.438581367	4.209272918	0.818451452	0.995248607
mmu-let-7e-3p	-0.511396214	4.574901821	0.706780934	0.995248607
mmu-let-7i-3p	-0.816271181	5.514430466	0.121732182	0.995248607
mmu-miR-1191b-5p	0.056143915	4.730110492	0.962332829	0.995248607
mmu-miR-1197-5p	1.044453298	4.48359455	0.519968262	0.995248607
mmu-miR-1198-3p	0.357066019	4.66863029	0.785876538	0.995248607
mmu-miR-130a-5p	0.096719544	4.522117506	0.952006932	0.995248607
mmu-miR-133b-5p	0.068480132	5.067458788	0.947451933	0.995248607
mmu-miR-143-3p	0.038488978	4.634562884	0.978965946	0.995248607
mmu-miR-146b-3p	0.484871517	4.769489541	0.707287654	0.995248607
mmu-miR-148a-3p	-0.404926882	6.029597392	0.44805484	0.995248607
mmu-miR-153-5p	1.24262082	4.87267678	0.271116992	0.995248607
mmu-miR-181b-2-3p	-0.073702402	4.911731767	0.951970382	0.995248607
mmu-miR-1893	-0.110344805	5.971708892	0.80983612	0.995248607
mmu-miR-1894-3p	0.194049324	8.127789446	0.390877235	0.995248607
mmu-miR-1900	0.211860948	7.241698968	0.338372391	0.995248607
mmu-miR-1907	0.531049069	4.731243986	0.650469652	0.995248607
mmu-miR-1912-5p	-0.128469152	5.47918129	0.73145609	0.995248607
mmu-miR-192-5p	-0.004938597	6.374838512	0.983394012	0.995248607
mmu-miR-193b-5p	-0.101890209	5.867934299	0.734591688	0.995248607
mmu-miR-1948-3p	-0.55825851	5.484056827	0.5392761	0.995248607
mmu-miR-1951	-0.45483917	4.739931782	0.726368185	0.995248607
mmu-miR-1955-5p	0.879973102	4.152373203	0.588211146	0.995248607
mmu-miR-195a-3p	1.355386955	4.459658104	0.369485142	0.995248607
mmu-miR-1961	0.51342149	4.857227091	0.6593545	0.995248607
mmu-miR-1962	0.436250834	5.392976687	0.418801374	0.995248607
mmu-miR-1964-3p	0.086137526	5.965703271	0.837705826	0.995248607
mmu-miR-200a-3p	0.402888119	4.50637763	0.801890829	0.995248607
mmu-miR-208b-5p	0.256828961	5.053843675	0.807632841	0.995248607
mmu-miR-212-5p	0.026679313	4.923700901	0.980937311	0.995248607
mmu-miR-217-3p	1.072999567	4.491441755	0.440073022	0.995248607
mmu-miR-218-1-3p	-0.018018628	4.625406976	0.989224446	0.99700248
mmu-miR-22-5p	0.093310649	5.078867185	0.89247648	0.995248607
mmu-miR-222-5p	0.887970665	4.032095497	0.63881024	0.995248607
mmu-miR-26a-1-3p	0.859209751	4.875507248	0.492870826	0.995248607
mmu-miR-27a-5p	-0.298025993	5.67591105	0.625864254	0.995248607
mmu-miR-296-3p	0.534949796	5.8953014	0.174700213	0.995248607
mmu-miR-29c-5p	-0.091707846	6.371471675	0.748477809	0.995248607
mmu-miR-301a-3p	0.180658293	7.546224281	0.414492106	0.995248607
mmu-miR-3058-5p	0.160408893	5.231664703	0.788057118	0.995248607
mmu-miR-3060-5p	-0.527834534	4.667508231	0.687240725	0.995248607
mmu-miR-3078-3p	0.424704466	4.980533446	0.694062242	0.995248607
mmu-miR-3083-5p	0.27176651	5.121249246	0.791671151	0.995248607
mmu-miR-3086-5p	-0.294685219	5.398522021	0.563882337	0.995248607
mmu-miR-3093-3p	0.474832766	6.42780769	0.056149846	0.995248607
mmu-miR-3097-3p	1.169056439	4.757451408	0.408832699	0.995248607
mmu-miR-3099-3p	-0.214399667	6.822626339	0.354857078	0.995248607
mmu-miR-3099-5p	0.094264103	6.125611415	0.852892067	0.995248607
mmu-miR-30b-3p	-0.225565553	5.653280652	0.626829502	0.995248607
mmu-miR-30c-1-3p	0.066447525	5.823512929	0.806352139	0.995248607
mmu-miR-3101-3p	2.505828975	4.725681446	0.076633087	0.995248607
mmu-miR-3103-5p	0.529379572	5.356257207	0.332751054	0.995248607
mmu-miR-329-3p	0.21386799	5.075506662	0.81208909	0.995248607
mmu-miR-33-3p	0.601398464	4.934473043	0.53972092	0.995248607
mmu-miR-344d-3p	1.117249528	4.443466798	0.493453697	0.995248607
mmu-miR-3473g	0.241853494	5.786612717	0.408055083	0.995248607
mmu-miR-3547-3p	0.315128393	4.211276198	0.846618151	0.995248607
mmu-miR-3552	0.079829792	5.014713306	0.924713445	0.995248607
mmu-miR-376b-5p	-0.300500619	4.210361016	0.856131443	0.995248607
mmu-miR-381-5p	1.909417146	4.444163739	0.285839831	0.995248607
mmu-miR-383-5p	-0.453723198	4.899939382	0.65246298	0.995248607
mmu-miR-3970	0.069366575	8.468191102	0.835352735	0.995248607
mmu-miR-467c-3p	1.07325272	4.702129995	0.489135656	0.995248607
mmu-miR-467c-5p	-0.188402822	5.297501121	0.821498751	0.995248607
mmu-miR-470-5p	0.02102835	5.299911164	0.96998703	0.995248607
mmu-miR-483-5p	0.306364895	5.917023034	0.287687438	0.995248607
mmu-miR-486a-3p	-0.057401569	5.691489842	0.896969994	0.995248607
mmu-miR-488-3p	-0.197299415	4.835359171	0.876098103	0.995248607
mmu-miR-494-5p	0.014781976	4.254813586	0.992276733	0.998651102
mmu-miR-497a-3p	0.273662357	5.196944911	0.721180469	0.995248607
mmu-miR-504-3p	-0.038635526	4.255809021	0.982542133	0.995248607
mmu-miR-5046	0.334346957	4.826451436	0.789319429	0.995248607
mmu-miR-5104	1.021323715	4.533711622	0.449621131	0.995248607
mmu-miR-5114	0.083149078	6.444003711	0.75409302	0.995248607
mmu-miR-5116	0.797219946	4.674973462	0.576957025	0.995248607
mmu-miR-5125	0.459667268	5.183422784	0.532581846	0.995248607
mmu-miR-5128	0.906822457	5.316797524	0.227921489	0.995248607
mmu-miR-5132-5p	1.069725352	4.969409449	0.367433393	0.995248607
mmu-miR-5134-5p	0.153581262	4.698894722	0.914153837	0.995248607
mmu-miR-542-5p	-0.274916348	5.764756415	0.533604611	0.995248607
mmu-miR-544-3p	-0.286541867	4.505202853	0.862587291	0.995248607
mmu-miR-546	0.127927162	4.453037412	0.933798621	0.995248607
mmu-miR-547-5p	-0.23795823	4.999065985	0.805648516	0.995248607
mmu-miR-551b-5p	0.418928848	5.48468632	0.492262952	0.995248607
mmu-miR-5615-3p	-0.691790667	4.152694192	0.698502119	0.995248607
mmu-miR-5616-5p	-0.090944107	5.077010746	0.920818596	0.995248607
mmu-miR-5619-3p	0.068951667	4.804416178	0.956889115	0.995248607
mmu-miR-5619-5p	0.610188258	5.972712734	0.095306456	0.995248607
mmu-miR-5623-3p	0.46696412	4.935110932	0.699291654	0.995248607
mmu-miR-5710	-0.049490366	5.438508626	0.926499661	0.995248607
mmu-miR-615-3p	0.785056431	5.149886255	0.423871659	0.995248607
mmu-miR-6244	0.903731042	4.895286083	0.460762177	0.995248607
mmu-miR-6347	-0.304173844	5.265699692	0.494731713	0.995248607
mmu-miR-6360	0.025095581	4.705299462	0.98587701	0.995248607
mmu-miR-6366	1.007942444	4.984407507	0.22633109	0.995248607
mmu-miR-6373	0.438262153	6.765786596	0.143848203	0.995248607
mmu-miR-6377	0.58897497	5.089615217	0.527077684	0.995248607
mmu-miR-6379	0.429099797	5.358075561	0.414930638	0.995248607
mmu-miR-6381	2.308583967	4.416334282	0.15502261	0.995248607
mmu-miR-6391	-0.162608786	4.489891932	0.91348585	0.995248607
mmu-miR-6418-3p	0.623850174	5.226105888	0.394557451	0.995248607
mmu-miR-6481	0.602802377	4.77857454	0.664997481	0.995248607
mmu-miR-6537-5p	0.128915415	5.19668738	0.895825005	0.995248607
mmu-miR-654-3p	1.141521263	4.716102464	0.415208869	0.995248607
mmu-miR-669m-3p	0.522702655	4.258638422	0.735140809	0.995248607
mmu-miR-673-3p	-0.680298557	4.321536851	0.67749892	0.995248607
mmu-miR-681	1.473619468	4.554645215	0.274017315	0.995248607
mmu-miR-682	0.42561464	4.279946839	0.794769931	0.995248607
mmu-miR-6898-5p	-0.342574875	4.812207849	0.788376519	0.995248607
mmu-miR-6909-3p	-0.256813113	4.868444021	0.806410502	0.995248607
mmu-miR-6910-5p	0.207666939	5.19914405	0.781531084	0.995248607
mmu-miR-6914-5p	-0.237487103	4.779182443	0.852246426	0.995248607
mmu-miR-6923-5p	0.258753325	5.905485224	0.338611523	0.995248607
mmu-miR-6926-5p	2.538044924	4.73039889	0.064930072	0.995248607
mmu-miR-6927-5p	0.051938635	6.583961583	0.839575493	0.995248607
mmu-miR-6928-5p	0.934745721	3.859912889	0.622833322	0.995248607
mmu-miR-6930-3p	1.958793288	4.539420295	0.178298262	0.995248607
mmu-miR-6931-5p	0.053521746	6.038060145	0.864897953	0.995248607
mmu-miR-6933-5p	-0.069641564	4.747965071	0.948402064	0.995248607
mmu-miR-6943-3p	1.327478441	4.842980709	0.238721118	0.995248607
mmu-miR-6943-5p	-0.398896494	4.631968413	0.765765337	0.995248607
mmu-miR-6950-5p	0.308204306	5.632623633	0.476288989	0.995248607
mmu-miR-6952-3p	0.360549244	5.207882559	0.619330536	0.995248607
mmu-miR-6961-3p	-0.084088547	4.249837878	0.961890477	0.995248607
mmu-miR-6975-3p	0.628442639	5.308019218	0.252949495	0.995248607
mmu-miR-6978-5p	0.040939027	4.957053827	0.970680072	0.995248607
mmu-miR-698-5p	0.857774251	5.236311516	0.295825822	0.995248607
mmu-miR-6987-5p	0.370875153	5.14856719	0.54931712	0.995248607
mmu-miR-6991-3p	0.318123289	5.512797519	0.527262353	0.995248607
mmu-miR-6997-3p	0.198371056	5.740949316	0.559608515	0.995248607
mmu-miR-6997-5p	1.464218169	4.9302546	0.127941321	0.995248607
mmu-miR-7004-3p	0.41476246	5.871884634	0.156445746	0.995248607
mmu-miR-7005-3p	-0.268316998	5.147814495	0.761889054	0.995248607
mmu-miR-7014-5p	0.140056873	5.535291832	0.819595535	0.995248607
mmu-miR-702-5p	0.140677138	6.12441965	0.586752154	0.995248607
mmu-miR-7025-3p	0.255028271	5.518680039	0.474850807	0.995248607
mmu-miR-7031-5p	-0.613976439	4.492449549	0.68116355	0.995248607
mmu-miR-7041-3p	0.08092207	4.161932606	0.961027285	0.995248607
mmu-miR-7044-5p	1.957353041	4.264545435	0.273553816	0.995248607
mmu-miR-7046-5p	0.213449315	5.905487594	0.479579192	0.995248607
mmu-miR-7048-5p	-0.081773357	5.563199293	0.8570112	0.995248607
mmu-miR-7049-5p	-0.142504602	5.487010659	0.705968557	0.995248607
mmu-miR-7050-3p	0.379394562	6.407596136	0.147809297	0.995248607
mmu-miR-7053-5p	0.704061893	5.370939085	0.176620577	0.995248607
mmu-miR-7055-3p	0.480430846	6.67853836	0.062997734	0.995248607
mmu-miR-7064-5p	0.642726614	4.249157224	0.692739945	0.995248607
mmu-miR-7071-5p	-0.114016418	5.781698259	0.701863631	0.995248607
mmu-miR-7082-5p	0.576668917	4.9676824	0.599101129	0.995248607
mmu-miR-7085-5p	0.168689872	4.400944412	0.919431736	0.995248607
mmu-miR-7086-5p	0.123773856	6.328504353	0.62649399	0.995248607
mmu-miR-7087-5p	0.918493542	5.038793089	0.25271289	0.995248607
mmu-miR-709	-0.28295064	5.294613902	0.624169263	0.995248607
mmu-miR-7091-3p	-0.577243165	4.503204842	0.724005924	0.995248607
mmu-miR-7115-5p	0.077265935	6.320006238	0.761999583	0.995248607
mmu-miR-7212-3p	-0.181993489	4.916501532	0.86010561	0.995248607
mmu-miR-7212-5p	0.684291562	5.789827371	0.056467024	0.995248607
mmu-miR-7219-5p	0.748893632	4.846102985	0.4658193	0.995248607
mmu-miR-7243-3p	-0.191735973	4.418887691	0.900817389	0.995248607
mmu-miR-7243-5p	-0.184847915	4.781758007	0.860650011	0.995248607
mmu-miR-742-3p	0.179768364	4.623651445	0.894220346	0.995248607
mmu-miR-7657-5p	-0.445165937	4.22029234	0.814942183	0.995248607
mmu-miR-7658-5p	-0.204354774	5.790334267	0.471345585	0.995248607
mmu-miR-7659-5p	1.173359639	4.91380578	0.302559977	0.995248607
mmu-miR-7660-5p	1.161092495	5.369061417	0.122568163	0.995248607
mmu-miR-7663-3p	1.148159434	4.576119202	0.394142253	0.995248607
mmu-miR-767	0.156299302	5.084183592	0.865672007	0.995248607
mmu-miR-7672-5p	-0.398104346	6.775157277	0.122808035	0.995248607
mmu-miR-7679-5p	0.415892513	4.767263343	0.72086981	0.995248607
mmu-miR-7685-5p	-0.098070597	6.022036327	0.737484301	0.995248607
mmu-miR-7687-3p	0.214788343	6.288441662	0.366193151	0.995248607
mmu-miR-7688-5p	0.154466978	6.376773971	0.618574534	0.995248607
mmu-miR-8116	0.048937076	5.58077833	0.896591781	0.995248607
mmu-miR-879-5p	0.404314227	6.212544553	0.127235074	0.995248607
mmu-miR-92b-3p	-0.150799993	6.769437549	0.515708796	0.995248607
mmu-miR-1251-5p	0.301085804	5.13810851	0.642290586	0.995248607
mmu-miR-144-3p	0.412135581	4.559471476	0.741176846	0.995248607
mmu-miR-181d-3p	0.027488497	5.297300404	0.972855383	0.995248607
mmu-miR-1912-3p	-0.277118221	6.184443111	0.304457508	0.995248607
mmu-miR-1928	0.080741593	4.601356432	0.955876841	0.995248607
mmu-miR-3108-5p	0.286145033	6.936258911	0.23580637	0.995248607
mmu-miR-34c-3p	-0.210797435	5.005771267	0.821693351	0.995248607
mmu-miR-376c-3p	0.196582833	4.384460208	0.905175508	0.995248607
mmu-miR-6357	0.326023774	6.6503257	0.206696792	0.995248607
mmu-miR-6383	0.099546145	5.214442753	0.870295262	0.995248607
mmu-miR-6900-5p	-0.105282279	6.072401609	0.710141089	0.995248607
mmu-miR-7019-3p	2.06636311	4.170893264	0.210903337	0.995248607
mmu-miR-7084-3p	-0.189120828	5.648693407	0.656674681	0.995248607
mmu-miR-7088-5p	0.180814808	6.597439752	0.514934695	0.995248607
mmu-miR-7237-5p	0.021111079	6.49870572	0.936741166	0.995248607
mmu-miR-7649-5p	-0.368743812	4.714768913	0.811069504	0.995248607
mmu-miR-3080-3p	-0.175341022	5.693766555	0.566317756	0.995248607
mmu-miR-465c-5p	1.21119055	4.711981892	0.348969669	0.995248607
mmu-miR-216c-3p	0.300186855	4.550148684	0.851514674	0.995248607

## Sheet: TG phago vs TG non-phago
(2) miRNAs, differentially expression analysis in 5xFAD mice derived phagocytic vs non-phagocytic AD microglia.
genes	logFC-pTG.MG	logCPM-pTG.MG	LR-pTG.MG	PValue-pTG.MG	FDR-pTG.MG
mmu-miR-322-5p	-2.672914892	10.39350826	93.2069237	4.71E-22	6.64E-19
mmu-miR-455-3p	-2.354799621	9.494950799	63.20332196	1.86E-15	1.31E-12
mmu-miR-30a-5p	-2.101647419	11.9912978	55.29756381	1.04E-13	4.87E-11
mmu-miR-351-5p	-1.907994753	9.373843957	54.5810469	1.49E-13	5.26E-11
mmu-miR-146a-5p	-1.926437766	16.37143265	51.90855234	5.81E-13	1.14E-10
mmu-miR-181a-1-3p	-2.119752138	10.83614204	52.05805022	5.39E-13	1.14E-10
mmu-miR-30a-3p	-2.193247016	10.07191033	51.69866586	6.47E-13	1.14E-10
mmu-miR-455-5p	-1.821912517	8.88996768	52.10407857	5.26E-13	1.14E-10
mmu-miR-139-5p	-2.147165319	8.345808104	48.47501472	3.35E-12	5.24E-10
mmu-miR-9-5p	-1.88659271	10.04075999	45.7298928	1.36E-11	1.91E-09
mmu-piR-000705	-7.187720604	5.086990374	43.11034081	5.17E-11	6.63E-09
mmu-miR-26b-5p	-1.83791857	14.18125136	42.36069434	7.59E-11	8.92E-09
mmu-miR-223-3p	-1.922234681	8.128034224	41.98481674	9.20E-11	9.98E-09
mmu-miR-15a-5p	-1.689785278	10.05302367	41.64992922	1.09E-10	1.10E-08
mmu-miR-92a-3p	-1.7846461	11.99447573	41.15489442	1.41E-10	1.32E-08
mmu-miR-503-3p	-1.848937738	6.476783606	40.84686619	1.65E-10	1.45E-08
mmu-piR-004086	-1.952502754	8.112667376	39.98944471	2.55E-10	2.12E-08
mmu-miR-30e-5p	-1.62076723	11.52154937	39.26700857	3.70E-10	2.90E-08
mmu-miR-20a-5p	-1.508622946	8.656643137	38.71315628	4.91E-10	3.64E-08
mmu-miR-23a-3p	-1.671494914	12.03060875	38.1324326	6.61E-10	4.66E-08
mmu-miR-101b-3p	-1.638561077	9.964258184	36.49918226	1.53E-09	1.03E-07
mmu-miR-146b-5p	-1.638436822	10.2648399	36.31428305	1.68E-09	1.08E-07
mmu-miR-30c-5p	-1.615868344	10.14047275	35.52469571	2.52E-09	1.54E-07
mmu-miR-8114	-1.439345021	7.776453955	35.16886096	3.02E-09	1.78E-07
mmu-miR-203-3p	-1.504507437	9.366580515	33.06080962	8.93E-09	5.04E-07
mmu-miR-361-5p	-1.492823896	9.095627635	32.82760422	1.01E-08	5.46E-07
mmu-piR-032974	-1.831289939	13.82453726	32.31965105	1.31E-08	6.83E-07
mmu-miR-142a-5p	-1.593522174	9.148779476	31.65134006	1.84E-08	9.29E-07
mmu-miR-93-5p	-1.557119579	11.70625051	31.46454356	2.03E-08	9.88E-07
mmu-miR-26a-5p	-1.547824405	14.24948555	30.73707656	2.95E-08	1.39E-06
mmu-miR-17-5p	-1.414131185	7.669780721	30.29137209	3.72E-08	1.69E-06
mmu-miR-340-5p	-1.356555158	8.788190592	29.42745842	5.80E-08	2.56E-06
mmu-piR-009321	-6.912624339	5.099630445	29.32853839	6.11E-08	2.61E-06
mmu-miR-125b-5p	-1.554150632	14.69449573	28.84735715	7.83E-08	3.15E-06
mmu-miR-191-5p	-1.576498388	13.5243061	28.84890324	7.83E-08	3.15E-06
mmu-miR-342-3p	-1.552306967	15.43882241	28.74034854	8.28E-08	3.24E-06
mmu-miR-30d-5p	-1.452208254	12.26702937	28.19811963	1.10E-07	4.17E-06
mmu-miR-142a-3p	-1.467076329	14.41180813	27.82682768	1.33E-07	4.92E-06
mmu-miR-30c-2-3p	-1.955350574	6.653294874	27.71047407	1.41E-07	5.09E-06
mmu-miR-16-5p	-1.471517801	17.33631893	27.14653389	1.89E-07	6.65E-06
mmu-piR-002142	-1.801549239	6.834409465	26.85002447	2.20E-07	7.56E-06
mmu-miR-7a-5p	-1.289512584	8.777977532	26.74863875	2.32E-07	7.78E-06
mmu-miR-30e-3p	-1.352741827	8.853855838	26.47657148	2.67E-07	8.75E-06
mmu-miR-25-3p	-1.447246003	10.86162191	25.85100572	3.69E-07	1.18E-05
mmu-miR-29b-3p	-1.415119056	11.15085794	24.68490602	6.75E-07	2.07E-05
mmu-miR-339-5p	-1.547129066	10.78402159	24.70782025	6.67E-07	2.07E-05
mmu-miR-139-3p	-1.404926139	8.756594145	24.31953513	8.16E-07	2.41E-05
mmu-miR-29a-3p	-1.586203161	13.93027791	24.30724312	8.21E-07	2.41E-05
mmu-miR-186-5p	-1.21795383	8.11265943	23.72534076	1.11E-06	3.20E-05
mmu-piR-022877	-1.379429859	6.647863852	23.36221848	1.34E-06	3.78E-05
mmu-miR-7015-3p	-1.521177208	6.538959846	22.66106786	1.93E-06	5.34E-05
mmu-miR-532-5p	-1.454214799	8.986672971	22.54927353	2.05E-06	5.55E-05
mmu-miR-744-5p	-1.26238344	9.603599159	21.65634101	3.26E-06	8.68E-05
mmu-miR-425-5p	-1.220955782	10.42721553	21.39813637	3.73E-06	9.74E-05
mmu-miR-181b-5p	-1.244219415	10.68881982	21.34086535	3.84E-06	9.86E-05
mmu-miR-103-3p	-1.301907672	12.97632712	21.201332	4.13E-06	0.000104108
mmu-miR-128-3p	-1.29761021	9.599085925	21.13326048	4.28E-06	0.000104152
mmu-miR-99a-5p	-1.451651779	11.44482534	21.14466988	4.26E-06	0.000104152
mmu-miR-148b-3p	-1.336277667	10.02898883	20.68920711	5.40E-06	0.000129098
mmu-miR-181a-5p	-1.319619608	13.31398282	20.49352721	5.98E-06	0.000140608
mmu-miR-10a-5p	-1.303901463	9.218397938	20.29550514	6.64E-06	0.000153381
mmu-let-7g-5p	-1.320826943	12.88022856	20.03024675	7.62E-06	0.000173355
mmu-piR-000310	-1.98959827	5.996398362	19.94650002	7.96E-06	0.000178241
mmu-miR-338-3p	-1.245490696	7.630482614	19.67464182	9.18E-06	0.000202273
mmu-miR-350-5p	0.984021887	7.63272485	19.4125725	1.05E-05	0.000228445
mmu-miR-185-5p	-1.254997585	8.726733489	19.24434485	1.15E-05	0.000243386
mmu-miR-30b-5p	-1.165044727	7.323427413	19.21776156	1.17E-05	0.000243386
mmu-miR-652-3p	-1.051010154	7.678409708	19.20545188	1.17E-05	0.000243386
mmu-miR-382-5p	-1.137599875	7.629089464	18.75884685	1.48E-05	0.000303117
mmu-miR-140-3p	-1.308270223	10.59312769	18.11215714	2.08E-05	0.00041951
mmu-miR-107-3p	-1.152401905	11.78410767	17.6924895	2.60E-05	0.000515643
mmu-piR-027673	-2.854892269	6.739148912	17.61161022	2.71E-05	0.00053057
mmu-let-7f-5p	-1.252166065	16.63062266	17.1049495	3.54E-05	0.000656207
mmu-miR-101c	-1.159805512	7.322599962	17.11698485	3.51E-05	0.000656207
mmu-miR-152-3p	-1.0321181	8.522203431	17.13483406	3.48E-05	0.000656207
mmu-miR-155-5p	1.22205637	8.536685753	17.12880641	3.49E-05	0.000656207
mmu-miR-532-3p	-1.121518675	6.970069155	16.87270155	4.00E-05	0.000731961
mmu-piR-000580	-1.278706724	8.568537259	16.55127397	4.74E-05	0.000855981
mmu-miR-6917-5p	1.092403555	5.977274307	16.43310061	5.04E-05	0.000899499
mmu-miR-19b-3p	-1.17862939	7.411498561	16.32382966	5.34E-05	0.00094097
mmu-miR-425-3p	-1.143650586	7.173448468	16.16443694	5.81E-05	0.001010922
mmu-piR-003399	-1.665036302	6.397156895	16.02975364	6.24E-05	0.00106791
mmu-miR-423-3p	-1.06481751	8.863952091	16.01439255	6.29E-05	0.00106791
mmu-piR-017405	-1.30555266	7.793349656	15.88050768	6.75E-05	0.001132533
mmu-let-7d-3p	-0.970156669	9.486692338	15.69798877	7.43E-05	0.001232558
mmu-let-7d-5p	-1.17823702	12.74485956	15.66332737	7.57E-05	0.001240757
mmu-miR-27a-3p	-1.163709756	10.01398076	15.56567528	7.97E-05	0.001276822
mmu-miR-328-3p	-1.148123752	11.27317215	15.5865012	7.88E-05	0.001276822
mmu-miR-1198-5p	-0.997271882	8.877871594	15.52093863	8.16E-05	0.001292707
mmu-miR-1839-5p	-1.076392546	9.439557112	15.23943779	9.47E-05	0.00148371
mmu-miR-16-2-3p	-1.282645999	10.37589237	15.17946608	9.78E-05	0.001514754
mmu-miR-22-3p	-1.0041333	7.790071669	14.9523617	0.00011026	0.001689854
mmu-miR-501-3p	-1.062595432	9.155077071	14.86291228	0.000115614	0.001752856
mmu-miR-290b-3p	1.163958666	8.03915614	14.77123558	0.000121373	0.001820593
mmu-miR-34a-5p	-0.94218446	9.500323702	14.45666913	0.000143421	0.002128671
mmu-miR-24-3p	-1.083391739	12.14347223	14.3259064	0.000153735	0.002257977
mmu-miR-125b-2-3p	-0.943341799	7.422529121	14.06433663	0.000176662	0.002567973
mmu-piR-034793	-1.323004739	6.640105316	13.91474669	0.000191292	0.002752259
mmu-miR-704	1.007101752	8.450886688	13.73225593	0.000210803	0.003002343
mmu-let-7b-5p	-1.08426043	15.15345216	13.69660102	0.000214843	0.003029286
mmu-miR-151-3p	-1.043965944	6.995969131	13.50865748	0.000237465	0.003282609
mmu-miR-674-3p	-0.900569102	7.419629261	13.51222044	0.000237015	0.003282609
mmu-miR-872-5p	-1.065815285	9.669934932	13.41969274	0.000248996	0.003408593
mmu-piR-032865	-2.130453056	6.001417931	13.18889735	0.000281613	0.003818016
mmu-miR-28a-3p	-1.154980748	7.149993182	13.13383275	0.000290011	0.003894432
mmu-miR-140-5p	-0.949898603	8.002045818	13.01489264	0.000309023	0.004110595
mmu-piR-000818	-1.270422721	5.94347594	12.92815641	0.000323676	0.004265269
mmu-miR-15b-5p	-1.058156039	7.763268254	12.82415341	0.000342173	0.004467262
mmu-miR-7083-5p	0.905018664	6.30419969	12.76742938	0.000352707	0.004562543
mmu-miR-6412	-0.872120545	6.430960376	12.6529666	0.00037497	0.004763135
mmu-miR-93-3p	-0.981844856	6.098930068	12.65625481	0.000374311	0.004763135
mmu-miR-142b	-1.178446812	11.4553628	12.43003795	0.000422483	0.005271694
mmu-miR-211-5p	1.935249752	7.992845889	12.43252664	0.000421921	0.005271694
mmu-miR-6925-5p	1.105082704	5.814710273	12.08281104	0.000508888	0.006294143
mmu-miR-99b-5p	-0.985434045	10.44333473	12.05733199	0.000515891	0.006325269
mmu-miR-3068-5p	-0.791315945	7.077386707	11.92476413	0.000553926	0.006733071
mmu-piR-000159	-1.188152126	7.484987206	11.8974292	0.000562115	0.006774203
mmu-miR-7240-5p	0.814255527	6.767605515	11.87085608	0.000570192	0.006813311
mmu-miR-106b-3p	-1.017042746	7.051250578	11.85130764	0.000576209	0.006827347
mmu-miR-429-5p	0.873557165	6.341112125	11.82785559	0.000583512	0.006856261
mmu-miR-674-5p	-0.87770934	7.302650743	11.69758506	0.000625813	0.007292528
mmu-miR-3072-5p	0.984719039	6.019151806	11.58926238	0.000663337	0.007666438
mmu-let-7c-5p	-0.966844731	17.34134795	11.40276249	0.00073335	0.008406692
mmu-miR-1306-5p	-0.837333802	7.340982998	11.25082103	0.000795878	0.008856337
mmu-miR-135a-1-3p	0.781737155	6.501833275	11.26246909	0.000790899	0.008856337
mmu-miR-190a-5p	-0.942823025	10.50052175	11.28915743	0.000779611	0.008856337
mmu-miR-292a-5p	0.919580591	9.385173789	11.24658039	0.000797698	0.008856337
mmu-miR-132-3p	-0.783426533	6.502945086	11.19602042	0.000819729	0.009029832
mmu-miR-32-5p	-0.81475425	6.918702768	11.16187161	0.000834956	0.009126268
mmu-miR-365-1-5p	0.898950964	7.131714263	11.1125159	0.000857471	0.009300262
mmu-miR-449b	6.166025603	4.142335868	11.02909216	0.000896931	0.009601208
mmu-miR-8101	0.851827292	7.454823813	11.02515727	0.000898837	0.009601208
mmu-miR-21a-5p	-0.820426415	11.87662706	10.97207677	0.00092495	0.009805866
mmu-miR-10b-3p	0.791634881	6.340536261	10.90311241	0.000960028	0.010026961
mmu-miR-218-5p	-0.960788782	6.534527373	10.91331298	0.000954756	0.010026961
mmu-miR-17-3p	-1.000630773	6.12709482	10.82727757	0.001000156	0.010369263
mmu-miR-7686-3p	0.742744729	6.915470465	10.7421687	0.001047215	0.01077791
mmu-miR-7b-5p	-0.857417864	6.650890107	10.04309127	0.001529204	0.015624473
mmu-miR-7037-5p	0.909958399	6.48225081	9.920812119	0.001634203	0.016577163
mmu-miR-1843b-3p	-0.787499473	6.30780422	9.881402406	0.001669576	0.016695764
mmu-miR-669a-3p	-3.446280939	5.292247415	9.892863321	0.00165921	0.016695764
mmu-miR-138-5p	0.790546464	6.387619207	9.545090387	0.00200485	0.019907309
mmu-miR-378a-3p	-0.834040443	8.198303769	9.496965357	0.00205812	0.020293352
mmu-let-7a-5p	-0.911983179	15.94597252	9.303220932	0.002287513	0.022398568
mmu-miR-342-5p	-0.788190015	8.646528883	9.277890597	0.002319364	0.022553813
mmu-miR-6905-5p	0.734417981	6.517851904	9.252906179	0.00235122	0.022638526
mmu-miR-6974-5p	1.295325451	5.633413876	9.245935619	0.002360187	0.022638526
mmu-miR-129-5p	-3.038360919	5.149534215	9.005707831	0.002691377	0.025581711
mmu-miR-7063-3p	0.768320054	6.088049452	8.997619147	0.002703316	0.025581711
mmu-miR-3085-5p	0.757786906	7.67024495	8.959523445	0.002760269	0.025946527
mmu-miR-125a-5p	-0.935106436	13.72668654	8.81006014	0.002995742	0.027973481
mmu-miR-6372	0.765704667	7.933527254	8.600244139	0.003361179	0.031179362
mmu-miR-2137	0.852698343	6.858862922	8.572386087	0.003412996	0.031453099
mmu-miR-204-5p	-0.890451009	6.22616586	8.560318717	0.003435693	0.031456667
mmu-miR-669c-5p	-0.672678427	7.697996223	8.508058682	0.003535771	0.032164108
mmu-miR-1843a-5p	-0.878138987	6.752951125	8.493719822	0.003563744	0.032210767
mmu-miR-504-5p	0.714552927	6.325940893	8.472064217	0.003606419	0.032388863
mmu-let-7a-1-3p	-0.955271064	9.635882503	8.459326152	0.003631764	0.032410044
mmu-miR-98-5p	-0.829592913	10.10921548	8.29298877	0.003979843	0.03529295
mmu-miR-7221-5p	0.801682791	5.973319748	8.216382028	0.004151389	0.036584112
mmu-miR-883b-3p	0.750018331	6.138203927	8.199236179	0.004190803	0.036702063
mmu-miR-5130	0.71512801	6.776643583	8.130396615	0.004352922	0.037654114
mmu-miR-875-5p	0.848592522	8.990466299	8.137781454	0.004335229	0.037654114
mmu-miR-6960-5p	0.655527005	6.961727527	8.043887465	0.004565745	0.039254271
mmu-miR-361-3p	-0.759566426	7.85829981	7.973970046	0.004745475	0.040552239
mmu-miR-127-3p	-0.760879511	7.561386651	7.959813421	0.004782734	0.040624431
mmu-miR-6925-3p	0.656478036	6.001693717	7.807765938	0.005202218	0.043922917
mmu-miR-3065-3p	0.671311772	6.047457548	7.775626183	0.005295586	0.044445094
mmu-miR-5098	0.858893097	7.571725553	7.708193348	0.005497074	0.04579811
mmu-miR-712-3p	0.68183596	6.835759562	7.700106116	0.005521758	0.04579811
mmu-miR-222-3p	-0.686452212	6.372636898	7.609214419	0.005807078	0.047882922
mmu-miR-598-5p	1.03043637	5.780899721	7.561917245	0.005961454	0.048870057
mmu-miR-6992-5p	0.632829691	6.14946564	7.510055675	0.006135548	0.050006485
mmu-miR-3968	-0.660250957	9.769497388	7.49724776	0.006179336	0.050073926
mmu-miR-29c-3p	-0.835284559	9.21847796	7.450641737	0.006341384	0.051093433
mmu-miR-1249-3p	-0.638942465	7.671986653	7.435286205	0.006395719	0.051238432
mmu-miR-423-5p	-0.763343619	10.41491291	7.048598621	0.007932729	0.063192925
mmu-miR-3091-5p	0.661833198	6.111103079	7.034607244	0.007994941	0.063330709
mmu-let-7f-1-3p	-0.93855556	7.034135008	6.962434965	0.008323868	0.065567895
mmu-miR-7051-5p	0.761286059	7.912220644	6.949416825	0.008384656	0.065679807
mmu-miR-450b-5p	-2.763230969	4.910528195	6.891986651	0.008658299	0.067448627
mmu-miR-7017-5p	0.821536633	6.053548095	6.866357687	0.008783349	0.068046825
mmu-miR-345-3p	-0.87392141	6.172189876	6.830267721	0.008962583	0.068680663
mmu-miR-875-3p	-0.691120216	6.270684073	6.834008787	0.008943831	0.068680663
mmu-miR-200c-3p	-0.61071633	6.937551043	6.804400179	0.00909335	0.06930607
mmu-miR-3963	-0.825453708	9.358146984	6.766382628	0.009289093	0.070417316
mmu-miR-8092	0.66480033	6.266968639	6.741812925	0.009417887	0.071011875
mmu-miR-339-3p	-0.612595839	7.030543604	6.720450704	0.009531354	0.071485153
mmu-miR-7033-5p	0.668744859	6.614608952	6.7056005	0.009611056	0.071701528
mmu-miR-101a-3p	-0.667485272	9.743768166	6.663609631	0.00984014	0.072698033
mmu-miR-3066-5p	0.627689167	6.213132917	6.662232307	0.009847748	0.072698033
mmu-miR-6995-3p	0.662888814	5.814920005	6.648584285	0.009923464	0.07287544
mmu-miR-3961	0.616662327	6.62240653	6.463209869	0.011013053	0.080458054
mmu-miR-3097-5p	0.65037362	6.989527574	6.393654826	0.011452898	0.083240137
mmu-piR-039147	-1.038770142	7.12413021	6.381690292	0.011530357	0.08337335
mmu-piR-025576	-2.107499714	5.977763238	6.336834745	0.011825572	0.08507172
mmu-miR-3082-5p	0.622134808	7.626369639	6.311361597	0.011996667	0.085474813
mmu-miR-7233-5p	0.799040236	6.898247857	6.310448681	0.012002846	0.085474813
mmu-miR-7666-5p	0.738528081	5.872742253	6.167659473	0.013010663	0.092186104
mmu-miR-1981-5p	-0.728446209	8.025096841	6.139367361	0.01322046	0.093204246
mmu-miR-714	0.608368203	6.794990872	6.080097343	0.013671324	0.095428547
mmu-miR-760-3p	0.591478517	7.779764459	6.081319301	0.01366187	0.095428547
mmu-miR-486a-5p	-0.62529862	6.072970738	6.029832837	0.014066065	0.097700256
mmu-miR-300-3p	0.647587633	6.167447758	5.812912446	0.015908926	0.109958752
mmu-miR-8093	0.645851605	5.987199863	5.775672975	0.016249497	0.111764832
mmu-miR-195a-5p	-0.596157641	9.272833003	5.733330786	0.016645882	0.113935403
mmu-miR-187-3p	-0.656375219	9.33621968	5.716985747	0.01680155	0.114445344
mmu-miR-493-3p	1.015580293	5.498802717	5.708088552	0.016886917	0.114473812
mmu-miR-466a-3p	-4.187662118	4.084989608	5.6306831	0.017648753	0.119065747
mmu-miR-152-5p	0.559423613	7.037481778	5.599136056	0.017969337	0.119474934
mmu-miR-1970	0.575130122	7.040152433	5.575979313	0.018208479	0.119474934
mmu-miR-467e-5p	-1.901608677	5.156575186	5.575082268	0.018217809	0.119474934
mmu-miR-501-5p	-0.786606229	6.248101143	5.58354479	0.01812999	0.119474934
mmu-miR-7670-5p	0.721593148	6.205486002	5.593380066	0.018028475	0.119474934
mmu-miR-877-5p	0.596102425	6.422194071	5.608287879	0.017875721	0.119474934
mmu-miR-6420	0.57174235	8.610946099	5.554174215	0.018436668	0.120350474
mmu-miR-124-3p	-0.800395819	5.821588424	5.342686609	0.020809379	0.134133319
mmu-miR-367-5p	0.660444131	6.974545429	5.340669289	0.020833473	0.134133319
mmu-miR-379-5p	-0.604158581	6.286984422	5.349040397	0.020733679	0.134133319
mmu-miR-503-5p	-0.566248237	6.790607978	5.246431057	0.021991833	0.140947656
mmu-piR-002643	0.617128121	10.37410757	5.229093924	0.0222121	0.141715211
mmu-miR-320-3p	-0.517180213	8.390117808	5.217373755	0.022362299	0.142030815
mmu-miR-6981-5p	0.606284933	6.159141216	5.209196521	0.022467716	0.142060444
mmu-miR-98-3p	-0.643771993	7.491634726	5.045878981	0.024684581	0.15538062
mmu-piR-028252	-1.445129436	5.39361066	5.019867345	0.025058089	0.157030689
mmu-miR-6896-5p	0.625257943	7.698490683	4.98325578	0.025593774	0.159677968
mmu-miR-16-1-3p	-0.720408292	6.082551391	4.944323807	0.026176476	0.162593972
mmu-miR-671-3p	-0.572733143	6.678295209	4.91206576	0.026669727	0.164220416
mmu-miR-6956-3p	0.701525567	5.856835408	4.911966517	0.026671259	0.164220416
mmu-miR-574-3p	-0.528379025	7.592833891	4.831463211	0.027944904	0.171314413
mmu-miR-3971	0.655970379	5.994419483	4.786610957	0.028681807	0.175070771
mmu-miR-7211-3p	-0.651288392	7.397439392	4.76854633	0.028984289	0.176154515
mmu-miR-6973b-5p	0.501438907	6.980353571	4.702962997	0.030110664	0.182214751
mmu-miR-6952-5p	0.672703332	5.687392504	4.653081568	0.030997853	0.186781933
mmu-miR-5622-5p	0.496099702	7.332863829	4.608728578	0.031809609	0.190857655
mmu-miR-221-3p	-0.546947722	8.039228162	4.558102294	0.032763358	0.195747178
mmu-miR-6961-5p	0.706784694	6.106520987	4.540108621	0.033109491	0.196980516
mmu-miR-100-5p	-0.537128201	6.03867353	4.524636478	0.033410173	0.19710604
mmu-miR-6990-5p	0.625767037	6.899279316	4.528956144	0.03332594	0.19710604
mmu-miR-200c-5p	0.661513304	7.277363466	4.488519309	0.034123221	0.200473922
mmu-miR-6516-5p	1.101260515	5.540758767	4.462734241	0.034642004	0.201839778
mmu-miR-9769-5p	0.511646011	6.12872908	4.46673405	0.034560993	0.201839778
mmu-miR-7214-5p	0.553235392	6.431088653	4.385747393	0.0362406	0.210284962
mmu-miR-3085-3p	2.996787524	4.604616144	4.318209974	0.037706567	0.217894509
mmu-piR-000578	0.453820645	7.500094176	4.309652872	0.037896694	0.21809934
mmu-miR-653-3p	0.508991593	7.194856447	4.299351953	0.038126899	0.218532224
mmu-miR-484	-0.567339126	7.153769322	4.252198972	0.039199542	0.223770665
mmu-miR-1b-3p	0.535515831	6.326499509	4.23622826	0.039569982	0.224974497
mmu-miR-449a-5p	0.498522784	6.22722362	4.226482465	0.039797839	0.225361256
mmu-piR-005109	-0.59114107	10.21040458	4.169931595	0.041147461	0.230424353
mmu-miR-126b-5p	0.525113435	6.089363055	4.168500791	0.041182225	0.230424353
mmu-miR-302a-5p	0.512565548	6.05817241	4.174530541	0.04103593	0.230424353
mmu-miR-3076-5p	0.908892598	5.546083896	4.1032539	0.042800766	0.238533912
mmu-miR-1903	0.738582014	6.054804956	4.047387966	0.044239747	0.245365083
mmu-miR-5626-5p	0.599239303	5.632479482	4.042253244	0.044374536	0.245365083
mmu-miR-5132-3p	0.554691427	6.396418277	4.030234306	0.044691734	0.246153689
mmu-miR-411-3p	0.503725063	6.28298578	4.009744736	0.045237999	0.248192915
mmu-miR-1971	0.656459805	5.655035405	3.98366669	0.045943448	0.251086287
mmu-miR-344g-3p	0.580940419	6.030473059	3.975098243	0.046177759	0.251392436
mmu-miR-505-5p	-0.468283312	6.790810933	3.95730344	0.046668406	0.253086356
mmu-miR-935	0.531512687	5.761475562	3.941041343	0.0471216	0.254564963
mmu-miR-3102-3p.2-3p	0.480731124	7.763336826	3.927786232	0.047494427	0.255599778
mmu-miR-712-5p	0.771066047	5.818356192	3.906718392	0.04809342	0.257839251
mmu-miR-7219-3p	-1.132870061	5.504511851	3.863321475	0.049352536	0.262592739
mmu-miR-8094	0.551036083	6.018212167	3.867133083	0.049240564	0.262592739
mmu-miR-1195	0.508250973	6.937167108	3.849498572	0.049760865	0.262782097
mmu-miR-541-3p	0.530102721	5.836410903	3.852707121	0.049665767	0.262782097
mmu-miR-26a-2-3p	0.949012361	5.737381473	3.829919444	0.050345352	0.263182658
mmu-miR-763	0.512697138	6.026017625	3.828211588	0.050396679	0.263182658
mmu-miR-8096	0.578573807	5.679013859	3.833444637	0.050239583	0.263182658
mmu-miR-672-3p	0.552006085	5.901345011	3.689496539	0.054756142	0.28489358
mmu-miR-872-3p	-2.560108333	4.795242352	3.678586066	0.055115571	0.285709393
mmu-miR-9-3p	-0.656829091	6.060350646	3.529640761	0.060280848	0.311340642
mmu-miR-6929-5p	0.90486768	5.519095699	3.491015922	0.061702708	0.317521236
mmu-miR-6352	0.502958714	5.954233424	3.467940437	0.062569169	0.320809196
mmu-miR-6342	0.984920409	5.944049964	3.367829773	0.066481278	0.339632615
mmu-miR-434-3p	-0.454805089	6.718133952	3.358581559	0.066855631	0.340312055
mmu-miR-421-3p	-0.776099197	5.593454429	3.346687807	0.067340385	0.340322375
mmu-miR-6936-3p	0.529527102	5.977435098	3.351625713	0.067138676	0.340322375
mmu-piR-015694	0.614291484	5.787290201	3.33800725	0.06769655	0.340900482
mmu-miR-1933-3p	0.544267346	6.100097005	3.319747087	0.068452359	0.343479807
mmu-miR-1934-3p	0.418577639	6.407421507	3.296381794	0.069432665	0.347163327
mmu-miR-216a-5p	0.445099244	7.15741493	3.275389758	0.07032622	0.34792972
mmu-miR-217-5p	-0.464710038	6.159101761	3.284047398	0.069956213	0.34792972
mmu-miR-6955-5p	0.48352573	7.329990606	3.279316161	0.070158156	0.34792972
mmu-miR-5129-5p	0.482116993	6.214384341	3.268534462	0.070620686	0.34816492
mmu-miR-665-3p	0.496039163	5.943541158	3.238305222	0.071935014	0.353408956
mmu-miR-1941-5p	0.405665257	8.260085032	3.200219633	0.073628382	0.359224976
mmu-miR-451b	-0.487993254	5.941133281	3.203214741	0.073493676	0.359224976
mmu-miR-7003-5p	0.462433849	7.389510555	3.187616154	0.074198138	0.360756466
mmu-miR-6401	1.055681541	5.44185315	3.165823807	0.07519449	0.364344438
mmu-miR-7116-5p	0.467252207	6.632024264	3.088754783	0.078835115	0.380676414
mmu-miR-6982-3p	1.387083041	5.241327907	3.067940344	0.079850581	0.384263887
mmu-let-7e-5p	-0.532565652	12.344994	3.051195973	0.080677712	0.386923722
mmu-miR-486b-5p	-0.432823265	6.552963714	3.023913474	0.082045259	0.392148527
mmu-miR-3960	0.4321086	6.41810436	3.007161852	0.082897322	0.393552941
mmu-miR-7211-5p	0.44279111	5.929692046	3.009922129	0.082756267	0.393552941
mmu-miR-150-5p	-0.41961578	6.444479874	2.962793394	0.08520063	0.403130497
mmu-miR-1966-3p	0.485612474	6.971272202	2.899879738	0.088586162	0.417747451
mmu-miR-1905	0.518306032	5.794236738	2.885775263	0.089364983	0.420015421
mmu-miR-344-5p	0.421091194	6.08764577	2.816873793	0.093277916	0.435561527
mmu-miR-6935-5p	0.493990552	6.353275994	2.816657602	0.093290483	0.435561527
mmu-miR-1843a-3p	-0.375333102	7.303583079	2.799388127	0.094300288	0.438823121
mmu-miR-7011-5p	0.44728079	5.870523085	2.7876685	0.094992344	0.440589491
mmu-let-7b-3p	-0.593394234	11.13884555	2.778464434	0.09553973	0.441675474
mmu-miR-7046-3p	2.740531874	4.369777317	2.762837948	0.096476954	0.444550673
mmu-miR-187-5p	-0.390862405	6.887387013	2.744997678	0.097559219	0.446618502
mmu-miR-6538	0.404848929	5.996230624	2.74649219	0.09746805	0.446618502
mmu-miR-365-2-5p	1.548209181	4.974472405	2.678185996	0.101731552	0.460596316
mmu-miR-5131	0.401420469	6.030005824	2.675252113	0.101919185	0.460596316
mmu-miR-568	0.723384483	5.513874781	2.686817132	0.101181744	0.460596316
mmu-miR-678	0.432297669	5.981146619	2.681459824	0.101522624	0.460596316
mmu-miR-126a-3p	-0.615420438	6.384615316	2.660270489	0.102883237	0.463467619
mmu-miR-7074-3p	0.510460455	5.856829606	2.649643331	0.103573132	0.465089543
mmu-miR-450a-5p	-0.801455479	5.428018776	2.623434578	0.105296306	0.470025284
mmu-miR-6374	0.353374655	7.171240351	2.622791197	0.105339	0.470025284
mmu-miR-219a-5p	0.444759864	6.829863013	2.616822617	0.105735975	0.470308279
mmu-miR-183-5p	0.402883607	6.207637473	2.608506695	0.10629181	0.471293876
mmu-miR-92b-5p	0.350945566	7.567169033	2.600776089	0.106811399	0.47211308
mmu-miR-7036a-3p	-0.396090994	6.59358198	2.590954367	0.107475559	0.473564181
mmu-miR-201-3p	0.338009158	7.360316759	2.576716128	0.108446434	0.47499454
mmu-miR-325-3p	0.430954969	7.728401264	2.566796307	0.109128537	0.47499454
mmu-miR-6945-5p	0.852801267	5.354266749	2.566518872	0.109147682	0.47499454
mmu-miR-6976-3p	0.40891433	6.108913943	2.576091642	0.108489236	0.47499454
mmu-miR-7089-5p	0.432854844	6.045864798	2.537432931	0.111175406	0.482330224
mmu-miR-6907-5p	0.572186111	5.758981757	2.525312333	0.112032596	0.484558161
mmu-miR-29a-5p	-0.410647882	6.108154967	2.499514322	0.113881413	0.489796173
mmu-miR-676-5p	0.433570997	6.675182185	2.498726481	0.1139384	0.489796173
mmu-miR-374b-3p	0.414265192	8.461671009	2.467725763	0.116205956	0.496379855
mmu-miR-453	-0.678803549	6.373275304	2.463403438	0.116526051	0.496379855
mmu-miR-879-3p	0.500109434	5.785010391	2.466322797	0.116309748	0.496379855
mmu-miR-677-3p	0.395482832	6.230211192	2.455697772	0.117099122	0.49731856
mmu-miR-1194	0.571703317	5.708807712	2.402324865	0.121155077	0.498042735
mmu-miR-1904	1.156826257	5.370533896	2.429323576	0.119084275	0.498042735
mmu-miR-1941-3p	2.333991404	4.468102094	2.43667171	0.118527476	0.498042735
mmu-miR-210-3p	0.458166395	6.513832153	2.425431502	0.119380365	0.498042735
mmu-miR-218-2-3p	0.387385785	5.886102447	2.435067287	0.118648804	0.498042735
mmu-miR-27b-5p	0.882356269	5.556499119	2.42341735	0.119533912	0.498042735
mmu-miR-298-5p	-0.689483728	5.626714836	2.418965024	0.119874107	0.498042735
mmu-miR-3064-3p	0.480685344	5.585778458	2.410066402	0.120557252	0.498042735
mmu-miR-6984-5p	0.495850355	5.932573587	2.442283325	0.1181042	0.498042735
mmu-miR-8120	0.38681281	6.55751456	2.415110176	0.120169515	0.498042735
mmu-miR-883a-3p	0.458819041	5.775850057	2.406172881	0.120857512	0.498042735
mmu-miR-3084-5p	0.705915581	5.71954588	2.391689405	0.121981741	0.499790158
mmu-miR-463-3p	0.361818006	6.086468929	2.387755681	0.122289081	0.499790158
mmu-miR-134-5p	1.503197496	5.194183354	2.378664646	0.12300265	0.500045876
mmu-miR-496b	0.40876926	5.925531164	2.377924654	0.123060935	0.500045876
mmu-miR-3103-3p	0.617601682	5.768864456	2.368927115	0.12377209	0.501490365
mmu-miR-384-3p	0.346753628	7.411799014	2.353707611	0.124985429	0.5037382
mmu-miR-6964-5p	0.398280712	7.293628729	2.353009545	0.125041397	0.5037382
mmu-miR-212-3p	0.41215905	5.942518413	2.326021787	0.127226654	0.508653244
mmu-miR-690	-0.625405189	5.790284745	2.324591037	0.127343684	0.508653244
mmu-miR-7675-3p	0.428920887	6.709516666	2.326326672	0.127201731	0.508653244
mmu-miR-679-3p	2.455026468	4.528557828	2.314267627	0.128191666	0.510593922
mmu-miR-20a-3p	1.859603624	4.911152155	2.286787143	0.13047977	0.518243594
mmu-miR-6959-3p	0.36258638	6.194123108	2.271538412	0.131769043	0.521894243
mmu-miR-350-3p	-0.619295923	6.62736196	2.227776221	0.135548815	0.535360864
mmu-miR-141-5p	0.352199134	6.294060503	2.211202966	0.137011795	0.539627459
mmu-miR-302d-3p	0.425618783	6.688717909	2.198149354	0.13817654	0.542698945
mmu-miR-874-5p	0.393293042	6.236884282	2.190279075	0.13888415	0.543962919
mmu-miR-8090	0.406266532	6.224396503	2.174648218	0.140301595	0.547992378
mmu-miR-467b-3p	2.621973705	4.119126704	2.157859778	0.141842134	0.552479031
mmu-let-7i-5p	-0.434709915	16.21253909	2.145953136	0.142946235	0.553720307
mmu-miR-744-3p	1.254963486	5.129254923	2.149983817	0.142571392	0.553720307
mmu-miR-8099	0.415501355	5.741015167	2.13470185	0.143998457	0.556268013
mmu-miR-6237	0.33564676	8.273351621	2.117616284	0.145613022	0.560968199
mmu-miR-6404	0.337021282	7.1669714	2.113406998	0.146013919	0.560979909
mmu-miR-6913-5p	0.569193633	5.941232548	2.105457868	0.146774404	0.562369318
mmu-miR-1199-5p	0.306154441	6.654638601	2.089939109	0.14827198	0.565036464
mmu-miR-6973a-3p	0.393067355	6.483668431	2.093086961	0.14796682	0.565036464
mmu-miR-326-3p	-0.344849229	8.176062218	2.070975212	0.150125499	0.570557826
mmu-miR-1906	0.953991576	5.118324355	2.051361683	0.152070128	0.576394839
mmu-miR-129b-5p	0.596535613	5.888884291	2.045679269	0.15263884	0.576638992
mmu-miR-328-5p	-0.316178892	6.355007976	2.040042479	0.153205368	0.576638992
mmu-miR-6981-3p	1.779853914	4.841115649	2.038493814	0.153361434	0.576638992
mmu-miR-214-3p	0.739199141	5.360957971	2.029808903	0.15424	4.01667
mmu-miR-154-5p	1.426299321	4.91162902	2.021806222	0.155054608	0.57991246
mmu-miR-7230-5p	0.640256769	5.520966181	2.014849109	0.155766755	0.581034721
mmu-miR-7650-5p	0.43740679	6.594802081	2.000212717	0.157277134	0.585120735
mmu-miR-1899	0.40707706	5.745222796	1.981444599	0.159238304	0.589747635
mmu-miR-7036b-3p	1.721537251	4.951615895	1.977866997	0.159615295	0.589747635
mmu-miR-7689-5p	0.324207949	6.887165219	1.976348626	0.1597756	0.589747635
mmu-miR-194-2-3p	1.823469715	4.691071524	1.959691646	0.1615463	0.594726588
mmu-miR-194-5p	-0.517382653	5.448124063	1.952057003	0.162365361	0.596185311
mmu-piR-020554	0.317644226	6.424315643	1.938358408	0.163846886	0.598682881
mmu-miR-1969	0.836312254	5.422554572	1.93784019	0.163903235	0.598682881
mmu-miR-7648-3p	0.894008806	5.616468315	1.93401966	0.164319344	0.598682881
mmu-miR-1188-5p	0.295766709	8.063210732	1.914397098	0.166475639	0.603420696
mmu-miR-7075-5p	2.095049065	4.510208308	1.915080528	0.166399996	0.603420696
mmu-miR-7668-5p	0.691637278	5.369526531	1.901501591	0.167910339	0.607060458
mmu-let-7c-1-3p	0.387497008	5.990080582	1.856881624	0.172985137	0.623808296
mmu-miR-7052-3p	0.594999388	5.482535803	1.841536094	0.174771014	0.627041044
mmu-miR-8117	0.392438308	8.561506447	1.84226536	0.174685665	0.627041044
mmu-miR-7034-3p	0.397860249	5.717082064	1.833131005	0.175758174	0.628982298
mmu-miR-6947-5p	0.343912546	6.326463746	1.82231319	0.177038178	0.631959066
mmu-miR-676-3p	0.27304468	7.03826215	1.800442591	0.179658997	0.639694914
mmu-miR-511-5p	0.568583474	5.605042352	1.788842797	0.18106722	0.643085089
mmu-miR-5625-5p	0.373845028	5.983734426	1.777454533	0.182462206	0.646411333
mmu-miR-1945	0.33256748	6.497333097	1.766376837	0.18383111	0.649628736
mmu-miR-1895	0.271441926	7.164403553	1.761585925	0.184426825	0.650104556
mmu-miR-6240	0.322363757	6.522348812	1.757808486	0.184898101	0.650140453
mmu-miR-3064-5p	0.420952962	6.442196012	1.746207626	0.186354198	0.653630395
mmu-miR-369-5p	0.344584053	7.4152137	1.742051777	0.186879063	0.65384486
mmu-miR-6364	-0.313414221	7.527611784	1.725129694	0.189034078	0.659004277
mmu-miR-701-5p	0.927023685	6.015767436	1.723146984	0.189288463	0.659004277
mmu-miR-7024-5p	0.331808393	6.486798877	1.700120306	0.192272244	0.667743509
mmu-miR-3535	0.339419636	6.734421923	1.683767243	0.194424626	0.670265825
mmu-miR-5617-5p	1.688152924	4.656642072	1.684747178	0.194294857	0.670265825
mmu-miR-6956-5p	0.371632701	6.427505657	1.688111197	0.193850142	0.670265825
mmu-miR-1897-3p	0.295945632	6.210669369	1.669344054	0.196346416	0.670343966
mmu-miR-23b-3p	-0.356104966	10.21524728	1.670609193	0.196176958	0.670343966
mmu-miR-5709-5p	1.359947634	4.985556664	1.669324941	0.196348977	0.670343966
mmu-miR-6982-5p	0.389930187	6.143418398	1.672649336	0.195904053	0.670343966
mmu-miR-200b-3p	0.526673878	5.569138044	1.651094683	0.198810004	0.677106537
mmu-miR-322-3p	-0.362406525	6.120900824	1.636030644	0.200870951	0.682477206
mmu-miR-126a-5p	-1.109480967	5.169445815	1.620219663	0.203061161	0.688260187
mmu-miR-3098-5p	0.529072352	6.224144292	1.614080276	0.203919188	0.689510924
mmu-miR-1930-5p	2.053628908	4.532570769	1.596428813	0.206410035	0.695048951
mmu-miR-377-5p	1.853247713	4.617236193	1.595494226	0.206542915	0.695048951
mmu-miR-1191a	-0.312632056	6.245732162	1.571738401	0.209954735	0.696240381
mmu-miR-130a-3p	0.657686403	6.850493343	1.55820076	0.211928858	0.696240381
mmu-miR-205-5p	1.988323356	4.596874787	1.552174386	0.21281473	0.696240381
mmu-miR-3080-5p	0.296645596	6.290240549	1.584160437	0.208162433	0.696240381
mmu-miR-3109-5p	2.230151081	4.32324113	1.570181989	0.210180586	0.696240381
mmu-miR-3620-5p	0.909534829	5.179220342	1.550095907	0.213121283	0.696240381
mmu-miR-499-3p	1.342123463	4.951398471	1.548776174	0.213316202	0.696240381
mmu-miR-5099	-0.495713026	5.616142623	1.549572144	0.213198615	0.696240381
mmu-miR-5625-3p	0.341052544	6.200970168	1.572638117	0.209824308	0.696240381
mmu-miR-6906-5p	1.320321018	5.010612121	1.57923263	0.208871262	0.696240381
mmu-miR-6953-5p	0.62908002	5.43003412	1.553887427	0.212562468	0.696240381
mmu-miR-8109	0.766848651	5.680156037	1.566906478	0.210656837	0.696240381
mmu-miR-92a-2-5p	0.71140125	5.623275883	1.56202449	0.211369042	0.696240381
mmu-miR-1952	1.702779233	4.778962219	1.544188073	0.213995494	0.696844449
mmu-miR-6367	0.374484343	6.357020165	1.513459228	0.218611997	0.710237132
mmu-miR-291b-5p	0.908977858	5.176751367	1.498119753	0.220960895	0.714194464
mmu-miR-3569-5p	0.321437034	5.765117637	1.499539087	0.220742295	0.714194464
mmu-miR-6340	0.346670125	5.802039389	1.494227191	0.221561744	0.714194464
mmu-miR-669h-5p	1.699385577	4.366698668	1.492324486	0.221856153	0.714194464
mmu-miR-1247-5p	0.289865605	6.857547164	1.483360624	0.223249461	0.714583629
mmu-miR-3074-5p	-0.420231462	8.464991812	1.481772315	0.223497433	0.714583629
mmu-miR-6399	0.361092461	5.896424621	1.483596027	0.223212737	0.714583629
mmu-miR-598-3p	-0.282987534	7.029199138	1.474412889	0.224650728	0.716645987
mmu-miR-6957-5p	0.612048875	5.421492929	1.467498589	0.225740775	0.718497726
mmu-miR-128-2-5p	1.813273537	4.446476198	1.439754382	0.230179091	0.723038845
mmu-miR-181c-3p	-0.353172371	6.403001421	1.450428529	0.228459204	0.723038845
mmu-miR-1896	0.278879821	6.523539999	1.441276811	0.229932836	0.723038845
mmu-miR-191-3p	-0.30493784	6.454722867	1.452288968	0.228161023	0.723038845
mmu-miR-5120	1.425486755	4.658792372	1.43935166	0.230244285	0.723038845
mmu-miR-7004-5p	0.52777967	5.666847343	1.445602279	0.229234917	0.723038845
mmu-miR-190a-3p	0.562761551	5.497856126	1.419024877	0.23356397	0.727113707
mmu-miR-2136	0.500089923	5.623320577	1.426307248	0.232368044	0.727113707
mmu-miR-219b-5p	0.345277858	5.853685835	1.417319226	0.23384515	0.727113707
mmu-miR-343	0.668849431	5.306828324	1.415652546	0.2341203	0.727113707
mmu-miR-5124a	0.308688026	6.306522913	1.424354173	0.232688055	0.727113707
mmu-miR-668-3p	0.291764962	6.925392594	1.410884329	0.234909645	0.727961757
mmu-miR-3059-3p	0.325934723	5.918444465	1.394987687	0.237564601	0.730173731
mmu-miR-3066-3p	0.48415886	5.413004444	1.394213347	0.237694853	0.730173731
mmu-miR-30f	-0.313615524	5.889656497	1.399695473	0.236774565	0.730173731
mmu-miR-6385	0.324484444	6.176438363	1.397036222	0.237220435	0.730173731
mmu-miR-3069-5p	0.463748377	5.705691731	1.38472685	0.239297631	0.731908155
mmu-miR-770-3p	0.30720044	7.002154187	1.387634595	0.238804966	0.731908155
mmu-miR-3965	1.320039309	4.830902969	1.378860314	0.240295373	0.733368994
mmu-miR-7675-5p	0.500687305	5.560719936	1.374698653	0.241006228	0.733949851
mmu-miR-877-3p	-0.282614469	6.461452666	1.365572796	0.242573997	0.737132191
mmu-miR-150-3p	1.949176919	4.323076823	1.36207628	0.243177968	0.737378355
mmu-miR-7013-3p	0.294970457	6.010497969	1.35528451	0.244356392	0.738917607
mmu-miR-7658-3p	0.295632339	6.029143488	1.353118338	0.244733704	0.738917607
mmu-miR-3059-5p	1.080523061	5.019211963	1.339220451	0.24717149	0.740294304
mmu-miR-3073b-5p	1.102521773	4.98095186	1.338550234	0.247289799	0.740294304
mmu-miR-6924-5p	0.71521674	5.394538785	1.338975456	0.247214729	0.740294304
mmu-miR-6977-3p	0.323835075	5.752925746	1.339675665	0.247091173	0.740294304
mmu-miR-485-5p	1.692624986	4.572219332	1.328777311	0.249022852	0.743903011
mmu-miR-511-3p	1.601614189	4.720217058	1.312801109	0.251888125	0.746139194
mmu-miR-6380	0.523927088	5.960796122	1.313809003	0.251706171	0.746139194
mmu-miR-7005-5p	1.088568887	4.999718047	1.31399228	0.251673102	0.746139194
mmu-miR-874-3p	0.447962948	5.423910124	1.318575786	0.250847813	0.746139194
mmu-miR-8091	0.294789923	6.037673575	1.307347416	0.252875482	0.747493564
mmu-miR-7080-5p	0.271553484	6.801252656	1.295617089	0.255015367	0.750671541
mmu-miR-7235-3p	0.299888469	6.119747698	1.297213542	0.25472283	0.750671541
mmu-miR-3969	-1.280803132	4.960845147	1.289876865	0.256070644	0.752207517
mmu-miR-6715-3p	1.525407281	4.595734651	1.286244037	0.256741282	0.75260958
mmu-miR-132-5p	-1.074139746	4.960345905	1.280820262	0.257746577	0.75398895
mmu-miR-7222-5p	0.597733527	5.439349518	1.276294666	0.258589118	0.754887487
mmu-let-7j	-0.318544177	7.977975376	1.255826396	0.262442578	0.756736267
mmu-miR-193b-3p	0.745943866	5.384388978	1.257818784	0.262064369	0.756736267
mmu-miR-3073a-5p	0.533373993	5.586378612	1.260629903	0.261531892	0.756736267
mmu-miR-675-3p	0.797738125	5.230067367	1.262609957	0.261157639	0.756736267
mmu-miR-7013-5p	0.334797772	6.192989544	1.268285529	0.26008856	0.756736267
mmu-miR-7682-3p	0.292497173	6.074528399	1.266064421	0.260506292	0.756736267
mmu-miR-196b-5p	0.533826608	5.466323843	1.242742034	0.264943251	0.759288584
mmu-miR-346-5p	0.315167315	6.014576901	1.245778376	0.264360319	0.759288584
mmu-miR-7034-5p	-0.325947669	6.105540464	1.243057399	0.264882631	0.759288584
mmu-miR-664-5p	-0.305543697	6.896138956	1.231475061	0.267120365	0.763975082
mmu-miR-6933-3p	1.935520179	4.044057623	1.223338784	0.268706408	0.765406132
mmu-miR-696	-0.260292326	6.205687708	1.225718967	0.268241215	0.765406132
mmu-miR-7057-5p	0.634405306	5.232270149	1.211943905	0.270947478	0.770233758
mmu-miR-301a-5p	-0.37257872	5.73347734	1.193528248	0.27461902	0.77753578
mmu-miR-6975-5p	0.320382902	6.0170503	1.195319756	0.274259119	0.77753578
mmu-miR-1192	0.318634137	5.629592092	1.109397963	0.292212856	0.781979428
mmu-miR-1224-5p	0.249765308	6.444187276	1.147840561	0.284001653	0.781979428
mmu-miR-1258-3p	0.380254334	5.798394265	1.157905407	0.281900364	0.781979428
mmu-miR-1291	1.565961158	4.581042691	1.156552988	0.282181569	0.781979428
mmu-miR-148b-5p	-0.502749998	5.417153475	1.117613786	0.290432848	0.781979428
mmu-miR-182-3p	0.679597653	5.562528022	1.111832388	0.291683975	0.781979428
mmu-miR-188-5p	0.268677622	6.095572635	1.134274731	0.286865364	0.781979428
mmu-miR-1938	0.258762849	6.258168068	1.177847411	0.277794656	0.781979428
mmu-miR-3057-5p	0.263564459	6.16249893	1.130999183	0.287562312	0.781979428
mmu-miR-3106-5p	0.293106367	6.4136509	1.150537009	0.283436763	0.781979428
mmu-miR-374b-5p	-1.284464613	4.933123695	1.164041541	0.280628935	0.781979428
mmu-miR-412-5p	1.947860335	4.246232931	1.176483196	0.278073112	0.781979428
mmu-miR-500-5p	0.693088743	5.94425276	1.129311862	0.287922167	0.781979428
mmu-miR-542-3p	-0.264699525	6.049074522	1.153490293	0.282819699	0.781979428
mmu-miR-6392-5p	0.266275168	6.19453821	1.153551526	0.282806923	0.781979428
mmu-miR-6413	0.682010162	5.185889873	1.111632342	0.291727389	0.781979428
mmu-miR-673-5p	1.150032077	5.045224211	1.157112268	0.282065237	0.781979428
mmu-miR-6937-5p	0.255819151	6.516145432	1.172036967	0.278983094	0.781979428
mmu-miR-6962-5p	0.364956958	5.681084142	1.124106165	0.289036005	0.781979428
mmu-miR-697	2.074769655	4.270952604	1.144061558	0.284795733	0.781979428
mmu-miR-6971-3p	0.816234172	5.838381116	1.11632991	0.290710094	0.781979428
mmu-miR-6988-3p	-0.756452863	5.461924006	1.12787379	0.288229318	0.781979428
mmu-miR-7047-3p	0.267742376	6.125038336	1.116865778	0.290594335	0.781979428
mmu-miR-7116-3p	0.541283014	6.090998844	1.10912725	0.292271744	0.781979428
mmu-miR-7117-3p	1.741579248	4.392588117	1.109573012	0.292174785	0.781979428
mmu-miR-721	1.310117223	4.902999594	1.130398604	0.287690332	0.781979428
mmu-miR-7659-3p	0.963034143	5.105373542	1.157116902	0.282064273	0.781979428
mmu-miR-881-3p	1.491120018	4.51128824	1.166789934	0.280061806	0.781979428
mmu-miR-99b-3p	-0.274873251	6.527835752	1.116941749	0.290577929	0.781979428
mmu-miR-3077-3p	0.424838994	5.540006652	1.10600616	0.292951771	0.78231439
mmu-miR-199a-3p	0.254416404	6.910007763	1.100477113	0.294161422	0.782580387
mmu-miR-666-5p	0.255386817	6.627742163	1.101926548	0.293843696	0.782580387
mmu-miR-7682-5p	0.936060951	5.083519109	1.091963489	0.296036572	0.786085814
mmu-miR-6972-5p	-0.968724557	5.054496233	1.089133076	0.296663371	0.786269461
mmu-miR-340-3p	-0.296958423	6.103232173	1.079265687	0.298861885	0.788483674
mmu-miR-670-3p	0.550637086	5.32272823	1.076575394	0.299464929	0.788483674
mmu-miR-6985-5p	0.98301846	5.20911267	1.080073181	0.298681186	0.788483674
mmu-miR-7060-3p	0.746375609	5.479356507	1.075369976	0.299735638	0.788483674
mmu-miR-6957-3p	1.523752357	4.578760103	1.069598576	0.301036136	0.790430077
mmu-piR-000622	0.373502606	6.612480041	1.039838264	0.30785909	0.794091611
mmu-miR-1930-3p	-1.064181648	4.810215534	1.054631073	0.304442915	0.794091611
mmu-miR-3077-5p	0.253061191	6.841434252	1.059009123	0.30344129	0.794091611
mmu-miR-3086-3p	0.665460467	5.314693478	1.042774301	0.30717712	0.794091611
mmu-miR-331-5p	0.360869192	5.556786827	1.043013969	0.307121537	0.794091611
mmu-miR-411-5p	-1.172609267	4.866796838	1.039754638	0.307878543	0.794091611
mmu-miR-706	0.49730738	5.407151967	1.05520177	0.304312107	0.794091611
mmu-miR-7215-5p	0.239791858	7.095139905	1.038964216	0.30806249	0.794091611
mmu-miR-7226-5p	0.448472206	5.568465436	1.04563026	0.306515628	0.794091611
mmu-miR-743a-3p	0.305368567	5.756253802	1.045452904	0.306556653	0.794091611
mmu-miR-669n	1.042690248	4.87156296	1.031239176	0.309867799	0.79583533
mmu-miR-6976-5p	0.347661223	6.414511519	1.033571879	0.30932121	0.79583533
mmu-miR-344g-5p	1.64209968	4.374736418	1.028822589	0.310435368	0.795843398
mmu-miR-206-5p	1.867330562	4.100939208	1.020429964	0.312417042	0.796376171
mmu-miR-219b-3p	1.057604291	4.93322198	1.016845617	0.313268408	0.796376171
mmu-miR-3105-5p	0.25106271	6.309130181	1.024591902	0.311432268	0.796376171
mmu-miR-6912-5p	0.690575514	5.75243264	1.016010443	0.313467216	0.796376171
mmu-miR-6973a-5p	1.690073075	4.265635945	1.017355332	0.313147154	0.796376171
mmu-miR-1b-5p	-0.528310278	6.351923522	1.010622387	0.314753781	0.79820653
mmu-miR-341-5p	0.630925398	5.459438194	0.997117975	0.31800888	0.803570825
mmu-miR-7671-3p	1.42368645	4.488901932	0.99875754	0.317611334	0.803570825
mmu-miR-6403	0.893479187	5.098866737	0.983433592	0.321352575	0.810567319
mmu-miR-101b-5p	1.17085429	4.944206526	0.950310742	0.329640213	0.822237001
mmu-miR-147-5p	0.204849054	6.879127327	0.947893551	0.330256056	0.822237001
mmu-miR-190b-5p	0.237045807	7.091876499	0.955646283	0.328286237	0.822237001
mmu-miR-3062-5p	0.408849385	5.734458541	0.944093225	0.331227387	0.822237001
mmu-miR-3095-3p	1.426992669	4.666484413	0.960154823	0.327147873	0.822237001
mmu-miR-6907-3p	1.264489496	4.755276296	0.955400933	0.328348336	0.822237001
mmu-miR-7063-5p	1.40373098	4.669344419	0.949822286	0.329764537	0.822237001
mmu-miR-710	0.233190611	6.163121073	0.945007977	0.330993237	0.822237001
mmu-miR-764-5p	1.607127681	4.350726512	0.962444123	0.32657185	0.822237001
mmu-miR-363-5p	0.206437243	7.45155849	0.931441201	0.33448871	0.828873604
mmu-miR-652-5p	1.586337398	4.337549896	0.926322158	0.335820437	0.829726278
mmu-miR-7040-5p	1.079779874	4.875119761	0.925596777	0.33600972	0.829726278
mmu-miR-410-5p	0.408992017	5.495708422	0.910937643	0.339865757	0.837780974
mmu-miR-106b-5p	0.221396752	6.831523263	0.906903303	0.340937401	0.838166419
mmu-miR-7045-5p	0.213280932	6.9733138	0.905876	0.34121101	0.838166419
mmu-miR-6986-5p	0.791236848	5.054338539	0.893830319	0.344441434	0.8446303
mmu-miR-3108-3p	0.488290509	5.569222831	0.885808883	0.346615594	0.847530343
mmu-miR-381-3p	-0.671135812	5.325281764	0.885035312	0.346826247	0.847530343
mmu-miR-1251-3p	0.744486557	5.277136326	0.864941678	0.352359483	0.858077497
mmu-miR-3089-5p	1.23526509	4.644418929	0.865955212	0.352077516	0.858077497
mmu-miR-7669-3p	0.615970801	5.291106397	0.860012488	0.353735197	0.859942462
mmu-miR-145b	1.383425895	4.516107002	0.843749151	0.358326709	0.868245693
mmu-miR-6994-3p	1.481865829	4.406193181	0.843554121	0.358382265	0.868245693
mmu-miR-6920-5p	0.90380518	4.954367351	0.838686106	0.359772816	0.870119503
mmu-miR-6979-5p	0.5409008	5.526111038	0.830484661	0.362132422	0.874326566
mmu-miR-3065-5p	-0.281912979	5.881951387	0.820097641	0.365151619	0.880109031
mmu-miR-335-5p	-0.460205487	5.37559438	0.812476825	0.367388989	0.880591991
mmu-miR-6418-5p	0.577290406	5.432527119	0.80908706	0.3683903	0.880591991
mmu-miR-7002-5p	0.237606401	6.026125672	0.810595809	0.367944158	0.880591991
mmu-miR-7028-5p	0.270106981	5.935062467	0.810261022	0.368043091	0.880591991
mmu-miR-7077-5p	1.009450064	4.897637634	0.808802047	0.368474663	0.880591991
mmu-miR-15b-3p	-0.560978555	5.321443981	0.79870944	0.371479506	0.883275625
mmu-miR-3104-3p	0.758734956	5.167738617	0.794543541	0.372729785	0.883275625
mmu-miR-33-5p	0.368874398	5.841481089	0.801342266	0.370692357	0.883275625
mmu-miR-5107-3p	-0.322610767	5.865361106	0.798541105	0.371529913	0.883275625
mmu-miR-6935-3p	1.61056939	4.293671533	0.794602414	0.372712075	0.883275625
mmu-miR-450a-2-3p	1.362914842	4.400125599	0.783468192	0.376082538	0.889725467
mmu-miR-6998-5p	0.557696182	5.202865966	0.778574367	0.377577504	0.890274717
mmu-miR-802-5p	0.256885627	6.020623332	0.780120027	0.377104434	0.890274717
mmu-miR-341-3p	0.203662614	6.308278447	0.769351603	0.380417714	0.890408466
mmu-miR-376a-5p	0.480298639	5.296019754	0.775962021	0.378378949	0.890408466
mmu-miR-6409	-0.24300485	6.112305406	0.770839648	0.379957426	0.890408466
mmu-miR-700-5p	0.315473251	5.524766926	0.768144414	0.380791706	0.890408466
mmu-miR-7119-3p	0.21612201	6.744311106	0.771955295	0.379612845	0.890408466
mmu-miR-7021-5p	0.818400282	5.233883642	0.75799565	0.383956508	0.894840786
mmu-miR-7058-5p	0.26580096	5.879085014	0.759504207	0.383483724	0.894840786
mmu-miR-1901	0.302525459	5.47378373	0.750231751	0.386402867	0.899056176
mmu-miR-133b-3p	1.283749346	4.537066983	0.743716915	0.388472813	0.902383305
mmu-miR-196a-2-3p	0.445562226	5.413508271	0.738780898	0.39005168	0.903075318
mmu-miR-7055-5p	0.240002295	6.144940416	0.739603489	0.389787924	0.903075318
mmu-miR-7653-3p	0.176514746	8.172127187	0.728172144	0.39347631	0.909510815
mmu-miR-1931	-1.114572921	4.757258671	0.72113937	0.395770429	0.911824028
mmu-miR-450b-3p	-0.466085025	5.283472613	0.721488594	0.395656057	0.911824028
mmu-miR-7078-5p	0.48802268	5.476219782	0.718147983	0.396752077	0.9125945
mmu-miR-684	0.710949606	5.011386523	0.716158158	0.397407002	0.91261217
mmu-miR-6983-3p	-1.095507154	4.726639125	0.713822345	0.398177799	0.912895442
mmu-miR-7221-3p	0.228109405	6.537025776	0.710594469	0.399246533	0.913859759
mmu-miR-10b-5p	-1.465026669	4.297899734	0.705342542	0.400994325	0.914528773
mmu-miR-6406	0.905869663	4.841233471	0.701938132	0.402133219	0.914528773
mmu-miR-671-5p	-0.231287084	6.69800333	0.703105887	0.401742035	0.914528773
mmu-miR-6941-5p	0.185513759	7.544777953	0.706233472	0.400697051	0.914528773
mmu-miR-128-1-5p	0.255081377	5.780805542	0.697359413	0.403672395	0.916550848
mmu-miR-1957a	0.18878647	6.333178461	0.69339465	0.405012129	0.916640613
mmu-miR-1966-5p	-0.963414723	4.78377075	0.695118678	0.404428766	0.916640613
mmu-miR-138-1-3p	1.258071629	4.843458986	0.689570759	0.40631042	0.917112177
mmu-miR-485-3p	0.311637885	5.562225801	0.688061181	0.406824629	0.917112177
mmu-miR-6999-3p	1.286202306	4.609304366	0.68704359	0.407171789	0.917112177
mmu-miR-351-3p	0.252397401	6.2055676	0.679820318	0.409648604	0.921219348
mmu-miR-384-5p	-0.320394941	5.658989548	0.673504257	0.411832525	0.924655828
mmu-miR-192-3p	-0.464736635	5.256050443	0.669627588	0.413181477	0.92620967
mmu-miR-7650-3p	0.69701564	5.003273051	0.666857909	0.414149232	0.926905425
mmu-miR-149-3p	0.207768312	6.467286892	0.656965756	0.417633194	0.927190009
mmu-miR-3109-3p	1.425515868	4.151566358	0.660422532	0.416410813	0.927190009
mmu-miR-378b	-0.271593296	5.843129997	0.660544944	0.416367623	0.927190009
mmu-miR-6345	0.890444702	4.931385528	0.656838451	0.417678313	0.927190009
mmu-miR-6349	0.196256238	6.478801109	0.656956385	0.417636515	0.927190009
mmu-miR-7220-5p	0.758938733	5.010017522	0.655306375	0.418221876	0.927190009
mmu-miR-125b-1-3p	0.275091988	7.092575772	0.646000728	0.421546163	0.930202607
mmu-miR-7009-5p	-0.229967903	6.010717917	0.647183799	0.421121348	0.930202607
mmu-miR-7239-5p	-0.504187598	6.23417988	0.645962488	0.421559905	0.930202607
mmu-miR-3083-3p	0.988551711	4.529453383	0.626987939	0.428462315	0.932334735
mmu-miR-335-3p	0.866051767	4.939702861	0.637069852	0.424773842	0.932334735
mmu-miR-378c	0.203435968	6.278332065	0.639479454	0.423899357	0.932334735
mmu-miR-6938-5p	0.199970874	6.094161374	0.62694741	0.42847724	0.932334735
mmu-miR-6949-3p	0.337811328	5.754653519	0.631920324	0.4266518	0.932334735
mmu-miR-6960-3p	0.199774218	6.402073432	0.632179103	0.42655713	0.932334735
mmu-miR-7008-5p	0.518666551	5.311752949	0.627925734	0.428117191	0.932334735
mmu-miR-7230-3p	0.544814997	5.683187862	0.639951955	0.423728195	0.932334735
mmu-miR-7233-3p	0.721606218	5.063570173	0.632297528	0.426513816	0.932334735
mmu-miR-7676-5p	0.207034533	5.803365052	0.622439167	0.430142318	0.934515667
mmu-miR-7090-5p	0.994906398	4.773279524	0.617666041	0.431915924	0.936925313
mmu-miR-1936	1.234757079	4.057349263	0.606397218	0.436147555	0.938192053
mmu-miR-434-5p	0.45906833	5.524608533	0.608264498	0.435442007	0.938192053
mmu-miR-468-5p	0.242192318	5.665000051	0.605486797	0.436492189	0.938192053
mmu-miR-496a-3p	1.475503813	3.971025631	0.610060431	0.434765058	0.938192053
mmu-miR-497a-5p	-1.28212306	4.252005182	0.606041373	0.436282208	0.938192053
mmu-miR-5620-5p	0.881121664	4.846134426	0.611726113	0.434138637	0.938192053
mmu-let-7a-2-3p	0.20036308	6.08275429	0.594403516	0.440721341	0.939946829
mmu-miR-1929-3p	1.106706666	4.600731318	0.597248536	0.439629764	0.939946829
mmu-miR-34b-3p	-0.305558819	6.059808767	0.596389325	0.439958988	0.939946829
mmu-miR-6400	-1.378293789	4.369466707	0.591163222	0.44196966	0.939946829
mmu-miR-7020-5p	0.767586104	5.05699217	0.592193317	0.441572228	0.939946829
mmu-miR-7062-5p	0.328468296	5.567658545	0.589424811	0.442641627	0.939946829
mmu-miR-7118-5p	-0.18951921	6.26148091	0.59054127	0.442209889	0.939946829
mmu-miR-878-5p	0.824452662	5.04499348	0.600838165	0.438258407	0.939946829
mmu-miR-26b-3p	-0.199561538	6.933228857	0.582945355	0.445160146	0.942456166
mmu-miR-7030-5p	0.568664806	5.208145163	0.584466956	0.444566724	0.942456166
mmu-miR-105	-0.171208014	6.074025214	0.502255447	0.478510771	0.946044986
mmu-miR-1193-5p	1.040728756	4.496451469	0.483073049	0.487033639	0.946044986
mmu-miR-125a-3p	-0.450642961	5.398989501	0.533136851	0.46529104	0.946044986
mmu-miR-127-5p	0.66590103	5.097185047	0.509795421	0.47522743	0.946044986
mmu-miR-134-3p	0.237504147	5.81295894	0.481273053	0.487846241	0.946044986
mmu-miR-135a-5p	-0.662387703	5.138250135	0.565507126	0.452049809	0.946044986
mmu-miR-1894-5p	0.496987782	5.331779153	0.493477639	0.482380097	0.946044986
mmu-miR-1929-5p	0.340434883	5.545242284	0.495769803	0.481364754	0.946044986
mmu-miR-196b-3p	0.704503028	4.88230995	0.484108621	0.486567151	0.946044986
mmu-miR-2183	0.163831948	7.422951816	0.573648529	0.44881272	0.946044986
mmu-miR-25-5p	-0.217668063	5.967527319	0.51655711	0.472314027	0.946044986
mmu-miR-29b-2-5p	0.259080618	5.468228241	0.519889858	0.470888669	0.946044986
mmu-miR-3058-3p	0.486513253	5.383241788	0.541041743	0.462001315	0.946044986
mmu-miR-3079-5p	-0.194440283	5.992660511	0.500389044	0.479329229	0.946044986
mmu-miR-32-3p	0.338931252	5.483522006	0.50553414	0.47707851	0.946044986
mmu-miR-325-5p	-1.231598613	3.985360913	0.482621918	0.48723709	0.946044986
mmu-miR-326-5p	0.331527935	5.589930478	0.548683478	0.458856124	0.946044986
mmu-miR-344f-3p	1.151901347	4.396458665	0.500189092	0.479417048	0.946044986
mmu-miR-345-5p	0.198492481	6.306543649	0.501629666	0.478784935	0.946044986
mmu-miR-3544-3p	1.206938379	4.437280247	0.564454843	0.452470867	0.946044986
mmu-miR-374c-3p	-0.938200696	4.605459955	0.518795272	0.471356038	0.946044986
mmu-miR-383-3p	-0.212190951	6.079829191	0.552392873	0.457341613	0.946044986
mmu-miR-429-3p	0.453099099	5.231856771	0.546397566	0.459793394	0.946044986
mmu-miR-483-3p	0.399571085	5.327933652	0.489345643	0.484219343	0.946044986
mmu-miR-488-5p	0.206963354	6.22195359	0.518613802	0.471433594	0.946044986
mmu-miR-490-3p	0.621045163	5.202681017	0.495214048	0.481610611	0.946044986
mmu-miR-500-3p	-0.437069318	5.258526045	0.517961803	0.471712416	0.946044986
mmu-miR-5119	-0.189162243	6.330355855	0.511353557	0.474553498	0.946044986
mmu-miR-5127	0.395598681	6.406748195	0.541238201	0.461920028	0.946044986
mmu-miR-6351	1.252170436	4.179159916	0.512727387	0.473960569	0.946044986
mmu-miR-6356	0.179333481	7.030266735	0.548612021	0.458885377	0.946044986
mmu-miR-6369	0.170950902	6.56545317	0.52566449	0.468435323	0.946044986
mmu-miR-6410	1.037932551	4.519808667	0.576585624	0.447653768	0.946044986
mmu-miR-653-5p	0.306707665	5.537243569	0.52889751	0.467070738	0.946044986
mmu-miR-664-3p	-0.147375147	7.467608854	0.525982837	0.468300672	0.946044986
mmu-miR-665-5p	1.394966599	4.082905746	0.528760004	0.467128646	0.946044986
mmu-miR-669a-5p	-0.194693503	6.282977673	0.519109813	0.471221658	0.946044986
mmu-miR-6769b-5p	0.200738893	5.780804171	0.556833586	0.45553886	0.946044986
mmu-miR-6912-3p	0.456538301	5.413987594	0.490007942	0.483923762	0.946044986
mmu-miR-6913-3p	0.690686697	5.032110267	0.558703164	0.45478323	0.946044986
mmu-miR-6929-3p	0.81772444	5.165828349	0.540592481	0.462187287	0.946044986
mmu-miR-6950-3p	0.449201007	5.345543096	0.479929101	0.488454433	0.946044986
mmu-miR-6969-5p	1.239467128	3.993280808	0.530017019	0.466599704	0.946044986
mmu-miR-6983-5p	-0.192049761	6.358887621	0.487445581	0.48506899	0.946044986
mmu-miR-6994-5p	0.180919048	6.329459237	0.563461275	0.452868994	0.946044986
mmu-miR-7036a-5p	0.231719829	5.97558034	0.505802787	0.476961464	0.946044986
mmu-miR-7039-5p	0.175699912	6.863214925	0.520100631	0.470798759	0.946044986
mmu-miR-7047-5p	0.51932976	5.474260112	0.482337245	0.487365544	0.946044986
mmu-miR-7050-5p	1.068450831	4.497637004	0.508802539	0.475657688	0.946044986
mmu-miR-7070-5p	0.316163588	5.655131483	0.526811177	0.467950601	0.946044986
mmu-miR-7078-3p	0.522357518	5.181766907	0.525207525	0.468628714	0.946044986
mmu-miR-711	-1.012405705	4.70803035	0.51810415	0.47165152	0.946044986
mmu-miR-7117-5p	-0.549330085	4.980760192	0.548298785	0.459013644	0.946044986
mmu-miR-7119-5p	1.169805242	4.222733161	0.514205003	0.473324186	0.946044986
mmu-miR-7217-3p	-0.51868294	6.226670527	0.496668892	0.48096745	0.946044986
mmu-miR-764-3p	1.135023551	4.425008117	0.547099782	0.459505149	0.946044986
mmu-miR-7654-5p	0.203759002	5.819766557	0.54195766	0.461622539	0.946044986
mmu-miR-7664-3p	1.205674173	4.506661273	0.537405994	0.463509759	0.946044986
mmu-miR-7665-5p	0.354561601	5.505911127	0.533012071	0.465343268	0.946044986
mmu-miR-7671-5p	0.606615609	5.239042159	0.509676145	0.475279084	0.946044986
mmu-miR-8105	0.381219446	5.51770053	0.492706452	0.482722496	0.946044986
mmu-miR-871-5p	1.104742663	4.755387501	0.523824639	0.469214744	0.946044986
mmu-miR-202-3p	-0.32136388	5.521025151	0.459129228	0.498031211	0.948292412
mmu-miR-3060-3p	0.18407817	5.936283625	0.474178287	0.491071215	0.948292412
mmu-miR-3100-5p	0.424788651	5.201575543	0.471772384	0.492172917	0.948292412
mmu-miR-362-3p	0.190410399	6.006775886	0.456997657	0.499030475	0.948292412
mmu-miR-466l-3p	1.078071715	4.564678735	0.471614572	0.492245326	0.948292412
mmu-miR-489-5p	1.121657706	4.396834648	0.466825332	0.494451301	0.948292412
mmu-miR-541-5p	-0.162706322	7.474020992	0.459470217	0.497871672	0.948292412
mmu-miR-6416-3p	0.597119169	5.145769578	0.46863605	0.493615319	0.948292412
mmu-miR-7007-5p	0.580294046	5.138079667	0.46826234	0.493787661	0.948292412
mmu-miR-7029-3p	1.221543612	4.214923048	0.45725268	0.498910743	0.948292412
mmu-miR-7056-5p	-0.423558935	5.358102228	0.458535016	0.498309432	0.948292412
mmu-miR-7647-5p	1.191258297	4.114204886	0.47002957	0.492973565	0.948292412
mmu-miR-7676-3p	-0.919795468	4.541546007	0.46562796	0.495005417	0.948292412
mmu-miR-770-5p	-0.156107562	6.232878098	0.459348024	0.497928833	0.948292412
mmu-miR-7673-3p	-0.343421981	5.381468026	0.454843536	0.500043766	0.948939044
mmu-let-7k	-0.18486684	6.923254985	0.385152839	0.534858344	0.949969338
mmu-miR-1193-3p	0.79594203	4.759223021	0.379927161	0.537642221	0.949969338
mmu-miR-1306-3p	-0.152290291	6.243419111	0.420586811	0.516644382	0.949969338
mmu-miR-1898	0.129267449	7.034645539	0.392032306	0.531233065	0.949969338
mmu-miR-1927	0.35738283	5.272954967	0.402654969	0.525721296	0.949969338
mmu-miR-194-1-3p	0.621263232	5.275502754	0.443555051	0.505411556	0.949969338
mmu-miR-1943-3p	0.454757552	5.199345055	0.432617768	0.510707237	0.949969338
mmu-miR-1947-5p	-0.472268981	5.192253912	0.39598914	0.529167936	0.949969338
mmu-miR-195b	0.5599612	5.219923895	0.435949968	0.509083739	0.949969338
mmu-miR-1967	0.247436485	5.853541139	0.406612532	0.523693877	0.949969338
mmu-miR-196a-5p	0.82828252	4.569226815	0.387371736	0.533684174	0.949969338
mmu-miR-19a-5p	0.952590292	4.509549018	0.422698316	0.515593699	0.949969338
mmu-miR-200a-5p	0.298165271	5.991955146	0.451177579	0.501776271	0.949969338
mmu-miR-203-5p	0.135016538	7.675550458	0.407833359	0.52307126	0.949969338
mmu-miR-219c-5p	0.143315188	6.346315619	0.398636232	0.527794405	0.949969338
mmu-miR-3071-5p	0.174977404	5.937967149	0.382211287	0.536422163	0.949969338
mmu-miR-3110-3p	0.172913708	5.931713885	0.398856438	0.527680432	0.949969338
mmu-miR-323-5p	0.152748742	7.017407161	0.402025965	0.526044815	0.949969338
mmu-miR-344c-5p	0.78251733	4.729569005	0.441066552	0.506608125	0.949969338
mmu-miR-365-3p	0.316639645	5.270278195	0.433667988	0.510194589	0.949969338
mmu-miR-412-3p	0.230015211	5.656666852	0.380357689	0.537411869	0.949969338
mmu-miR-471-5p	0.519370776	5.026027386	0.384643794	0.535128375	0.949969338
mmu-miR-5112	0.477246823	5.415127673	0.410744513	0.521591862	0.949969338
mmu-miR-551b-3p	-0.697127003	4.947427097	0.386363084	0.534217341	0.949969338
mmu-miR-6343	0.93575252	4.518922054	0.390190828	0.532199112	0.949969338
mmu-miR-6363	0.493591486	5.302198264	0.433647548	0.510204558	0.949969338
mmu-miR-6376	0.629298179	5.016387325	0.380559736	0.537303827	0.949969338
mmu-miR-6390	0.274118626	5.727616797	0.404030535	0.525015027	0.949969338
mmu-miR-6392-3p	0.238585604	5.649371213	0.380575286	0.537295514	0.949969338
mmu-miR-6395	1.278869759	3.951764235	0.444053232	0.505172593	0.949969338
mmu-miR-667-3p	0.4547518	5.257426329	0.403671752	0.525199078	0.949969338
mmu-miR-6915-5p	0.154267744	7.153475319	0.405669064	0.524175943	0.949969338
mmu-miR-6926-3p	-0.925301742	4.564435509	0.395494598	0.529425255	0.949969338
mmu-miR-6927-3p	-0.770554175	4.654728921	0.410512519	0.521709486	0.949969338
mmu-miR-6942-5p	0.999325676	4.478792333	0.410843687	0.521541593	0.949969338
mmu-miR-6946-5p	0.993698402	4.678701496	0.414420884	0.519734125	0.949969338
mmu-miR-6954-3p	0.801029126	4.869167984	0.415288059	0.519297625	0.949969338
mmu-miR-6971-5p	0.697161219	4.978049	0.409344323	0.522302489	0.949969338
mmu-miR-6986-3p	0.168360018	6.16678208	0.437175716	0.508488776	0.949969338
mmu-miR-7027-5p	0.595968743	4.965079599	0.396958034	0.528664451	0.949969338
mmu-miR-7036b-5p	0.168447173	5.981458058	0.413787244	0.520053482	0.949969338
mmu-miR-7049-3p	1.045073087	4.583140032	0.432398525	0.51081437	0.949969338
mmu-miR-7070-3p	0.513764311	5.06299014	0.419425206	0.517223995	0.949969338
mmu-miR-7118-3p	0.168561372	6.786041776	0.425851312	0.514031699	0.949969338
mmu-miR-719	1.242152167	4.312142801	0.406794719	0.523600879	0.949969338
mmu-miR-7227-5p	-0.652211917	5.036674624	0.3821095	0.536476424	0.949969338
mmu-miR-7235-5p	0.413333598	5.301717148	0.38262727	0.536200509	0.949969338
mmu-miR-7238-5p	1.04426196	4.234701107	0.40638884	0.523808102	0.949969338
mmu-miR-761	0.161735963	6.160219076	0.424912141	0.514496103	0.949969338
mmu-miR-7684-5p	0.860043572	4.56037304	0.427774076	0.513083201	0.949969338
mmu-miR-804	0.837479672	4.752512732	0.414564977	0.51966155	0.949969338
mmu-miR-8102	0.177245721	5.987538911	0.390291552	0.53214619	0.949969338
mmu-miR-873a-3p	0.846980885	4.673336611	0.431955293	0.511031072	0.949969338
mmu-miR-9768-3p	0.478682349	5.2560627	0.449503598	0.502570782	0.949969338
mmu-miR-9769-3p	0.384390291	5.266771111	0.439358789	0.507432103	0.949969338
mmu-miR-18a-5p	0.157286276	6.635768291	0.37651971	0.539471739	0.952008952
mmu-miR-7664-5p	-0.803037661	4.621095491	0.373632651	0.54103079	0.953566767
mmu-miR-1982-5p	0.953010103	4.652150273	0.367732312	0.544242954	0.95399303
mmu-miR-3091-3p	0.245000537	5.595183217	0.36951061	0.543271149	0.95399303
mmu-miR-5100	0.127068345	6.663867939	0.365166373	0.545650871	0.95399303
mmu-miR-6419	0.161251622	6.302525582	0.364516042	0.546008776	0.95399303
mmu-miR-7016-5p	0.139822663	6.28400772	0.365973435	0.545207314	0.95399303
mmu-miR-7060-5p	0.172508731	5.889992008	0.366376787	0.544985884	0.95399303
mmu-miR-7220-3p	0.134449171	6.95061317	0.368084415	0.544050282	0.95399303
mmu-miR-6238	0.139126086	6.856446023	0.36200137	0.547396821	0.954110771
mmu-miR-7038-3p	-0.20676353	5.643991232	0.361942286	0.547429514	0.954110771
mmu-piR-007729	0.980089325	4.814311015	0.355753833	0.550873958	0.954426445
mmu-miR-188-3p	1.027766942	4.000296241	0.358412411	0.549389267	0.954426445
mmu-miR-1892	0.176098339	5.755450281	0.352841623	0.552508947	0.954426445
mmu-miR-219a-2-3p	-0.213684662	5.69819761	0.353487216	0.552145709	0.954426445
mmu-miR-3104-5p	0.269998039	5.417910181	0.35072552	0.553702718	0.954426445
mmu-miR-3474	0.159628786	6.239651892	0.350954894	0.553573085	0.954426445
mmu-miR-582-5p	-0.385860741	5.362773699	0.357206073	0.55006202	0.954426445
mmu-miR-6715-5p	0.273328832	5.41933629	0.35446098	0.551598675	0.954426445
mmu-miR-7241-3p	0.149914091	7.095521809	0.353498834	0.552139176	0.954426445
mmu-miR-1668	0.588385327	4.960212617	0.348962354	0.554701105	0.954979924
mmu-miR-3072-3p	1.023473309	4.067425674	0.346741413	0.555963558	0.955211552
mmu-miR-6989-5p	0.290814653	5.478810327	0.345246104	0.556816611	0.955211552
mmu-miR-7217-5p	0.616377256	5.097234091	0.345156144	0.556868011	0.955211552
mmu-miR-1946b	0.762621084	4.637467848	0.343358312	0.557897125	0.95581403
mmu-miR-137-3p	-0.130244303	7.532023199	0.340958463	0.559276501	0.956103878
mmu-miR-193a-5p	-0.440871972	5.282648993	0.340705144	0.559422482	0.956103878
mmu-miR-193a-3p	-0.419493958	5.219748477	0.333573995	0.56356213	0.962012837
mmu-miR-129b-3p	0.427385836	5.228325069	0.331807817	0.564596514	0.962613162
mmu-miR-5136	0.162937153	6.122604494	0.330638694	0.565283244	0.962620017
mmu-miR-378d	0.935243209	4.250358278	0.329132062	0.566170609	0.962968104
mmu-miR-7066-5p	0.195442211	5.569184314	0.327321036	0.567240833	0.963625994
mmu-miR-370-3p	-0.139684314	6.054106336	0.324832642	0.568717776	0.963861889
mmu-miR-7669-5p	0.978196951	4.03411612	0.324783743	0.568746874	0.963861889
mmu-miR-10a-3p	0.829207209	4.556680731	0.316235116	0.573879036	0.964154283
mmu-miR-1947-3p	0.198330546	5.475606075	0.315090991	0.574572823	0.964154283
mmu-miR-3067-5p	0.133463365	6.989551206	0.310850361	0.577158838	0.964154283
mmu-miR-3092-3p	0.907545759	4.30441819	0.30928567	0.578118858	0.964154283
mmu-miR-320-5p	0.122602605	6.410570861	0.308677972	0.57849257	0.964154283
mmu-miR-375-3p	0.223088334	5.398647932	0.308885991	0.578364591	0.964154283
mmu-miR-6414	0.81044542	4.684243009	0.322272667	0.570245046	0.964154283
mmu-miR-693-3p	0.936650143	4.165399208	0.321740152	0.570563749	0.964154283
mmu-miR-6934-5p	0.460546838	5.050508907	0.313388238	0.575608431	0.964154283
mmu-miR-700-3p	-0.167591866	6.708134046	0.31083048	0.577171016	0.964154283
mmu-miR-7015-5p	-0.211579515	6.813958708	0.318872888	0.572285787	0.964154283
mmu-miR-7654-3p	-0.1585607	7.594552025	0.318259706	0.57265538	0.964154283
mmu-miR-7687-5p	0.667712246	4.743291291	0.319703861	0.571785668	0.964154283
mmu-miR-7a-2-3p	0.907784216	4.395796157	0.310624299	0.577297343	0.964154283
mmu-miR-432	0.213124811	5.435245287	0.305049278	0.580734156	0.964587821
mmu-miR-487b-5p	0.162319623	5.91724695	0.306419494	0.579885683	0.964587821
mmu-miR-7042-3p	-0.971306381	4.329886068	0.30493504	0.580805007	0.964587821
mmu-miR-23b-5p	-0.167485316	5.84555847	0.302825468	0.582116504	0.964989217
mmu-miR-543-5p	0.222684865	5.568488437	0.30124996	0.583099867	0.964989217
mmu-miR-6353	0.898973295	4.107886736	0.301466222	0.582964688	0.964989217
mmu-miR-3057-3p	0.824050445	4.380987289	0.297700801	0.585327415	0.96640709
mmu-miR-378a-5p	0.860425269	4.569943597	0.298402529	0.584885629	0.96640709
mmu-miR-1249-5p	0.421027628	5.170125059	0.287368365	0.591911901	0.967102992
mmu-miR-148a-5p	0.132295796	6.338871099	0.274765854	0.600152566	0.967102992
mmu-miR-149-5p	0.151974177	5.715618382	0.275132863	0.599909203	0.967102992
mmu-miR-181d-5p	-0.152773741	6.63167245	0.275798401	0.599468411	0.967102992
mmu-miR-1843b-5p	-0.176067201	6.15334982	0.280152429	0.596601327	0.967102992
mmu-miR-302b-5p	0.694404212	4.684189658	0.277980422	0.598027985	0.967102992
mmu-miR-3069-3p	0.764619767	4.622698479	0.288666103	0.591076594	0.967102992
mmu-miR-3092-5p	0.854256371	4.437464125	0.275847432	0.599435965	0.967102992
mmu-miR-582-3p	0.238079499	5.825468838	0.283595867	0.594353986	0.967102992
mmu-miR-6370	0.187107172	5.628249363	0.274939692	0.600037268	0.967102992
mmu-miR-672-5p	0.795798399	4.322718637	0.276495219	0.59900763	0.967102992
mmu-miR-677-5p	0.777784487	4.614549138	0.279585057	0.596973314	0.967102992
mmu-miR-6921-3p	0.937130814	4.185716282	0.290530154	0.589880995	0.967102992
mmu-miR-6932-5p	-0.257812738	5.409461686	0.274923745	0.600047843	0.967102992
mmu-miR-6945-3p	0.933451266	4.123894126	0.277903709	0.598078503	0.967102992
mmu-miR-6993-5p	0.587686464	4.915079585	0.276049541	0.599302256	0.967102992
mmu-miR-7035-5p	0.664336719	4.900662292	0.293464466	0.588008925	0.967102992
mmu-miR-7228-3p	-0.396688388	5.362342485	0.287470675	0.591845959	0.967102992
mmu-miR-7236-3p	0.928536481	4.655821952	0.275409515	0.599725891	0.967102992
mmu-miR-741-5p	0.793566052	4.443282543	0.284743947	0.59360859	0.967102992
mmu-miR-758-5p	1.001240019	3.960207489	0.275268654	0.599819212	0.967102992
mmu-miR-7663-5p	0.250064556	5.370796648	0.27337741	0.601075123	0.967483931
mmu-miR-327	0.557091673	4.968800502	0.271067161	0.602616808	0.967759601
mmu-miR-741-3p	0.693925313	4.621277384	0.270039236	0.603305454	0.967759601
mmu-miR-92a-1-5p	-0.142892329	6.196806685	0.270732587	0.602840769	0.967759601
mmu-miR-7674-3p	0.264742112	5.470496267	0.268360145	0.604433928	0.968467999
mmu-miR-3070-3p	0.838620969	4.501727358	0.265385459	0.60644418	0.968792174
mmu-miR-324-5p	-0.10842283	7.136515852	0.259510755	0.610456472	0.968792174
mmu-miR-3473f	0.144997713	5.789483214	0.264915201	0.606763277	0.968792174
mmu-miR-490-5p	0.370911091	5.194066778	0.262396447	0.608478523	0.968792174
mmu-miR-6339	0.688349112	4.593683149	0.261983994	0.608760389	0.968792174
mmu-miR-6362	0.759771802	4.508114238	0.258957368	0.610837363	0.968792174
mmu-miR-6901-3p	0.892096833	4.15152633	0.257986103	0.611507117	0.968792174
mmu-miR-6963-3p	0.327267143	5.28556415	0.260296888	0.609916262	0.968792174
mmu-miR-7647-3p	-0.395291664	5.108647658	0.263658829	0.60761756	0.968792174
mmu-miR-7678-3p	-0.766097664	4.397433641	0.258445145	0.611190379	0.968792174
mmu-miR-206-3p	0.207527467	5.561296897	0.255268086	0.613389842	0.970684262
mmu-miR-6397	0.212822871	5.848860438	0.253628769	0.61453146	0.971400627
mmu-miR-143-5p	0.296820829	5.264108593	0.251275294	0.616178532	0.972913472
mmu-miR-1199-3p	-0.593090566	4.731446683	0.244636019	0.620877607	0.975726531
mmu-miR-344d-3-5p	-0.11490184	6.250929821	0.242315039	0.622539049	0.975726531
mmu-miR-3473a	0.55069868	4.862783638	0.244000606	0.621331481	0.975726531
mmu-miR-3967	0.293740771	5.242087005	0.243245829	0.621871572	0.975726531
mmu-miR-5622-3p	0.130083156	6.626988559	0.241965231	0.62279031	0.975726531
mmu-miR-6916-5p	0.241916744	5.496279709	0.246867676	0.61928933	0.975726531
mmu-miR-7657-3p	0.291293651	5.232782766	0.241945947	0.622804169	0.975726531
mmu-piR-038323	0.864548294	4.484379552	0.24002732	0.624186384	0.976001428
mmu-miR-1932	-0.782975077	4.477849004	0.236918523	0.626440633	0.976001428
mmu-miR-3075-5p	0.722998951	4.394712341	0.237369616	0.626112405	0.976001428
mmu-miR-362-5p	-0.159284997	5.939485258	0.239178451	0.624800112	0.976001428
mmu-miR-7232-3p	0.739351399	4.339771023	0.237231532	0.626212838	0.976001428
mmu-miR-3088-5p	0.554194296	4.860051493	0.23468153	0.628074064	0.976388567
mmu-miR-5627-5p	0.235414336	5.546396965	0.234850631	0.627950253	0.976388567
mmu-miR-130b-3p	0.555131441	4.845494716	0.231437272	0.630460155	0.976866834
mmu-miR-540-5p	0.12437049	6.199319581	0.231514189	0.630403346	0.976866834
mmu-miR-6378	-0.490680304	4.928439258	0.23292473	0.629363614	0.976866834
mmu-miR-1956	0.341675928	5.253604616	0.227599528	0.633309483	0.978284897
mmu-miR-7085-3p	0.413677882	5.137400676	0.228476414	0.632655853	0.978284897
mmu-miR-7088-3p	0.838060775	4.156771632	0.227402157	0.633456816	0.978284897
mmu-piR-000619	0.869179169	7.059860838	0.147339888	0.70109053	0.979722533
mmu-piR-000691	-0.197555924	8.319752677	0.161399097	0.687871655	0.979722533
mmu-miR-103-2-5p	0.615402226	4.083509896	0.18288661	0.66890418	0.979722533
mmu-miR-1258-5p	0.089177958	6.700199666	0.17155547	0.678733096	0.979722533
mmu-miR-1298-5p	-0.122256185	6.969776061	0.178047111	0.673056922	0.979722533
mmu-miR-130b-5p	0.100784466	5.951034392	0.144664665	0.703687046	0.979722533
mmu-miR-133c	-0.445110201	4.976658266	0.161636143	0.687654606	0.979722533
mmu-miR-138-2-3p	0.117226737	6.557264829	0.222609117	0.637059053	0.979722533
mmu-miR-145a-5p	0.548379634	4.181738732	0.149408006	0.699101732	0.979722533
mmu-miR-181a-2-3p	0.79527724	4.560917134	0.216503916	0.641716769	0.979722533
mmu-miR-1902	0.128637367	5.666358029	0.145457152	0.702915028	0.979722533
mmu-miR-1955-3p	0.103340266	6.15222001	0.185517044	0.666674232	0.979722533
mmu-miR-1957b	-0.394388977	5.167313706	0.21132169	0.645733443	0.979722533
mmu-miR-1968-5p	0.623890057	4.542609378	0.170932642	0.679284266	0.979722533
mmu-miR-19a-3p	-0.421960742	5.138640395	0.191979527	0.661274156	0.979722533
mmu-miR-19b-2-5p	0.106483164	5.856514959	0.159247092	0.689850649	0.979722533
mmu-miR-208b-3p	0.165171668	5.775936197	0.151018895	0.697563561	0.979722533
mmu-miR-211-3p	-0.108567651	6.532163022	0.14955551	0.698960492	0.979722533
mmu-miR-219a-1-3p	0.110350848	6.611661586	0.181602678	0.669999527	0.979722533
mmu-miR-21a-3p	-0.12400692	5.651155603	0.166393481	0.68333713	0.979722533
mmu-miR-223-5p	-0.600291039	4.573552142	0.169322789	0.680714369	0.979722533
mmu-miR-224-3p	0.573227877	4.682814347	0.189567343	0.663276959	0.979722533
mmu-miR-294-3p	0.112591498	6.208215963	0.163612366	0.685852243	0.979722533
mmu-miR-299a-5p	0.473326695	4.867577936	0.159811222	0.68933038	0.979722533
mmu-miR-3061-5p	0.601718648	4.705082864	0.195039196	0.658755218	0.979722533
mmu-miR-3070-5p	0.537391444	4.784686905	0.215425756	0.642547587	0.979722533
mmu-miR-3081-5p	0.103166338	6.350422728	0.156770439	0.69214747	0.979722533
mmu-miR-3082-3p	-0.61477998	4.629038021	0.213760393	0.643835877	0.979722533
mmu-miR-3084-3p	-0.628336927	4.531507422	0.214553691	0.643221441	0.979722533
mmu-miR-30d-3p	0.273591067	5.511908472	0.160987793	0.688248703	0.979722533
mmu-miR-3547-5p	0.297331148	5.253551737	0.179754201	0.671584562	0.979722533
mmu-miR-433-3p	-0.118439649	6.481296154	0.195219814	0.658607261	0.979722533
mmu-miR-433-5p	0.414959751	4.98154271	0.151396305	0.697204555	0.979722533
mmu-miR-449c-3p	-0.254438242	5.433035938	0.16560671	0.684046149	0.979722533
mmu-miR-466i-3p	0.181598303	5.932111018	0.184731492	0.667338211	0.979722533
mmu-miR-494-3p	-0.165989082	6.264511768	0.148824125	0.699661609	0.979722533
mmu-miR-497b	0.159686741	5.799995555	0.168138004	0.681771952	0.979722533
mmu-miR-505-3p	-0.500287487	4.785072925	0.18515476	0.666980241	0.979722533
mmu-miR-5106	0.087525481	8.176376609	0.203099699	0.652230406	0.979722533
mmu-miR-5108	-0.106858395	6.175898976	0.152761505	0.695910211	0.979722533
mmu-miR-5113	-0.531324033	4.697564937	0.202566144	0.652657453	0.979722533
mmu-miR-5118	0.10953636	5.74598513	0.165364242	0.684265051	0.979722533
mmu-miR-540-3p	0.12754579	6.329167166	0.217266948	0.641130304	0.979722533
mmu-miR-5617-3p	0.380898891	5.125303778	0.182931431	0.668866025	0.979722533
mmu-miR-6336	-0.364086499	4.980483695	0.145202932	0.703162419	0.979722533
mmu-miR-6337	0.324063181	5.032153171	0.160255753	0.688921161	0.979722533
mmu-miR-6344	0.402270143	4.887737514	0.15513671	0.693674083	0.979722533
mmu-miR-6359	0.349905599	5.084709558	0.199487699	0.655134679	0.979722533
mmu-miR-6387	0.517773223	4.742397919	0.197232617	0.656963932	0.979722533
mmu-miR-6394	0.359748962	5.088326974	0.155221897	0.693594253	0.979722533
mmu-miR-6402	0.398267508	4.994551926	0.177560991	0.67347772	0.979722533
mmu-miR-6416-5p	0.553099797	4.033700892	0.148609001	0.699868206	0.979722533
mmu-miR-654-5p	0.097634801	6.817497896	0.167019918	0.682773996	0.979722533
mmu-miR-667-5p	-0.191710054	5.497910186	0.145246473	0.70312003	0.979722533
mmu-miR-669j	0.114246027	5.886011778	0.168922599	0.681071108	0.979722533
mmu-miR-680	-0.450084695	4.956571886	0.220338204	0.638782344	0.979722533
mmu-miR-686	0.130146312	5.682071407	0.194198312	0.65944513	0.979722533
mmu-miR-6902-5p	0.559850312	4.815670391	0.18873729	0.663969644	0.979722533
mmu-miR-6909-5p	0.143586805	5.451648585	0.147627026	0.70081345	0.979722533
mmu-miR-692	0.109515656	5.909678393	0.168670783	0.681295837	0.979722533
mmu-miR-6921-5p	-0.366823753	5.187514291	0.184756672	0.667316902	0.979722533
mmu-miR-6946-3p	-0.137537541	6.336691017	0.220961982	0.638307912	0.979722533
mmu-miR-6949-5p	0.50949986	4.859963264	0.199985554	0.654732507	0.979722533
mmu-miR-6953-3p	0.934830285	3.591841352	0.21445866	0.643294973	0.979722533
mmu-miR-6958-5p	-0.656349223	4.460091853	0.193410604	0.660093032	0.979722533
mmu-miR-6959-5p	0.097870906	7.095185483	0.150515327	0.698043379	0.979722533
mmu-miR-6966-5p	0.416957531	5.138078798	0.223859241	0.636114973	0.979722533
mmu-miR-6970-5p	0.472509195	4.787104461	0.163042395	0.686370765	0.979722533
mmu-miR-6973b-3p	0.61727364	4.604631708	0.177123783	0.673856757	0.979722533
mmu-miR-6977-5p	0.352641557	5.156570969	0.221108914	0.638196278	0.979722533
mmu-miR-698-3p	0.09589444	6.142615493	0.145720292	0.702659217	0.979722533
mmu-miR-6995-5p	-0.24112233	5.548029779	0.168301344	0.68162589	0.979722533
mmu-miR-7001-3p	0.542405782	4.435543632	0.144475607	0.703871579	0.979722533
mmu-miR-7006-5p	0.428997683	4.942024889	0.154358185	0.694404832	0.979722533
mmu-miR-7019-5p	0.576710019	4.683276485	0.161135464	0.688113267	0.979722533
mmu-miR-7023-5p	0.16808416	6.02274747	0.184803423	0.667277343	0.979722533
mmu-miR-7029-5p	0.275208945	5.395049116	0.187478085	0.665023926	0.979722533
mmu-miR-7032-3p	0.407110226	5.064123196	0.204116803	0.651418202	0.979722533
mmu-miR-7038-5p	-0.483060575	4.81052622	0.176798117	0.674139451	0.979722533
mmu-miR-7044-3p	0.596027206	4.753159815	0.208850201	0.647670101	0.979722533
mmu-miR-7048-3p	-0.117175184	6.193986298	0.161418913	0.687853504	0.979722533
mmu-miR-7058-3p	0.746565255	4.416909771	0.207583306	0.648668214	0.979722533
mmu-miR-7069-3p	0.150579536	8.366683961	0.22207574	0.63746284	0.979722533
mmu-miR-7074-5p	-0.10957546	5.946282052	0.155223681	0.693592582	0.979722533
mmu-miR-7081-3p	0.338425896	5.14775135	0.204822629	0.650855999	0.979722533
mmu-miR-7216-5p	0.214416199	5.383896147	0.16476266	0.684808973	0.979722533
mmu-miR-7227-3p	0.277858919	5.408302553	0.206599452	0.649445876	0.979722533
mmu-miR-7653-5p	0.33096015	5.19306012	0.15379451	0.694935246	0.979722533
mmu-miR-7661-5p	0.346094877	5.0284432	0.147024778	0.701394957	0.979722533
mmu-miR-7662-3p	0.186725904	5.948749788	0.216051555	0.642065046	0.979722533
mmu-miR-7667-5p	-0.512815094	4.675860369	0.155395	0.693432112	0.979722533
mmu-miR-7678-5p	0.538575802	4.872196607	0.194836221	0.658921588	0.979722533
mmu-miR-7681-5p	0.260626511	5.225184059	0.152529366	0.69612983	0.979722533
mmu-miR-7686-5p	-0.352083101	5.112376362	0.162155638	0.687179579	0.979722533
mmu-miR-8097	-0.643558293	4.384203467	0.18341332	0.668456149	0.979722533
mmu-miR-8098	0.219263617	5.254318873	0.200483269	0.654331048	0.979722533
mmu-miR-8103	-0.227517706	5.300485159	0.16410167	0.685407944	0.979722533
mmu-miR-8104	0.261430747	5.409079039	0.212690391	0.644666826	0.979722533
mmu-miR-8108	0.10315973	5.942726442	0.162739199	0.686647023	0.979722533
mmu-miR-873b	-0.380954319	5.035337499	0.169334626	0.680703825	0.979722533
mmu-miR-7224-5p	0.486629564	4.734266682	0.142397616	0.705908997	0.981589434
mmu-miR-18b-5p	0.156510342	6.149211888	0.135472662	0.712823939	0.981894103
mmu-miR-1933-5p	0.366104518	4.956453506	0.137735457	0.710542734	0.981894103
mmu-miR-2139	-0.230583641	5.422868571	0.136789521	0.711493756	0.981894103
mmu-miR-24-2-5p	0.130329378	5.767997396	0.135347874	0.71295037	0.981894103
mmu-miR-3081-3p	0.591163102	4.549292379	0.136514827	0.711770627	0.981894103
mmu-miR-486b-3p	0.603590563	4.291936376	0.13463289	0.713676047	0.981894103
mmu-miR-6540-3p	0.477807842	4.71837541	0.136727936	0.711555801	0.981894103
mmu-miR-6944-5p	-0.114504364	5.770675931	0.136602476	0.711682249	0.981894103
mmu-miR-7065-5p	0.223919472	5.370096296	0.138276241	0.710000711	0.981894103
mmu-miR-7a-1-3p	-0.616315007	4.409873156	0.134522515	0.713788267	0.981894103
mmu-miR-7b-3p	0.340282032	5.050504964	0.136184002	0.712104494	0.981894103
mmu-miR-31-3p	0.09958137	6.222209439	0.133411726	0.714920544	0.982493145
mmu-miR-324-3p	0.09855259	6.679128701	0.132655815	0.715694136	0.982598571
mmu-miR-1247-3p	-0.09240525	6.475928084	0.119175011	0.729930985	0.982774095
mmu-miR-151-5p	-0.103271522	6.408073883	0.118714447	0.730432979	0.982774095
mmu-miR-2861	0.173623748	5.440444354	0.118052809	0.731156046	0.982774095
mmu-miR-28b	0.403104015	4.908443522	0.127835002	0.720687429	0.982774095
mmu-miR-302a-3p	0.659466342	3.992014462	0.121590405	0.727315928	0.982774095
mmu-miR-3102-5p	-0.161134324	5.67452764	0.129147979	0.719317084	0.982774095
mmu-miR-34b-5p	-0.603443783	4.111096475	0.123569547	0.725194818	0.982774095
mmu-miR-5121	0.074871067	6.785819689	0.126151899	0.722455731	0.982774095
mmu-miR-5709-3p	0.485615165	4.531676137	0.127726325	0.72080121	0.982774095
mmu-miR-574-5p	0.089302697	6.184221639	0.120597126	0.728387758	0.982774095
mmu-miR-6239	0.161430887	5.675113536	0.125120235	0.723546193	0.982774095
mmu-miR-6540-5p	0.205900496	5.29072347	0.121077658	0.727868609	0.982774095
mmu-miR-6910-3p	0.66852297	4.131747718	0.122229014	0.726629407	0.982774095
mmu-miR-6939-5p	-0.450047297	4.377511164	0.12567432	0.722959903	0.982774095
mmu-miR-7054-5p	0.399237797	4.806992769	0.120321444	0.728686119	0.982774095
mmu-miR-7077-3p	0.578239896	4.326713261	0.121885549	0.726998389	0.982774095
mmu-miR-7080-3p	0.081101553	6.458615337	0.120162966	0.728857807	0.982774095
mmu-miR-7232-5p	0.270832278	5.112913227	0.123987411	0.724749424	0.982774095
mmu-miR-7648-5p	0.170393901	5.447583768	0.118252692	0.730937367	0.982774095
mmu-miR-7677-5p	-0.475672733	4.570390328	0.124723343	0.723967053	0.982774095
mmu-miR-7680-5p	0.098906071	8.524334841	0.130560039	0.717852076	0.982774095
mmu-miR-8113	0.156625944	5.672650823	0.127221692	0.721330257	0.982774095
mmu-miR-330-5p	-0.366572184	4.953062074	0.116854015	0.732471934	0.983605168
mmu-miR-8100	0.210510854	5.48217824	0.115978367	0.733437883	0.983965191
mmu-miR-1897-5p	0.228875173	5.302636758	0.114502053	0.735075699	0.984289398
mmu-miR-6918-5p	0.113311534	5.711782857	0.115062224	0.73445287	0.984289398
mmu-miR-1958	0.25916578	5.477205171	0.110663071	0.739390498	0.984763863
mmu-miR-3105-3p	0.474048051	4.032754901	0.110460458	0.739620518	0.984763863
mmu-miR-666-3p	0.333839734	5.061180811	0.110990081	0.739019747	0.984763863
mmu-miR-6932-3p	0.261108336	5.320966534	0.112407919	0.737419233	0.984763863
mmu-miR-717	0.466770664	4.83163772	0.112109663	0.73775498	0.984763863
mmu-miR-7237-3p	-0.334232925	4.901492952	0.112847672	0.736925105	0.984763863
mmu-piR-004374	0.08120735	6.758715506	0.089263556	0.765115487	0.987247226
mmu-miR-101a-5p	-0.100432827	5.668935715	0.097752048	0.754544125	0.987247226
mmu-miR-1188-3p	0.114652169	5.421906568	0.098587138	0.753531757	0.987247226
mmu-miR-141-3p	0.077779888	6.189269082	0.100449261	0.751291168	0.987247226
mmu-miR-1943-5p	-0.094571696	5.721395271	0.099929532	0.751914214	0.987247226
mmu-miR-201-5p	0.341083299	4.826089853	0.108158398	0.742250594	0.987247226
mmu-miR-216c-5p	-0.241622388	5.044739824	0.087951651	0.766797539	0.987247226
mmu-miR-221-5p	0.366098019	4.669541563	0.093141499	0.760220745	0.987247226
mmu-miR-292b-3p	0.138460128	5.327294202	0.099765289	0.752111479	0.987247226
mmu-miR-296-5p	0.150816028	5.468980218	0.102646952	0.748676017	0.987247226
mmu-miR-3067-3p	-0.52228893	4.275665499	0.101471546	0.750070817	0.987247226
mmu-miR-3070-2-3p	0.561498951	4.300517987	0.104526107	0.746464286	0.987247226
mmu-miR-3078-5p	0.401456757	4.543514307	0.089799802	0.76443182	0.987247226
mmu-miR-3089-3p	0.073805661	6.072490035	0.088298981	0.76635089	0.987247226
mmu-miR-3113-3p	-0.157211875	5.482298049	0.104744226	0.746208991	0.987247226
mmu-miR-3154	0.074611529	6.535648833	0.08906805	0.765365297	0.987247226
mmu-miR-3618-3p	0.285675235	5.15023209	0.087582778	0.767272943	0.987247226
mmu-miR-409-5p	-0.271327587	5.01281111	0.102522813	0.74882291	0.987247226
mmu-miR-491-5p	0.078459313	6.183804131	0.101953121	0.749498283	0.987247226
mmu-miR-5122	0.074025677	6.728879053	0.092001914	0.761647399	0.987247226
mmu-miR-592-5p	0.397482712	5.42020386	0.095874222	0.75683806	0.987247226
mmu-miR-6405	-0.101072569	5.827434204	0.087334221	0.767593897	0.987247226
mmu-miR-6537-3p	-0.108388392	5.511079571	0.09818056	0.754024055	0.987247226
mmu-miR-6899-5p	0.422177721	4.889222615	0.101417895	0.750134694	0.987247226
mmu-miR-6923-3p	-0.105537674	5.553121559	0.085335626	0.770192871	0.987247226
mmu-miR-6938-3p	0.13395651	5.55626621	0.093341213	0.759971707	0.987247226
mmu-miR-695	0.102241099	5.631296741	0.098874743	0.753184188	0.987247226
mmu-miR-7000-5p	0.139937087	5.680914549	0.107586735	0.742908511	0.987247226
mmu-miR-7010-5p	0.092950694	6.197986198	0.089911835	0.764289269	0.987247226
mmu-miR-7025-5p	0.299227915	5.012878833	0.104097787	0.746966468	0.987247226
mmu-miR-7043-5p	0.477469053	4.656767091	0.094530378	0.758494841	0.987247226
mmu-miR-705	-0.345278788	4.732369715	0.086175705	0.769096447	0.987247226
mmu-miR-7068-5p	0.073017225	7.299901323	0.086161181	0.769115353	0.987247226
mmu-miR-707	0.519179553	4.045851926	0.087421662	0.767480931	0.987247226
mmu-miR-7081-5p	-0.123681806	6.267426356	0.085524526	0.769945821	0.987247226
mmu-miR-7091-5p	0.240896661	5.409771242	0.088302726	0.76634608	0.987247226
mmu-miR-718	0.0877531	6.109503663	0.089159123	0.765248891	0.987247226
mmu-miR-7223-3p	0.071628397	6.899473356	0.088617865	0.765941663	0.987247226
mmu-miR-760-5p	0.115630613	5.550854174	0.09568931	0.757065273	0.987247226
mmu-miR-7652-5p	0.436203703	4.65191227	0.105500107	0.745326541	0.987247226
mmu-miR-8112	-0.069597631	6.538524791	0.086843448	0.76822908	0.987247226
mmu-miR-6911-3p	-0.295977934	4.912194169	0.084699279	0.7710273	0.987419158
mmu-miR-184-5p	0.260500744	5.118029973	0.081700381	0.775006196	0.988027791
mmu-miR-3572-3p	-0.080594078	5.81219727	0.082274864	0.774237932	0.988027791
mmu-miR-6936-5p	0.088788108	6.426477592	0.081809915	0.77485949	0.988027791
mmu-miR-7001-5p	0.305331615	4.988690792	0.082267642	0.774247572	0.988027791
mmu-miR-7218-5p	0.406211543	4.703486257	0.082218116	0.774313693	0.988027791
mmu-miR-7069-5p	0.368657382	4.602628501	0.079935421	0.777384945	0.990165106
mmu-miR-122-5p	0.330132659	4.720204933	0.077706396	0.780430034	0.990629229
mmu-miR-186-3p	0.079008162	6.016002726	0.077855467	0.78022493	0.990629229
mmu-miR-3063-3p	-0.129781989	5.583619118	0.077612288	0.780559626	0.990629229
mmu-miR-6924-3p	0.45456736	4.487928908	0.078720769	0.779038528	0.990629229
mmu-piR-018323	-0.333595139	4.710521276	0.066113323	0.797082193	0.990945926
mmu-miR-1231-5p	0.234058874	5.054666006	0.060979223	0.804954879	0.990945926
mmu-miR-135b-3p	-0.418035313	4.246151039	0.067549576	0.794938587	0.990945926
mmu-miR-137-5p	0.161776926	5.372696889	0.061949973	0.803440058	0.990945926
mmu-miR-1839-3p	-0.072568067	5.906937504	0.06763299	0.794814843	0.990945926
mmu-miR-1940	-0.066346744	5.848381054	0.06115954	0.804672538	0.990945926
mmu-miR-1953	-0.078812673	5.742949427	0.068178966	0.794006892	0.990945926
mmu-miR-21b	0.121530251	5.414475755	0.07523129	0.783866971	0.990945926
mmu-miR-224-5p	0.225871714	5.126214364	0.064594559	0.799376125	0.990945926
mmu-miR-29b-1-5p	0.215906875	5.081638017	0.073910036	0.785726591	0.990945926
mmu-miR-302b-3p	0.203429551	5.027324079	0.062543979	0.80251934	0.990945926
mmu-miR-3068-3p	0.071262282	7.177158252	0.075258013	0.783829542	0.990945926
mmu-miR-31-5p	0.076184073	5.886704256	0.073380818	0.786476452	0.990945926
mmu-miR-3473d	0.059047644	6.982853173	0.061421571	0.804263036	0.990945926
mmu-miR-3569-3p	0.375538696	4.401853865	0.061326003	0.804412282	0.990945926
mmu-miR-376c-5p	0.369406889	4.570001099	0.062274242	0.802936857	0.990945926
mmu-miR-491-3p	-0.318634275	4.684060907	0.071183026	0.78962202	0.990945926
mmu-miR-5110	-0.054523844	6.684179723	0.064596963	0.799372472	0.990945926
mmu-miR-5135	0.076059501	5.67974669	0.061705186	0.803820844	0.990945926
mmu-miR-539-3p	0.109699008	5.708092426	0.067895433	0.794426039	0.990945926
mmu-miR-6236	0.332228813	5.580437961	0.073136346	0.78682383	0.990945926
mmu-miR-6241	0.208584367	5.273193256	0.064886162	0.798933479	0.990945926
mmu-miR-6375	0.131247661	5.382863821	0.06600184	0.797249615	0.990945926
mmu-miR-6902-3p	-0.162108603	5.405056102	0.063034451	0.801762598	0.990945926
mmu-miR-6904-5p	0.084577659	5.711152747	0.074161424	0.785371403	0.990945926
mmu-miR-6915-3p	0.449805938	4.176052754	0.072845992	0.787237213	0.990945926
mmu-miR-6984-3p	0.295993251	4.913228508	0.069870629	0.791525237	0.990945926
mmu-miR-7009-3p	-0.363676087	4.567577147	0.073720068	0.785995428	0.990945926
mmu-miR-7026-3p	-0.417595009	4.235907625	0.064772887	0.799105302	0.990945926
mmu-miR-7067-5p	-0.056910588	6.622356621	0.061729279	0.80378333	0.990945926
mmu-miR-7071-3p	0.172495768	5.349661011	0.073260729	0.786647011	0.990945926
mmu-miR-7092-5p	-0.063057173	6.625084914	0.060690992	0.805407115	0.990945926
mmu-miR-758-3p	0.257139729	5.206198984	0.070416841	0.790730824	0.990945926
mmu-miR-8107	0.386742268	4.30189867	0.066984637	0.795778829	0.990945926
mmu-miR-876-3p	-0.471284153	4.10343942	0.06269515	0.802285765	0.990945926
mmu-miR-291b-3p	-0.216982859	4.910565902	0.057905442	0.809837637	0.995301252
mmu-miR-6937-3p	0.09008383	5.738422325	0.057582359	0.81035875	0.995301252
mmu-piR-004709	0.12867797	5.45819429	0.039636008	0.842193954	0.995872994
mmu-piR-038328	0.27761699	5.007654058	0.056346654	0.812366269	0.995872994
mmu-miR-124-5p	0.055699929	5.754007067	0.036546556	0.848391204	0.995872994
mmu-miR-133a-5p	0.154915928	5.189674215	0.033577872	0.854607625	0.995872994
mmu-miR-147-3p	-0.153801707	5.239037813	0.033921851	0.853873146	0.995872994
mmu-miR-181c-5p	0.047994935	6.102713627	0.033574701	0.854614414	0.995872994
mmu-miR-182-5p	-0.310483507	4.198836162	0.035185198	0.851208118	0.995872994
mmu-miR-184-3p	0.064907839	7.055440414	0.038102545	0.845237371	0.995872994
mmu-miR-185-3p	-0.067329598	5.823980215	0.046828883	0.828676105	0.995872994
mmu-miR-18a-3p	-0.18037604	5.171559227	0.046772582	0.828777528	0.995872994
mmu-miR-1934-5p	-0.06344954	5.883178068	0.038224239	0.844993553	0.995872994
mmu-miR-1964-5p	-0.28679484	4.488909008	0.037037806	0.847388095	0.995872994
mmu-miR-1981-3p	0.059637646	5.645780359	0.034517272	0.852610823	0.995872994
mmu-miR-199b-5p	-0.2745413	4.535763967	0.039518378	0.842425221	0.995872994
mmu-miR-207	-0.069111048	5.596181936	0.051928721	0.819740509	0.995872994
mmu-miR-208a-3p	0.230217409	4.783189494	0.033779233	0.8541772	0.995872994
mmu-miR-23a-5p	0.050825122	7.856393585	0.053746088	0.816668483	0.995872994
mmu-miR-293-3p	0.154981158	5.266909694	0.040094553	0.841295824	0.995872994
mmu-miR-3075-3p	-0.343167449	4.356669564	0.037626095	0.846195872	0.995872994
mmu-miR-3093-5p	0.116554266	5.429863205	0.040203443	0.84108333	0.995872994
mmu-miR-3112-3p	-0.169155319	5.302396193	0.045085092	0.83184764	0.995872994
mmu-miR-344d-1-5p	0.068659057	5.866221769	0.044127006	0.833617496	0.995872994
mmu-miR-3473c	0.132589411	5.500874956	0.041403937	0.838760209	0.995872994
mmu-miR-3572-5p	-0.123026776	5.283617505	0.051495002	0.820481983	0.995872994
mmu-miR-421-5p	0.344843184	4.146670139	0.038069211	0.845304228	0.995872994
mmu-miR-451a	0.064855358	6.173495917	0.048913674	0.824964459	0.995872994
mmu-miR-466d-3p	0.092605715	5.455015814	0.05451563	0.815384177	0.995872994
mmu-miR-5107-5p	0.113016032	5.276179469	0.055401375	0.813917713	0.995872994
mmu-miR-5133	0.150050197	5.110108219	0.036945246	0.847576569	0.995872994
mmu-miR-5616-3p	0.049495212	6.577657623	0.040192744	0.841104196	0.995872994
mmu-miR-5621-3p	0.199064959	5.143195592	0.040016947	0.84144745	0.995872994
mmu-miR-5621-5p	0.223272464	5.106613063	0.050083513	0.822918018	0.995872994
mmu-miR-5623-5p	0.134772968	5.635356294	0.04126214	0.839032764	0.995872994
mmu-miR-5624-5p	0.284910505	4.654568807	0.055727059	0.813381616	0.995872994
mmu-miR-5627-3p	0.114672805	5.379257523	0.038991914	0.843464683	0.995872994
mmu-miR-592-3p	0.07604017	5.57342068	0.036406388	0.8486787	0.995872994
mmu-miR-599	-0.25160482	4.72505788	0.037622941	0.846202237	0.995872994
mmu-miR-6365	0.120862333	5.390803462	0.036715737	0.848044959	0.995872994
mmu-miR-6541	0.175118643	5.086108868	0.036900251	0.847668277	0.995872994
mmu-miR-675-5p	0.142277507	5.488972177	0.056409635	0.812263392	0.995872994
mmu-miR-6911-5p	0.143301942	5.156799908	0.034620181	0.852393796	0.995872994
mmu-miR-6914-3p	0.261751376	4.882612656	0.052565896	0.818657098	0.995872994
mmu-miR-6922-5p	-0.0617854	5.67873423	0.042535963	0.836601503	0.995872994
mmu-miR-6930-5p	0.078389188	5.535110057	0.051285587	0.820841168	0.995872994
mmu-miR-6940-5p	-0.207748349	4.883370962	0.04047482	0.840555055	0.995872994
mmu-miR-6963-5p	0.044345628	7.553026822	0.039507251	0.842447114	0.995872994
mmu-miR-6991-5p	0.311541926	4.371927079	0.035707507	0.850120797	0.995872994
mmu-miR-6996-5p	0.245618635	4.861575034	0.047479455	0.827508734	0.995872994
mmu-miR-7012-5p	0.216782197	4.71780084	0.034485724	0.852677423	0.995872994
mmu-miR-7018-5p	0.069189942	5.97515275	0.043674452	0.834460467	0.995872994
mmu-miR-702-3p	-0.05434573	6.349511498	0.039779552	0.841912224	0.995872994
mmu-miR-703	0.146192674	5.190931076	0.039615019	0.842235193	0.995872994
mmu-miR-7061-5p	-0.165458319	5.232507423	0.037795036	0.845855287	0.995872994
mmu-miR-7076-5p	-0.084452234	5.553994563	0.035113964	0.851357055	0.995872994
mmu-miR-708-3p	0.070583085	5.431894307	0.03800722	0.845428641	0.995872994
mmu-miR-7214-3p	0.184099059	5.203935263	0.047940245	0.826686964	0.995872994
mmu-miR-7223-5p	0.239849332	4.84031473	0.04320175	0.835345852	0.995872994
mmu-miR-7241-5p	-0.264307858	4.656255867	0.039488385	0.842484245	0.995872994
mmu-miR-7242-5p	0.067921973	5.99469036	0.052485236	0.818793863	0.995872994
mmu-miR-7674-5p	-0.419830846	4.152689425	0.052388005	0.818958873	0.995872994
mmu-miR-8119	0.058512203	7.685959666	0.046502016	0.829265831	0.995872994
mmu-miR-99a-3p	-0.067230962	6.720616802	0.053709155	0.816730362	0.995872994
mmu-miR-27b-3p	-0.050035737	10.9970602	0.032094169	0.857821135	0.996316145
mmu-miR-331-3p	-0.046421741	6.237570518	0.032286475	0.85740036	0.996316145
mmu-miR-5103	0.164571078	5.099306869	0.03305188	0.855738303	0.996316145
mmu-miR-708-5p	0.040604093	6.842576427	0.032364235	0.857230584	0.996316145
mmu-miR-7084-5p	0.258540434	4.604917504	0.031367332	0.859423363	0.996625267
mmu-miR-7681-3p	-0.166901108	5.039129933	0.031332358	0.85950094	0.996625267
mmu-piR-000958	-0.014808133	10.32051231	0.002648575	0.958955544	0.996998589
mmu-piR-022956	0.263049273	4.209272918	0.018900474	0.890652194	0.996998589
mmu-let-7e-3p	0.089910047	4.574901821	0.004428238	0.946943926	0.996998589
mmu-let-7i-3p	0.030521178	5.514430466	0.003227718	0.954694151	0.996998589
mmu-miR-1191b-5p	-0.13025106	4.730110492	0.012042553	0.912616712	0.996998589
mmu-miR-1197-5p	-0.160953422	4.48359455	0.010054892	0.920126733	0.996998589
mmu-miR-1198-3p	0.18919784	4.66863029	0.020917036	0.885005197	0.996998589
mmu-miR-130a-5p	0.184644504	4.522117506	0.013248195	0.908365221	0.996998589
mmu-miR-133b-5p	-0.033925494	5.067458788	0.001068902	0.97391856	0.996998589
mmu-miR-143-3p	-0.249520543	4.634562884	0.029096339	0.864556785	0.996998589
mmu-miR-146b-3p	0.066461135	4.769489541	0.002681314	0.958702868	0.996998589
mmu-miR-148a-3p	0.068484269	6.029597392	0.016336153	0.898296993	0.996998589
mmu-miR-153-5p	-0.168489627	4.87267678	0.023169221	0.879017843	0.996998589
mmu-miR-181b-2-3p	-0.117211444	4.911731767	0.009190134	0.923627643	0.996998589
mmu-miR-1893	0.071826343	5.971708892	0.02445285	0.875738174	0.996998589
mmu-miR-1894-3p	0.028749881	8.127789446	0.016404228	0.898086463	0.996998589
mmu-miR-1900	-0.010426969	7.241698968	0.002302656	0.961727404	0.996998589
mmu-miR-1907	0.111026625	4.731243986	0.009103113	0.923988985	0.996998589
mmu-miR-1912-5p	0.044898519	5.47918129	0.014533537	0.904043417	0.996998589
mmu-miR-192-5p	-0.024331038	6.374838512	0.010348128	0.918974365	0.996998589
mmu-miR-193b-5p	-0.027064355	5.867934299	0.00819226	0.927881068	0.996998589
mmu-miR-1948-3p	0.078533437	5.484056827	0.007547986	0.930767576	0.996998589
mmu-miR-1951	-0.192744496	4.739931782	0.022097051	0.88182921	0.996998589
mmu-miR-1955-5p	-0.110133728	4.152373203	0.004671501	0.945508312	0.996998589
mmu-miR-195a-3p	-0.071947013	4.459658104	0.002357417	0.961275336	0.996998589
mmu-miR-1961	-0.175584664	4.857227091	0.023041742	0.879348575	0.996998589
mmu-miR-1962	-0.070102195	5.392976687	0.017515178	0.89471148	0.996998589
mmu-miR-1964-3p	-0.064663435	5.965703271	0.023850729	0.87726533	0.996998589
mmu-miR-200a-3p	-0.034698198	4.50637763	0.000467072	0.982757586	0.996998589
mmu-miR-208b-5p	0.155178932	5.053843675	0.021908197	0.882331578	0.996998589
mmu-miR-212-5p	-0.050278772	4.923700901	0.002036002	0.964010004	0.996998589
mmu-miR-217-3p	-0.053291684	4.491441755	0.001509459	0.969008579	0.996998589
mmu-miR-218-1-3p	0.037298759	4.625406976	0.000778783	0.977736581	0.996998589
mmu-miR-22-5p	0.088143902	5.078867185	0.016519629	0.897730581	0.996998589
mmu-miR-222-5p	0.32479314	4.032095497	0.029720235	0.86312655	0.996998589
mmu-miR-26a-1-3p	0.045416531	4.875507248	0.001353791	0.970649338	0.996998589
mmu-miR-27a-5p	0.06094272	5.67591105	0.009990279	0.920382923	0.996998589
mmu-miR-296-3p	-0.044811286	5.8953014	0.013574579	0.907248366	0.996998589
mmu-miR-29c-5p	-0.036180088	6.371471675	0.015870678	0.899748644	0.996998589
mmu-miR-301a-3p	0.012840301	7.546224281	0.00344927	0.953166778	0.996998589
mmu-miR-3058-5p	-0.046669168	5.231664703	0.006178311	0.937349011	0.996998589
mmu-miR-3060-5p	-0.058572432	4.667508231	0.002003848	0.964295131	0.996998589
mmu-miR-3078-3p	0.030491169	4.980533446	0.000805258	0.977361412	0.996998589
mmu-miR-3083-5p	-0.146663588	5.121249246	0.020488884	0.886180099	0.996998589
mmu-miR-3086-5p	-0.01195898	5.398522021	0.000537122	0.981509972	0.996998589
mmu-miR-3093-3p	0.028874845	6.42780769	0.014595362	0.903840525	0.996998589
mmu-miR-3097-3p	-0.056045199	4.757451408	0.001624084	0.967854016	0.996998589
mmu-miR-3099-3p	-0.038407005	6.822626339	0.027298675	0.86876838	0.996998589
mmu-miR-3099-5p	0.020538504	6.125611415	0.001649844	0.967600221	0.996998589
mmu-miR-30b-3p	-0.070514893	5.653280652	0.023019683	0.879405899	0.996998589
mmu-miR-30c-1-3p	-0.022301944	5.823512929	0.006999516	0.933324286	0.996998589
mmu-miR-3101-3p	0.037136816	4.725681446	0.000785351	0.977642914	0.996998589
mmu-miR-3103-5p	0.064390706	5.356257207	0.014495996	0.90416683	0.996998589
mmu-miR-329-3p	0.023842839	5.075506662	0.000713509	0.978689767	0.996998589
mmu-miR-33-3p	-0.104745464	4.934473043	0.011577262	0.914314834	0.996998589
mmu-miR-344d-3p	-0.16946427	4.443466798	0.011065174	0.916224149	0.996998589
mmu-miR-3473g	-0.048803398	5.786612717	0.029444367	0.863757032	0.996998589
mmu-miR-3547-3p	-0.144658542	4.211276198	0.007910343	0.929129508	0.996998589
mmu-miR-3552	0.036661219	5.014713306	0.001879543	0.965419588	0.996998589
mmu-miR-376b-5p	0.193726127	4.210361016	0.013652474	0.906983834	0.996998589
mmu-miR-381-5p	0.145507524	4.444163739	0.007192078	0.93241553	0.996998589
mmu-miR-383-5p	-0.141652645	4.899939382	0.019818726	0.888044537	0.996998589
mmu-miR-3970	0.014100889	8.468191102	0.001789167	0.966260708	0.996998589
mmu-miR-467c-3p	0.048040475	4.702129995	0.000988061	0.974923877	0.996998589
mmu-miR-467c-5p	-0.074284112	5.297501121	0.007882422	0.929254366	0.996998589
mmu-miR-470-5p	0.093144241	5.299911164	0.027840802	0.867483644	0.996998589
mmu-miR-483-5p	0.025622399	5.917023034	0.008409211	0.926935007	0.996998589
mmu-miR-486a-3p	-0.062491644	5.691489842	0.020105659	0.887242388	0.996998589
mmu-miR-488-3p	0.130991579	4.835359171	0.010782826	0.917296016	0.996998589
mmu-miR-494-5p	0.136892731	4.254813586	0.008110951	0.928238887	0.996998589
mmu-miR-497a-3p	-0.06453155	5.196944911	0.007092871	0.932882167	0.996998589
mmu-miR-504-3p	-0.136769957	4.255809021	0.005992276	0.938297552	0.996998589
mmu-miR-5046	-0.153788917	4.826451436	0.015191303	0.901906753	0.996998589
mmu-miR-5104	-0.051339531	4.533711622	0.001479468	0.969317849	0.996998589
mmu-miR-5114	0.030084104	6.444003711	0.013209395	0.908498917	0.996998589
mmu-miR-5116	0.197798795	4.674973462	0.01938556	0.889266794	0.996998589
mmu-miR-5125	0.113163786	5.183422784	0.024437781	0.875776157	0.996998589
mmu-miR-5128	0.04543649	5.316797524	0.003792471	0.95089488	0.996998589
mmu-miR-5132-5p	0.16803702	4.969409449	0.020853861	0.885177778	0.996998589
mmu-miR-5134-5p	-0.153223487	4.698894722	0.01160253	0.914221736	0.996998589
mmu-miR-542-5p	-0.02184804	5.764756415	0.002411933	0.960830491	0.996998589
mmu-miR-544-3p	-0.139806535	4.505202853	0.007153978	0.93259435	0.996998589
mmu-miR-546	-0.073337771	4.453037412	0.002274841	0.961959082	0.996998589
mmu-miR-547-5p	-0.059617692	4.999065985	0.003820525	0.950713828	0.996998589
mmu-miR-551b-5p	0.013650162	5.48468632	0.000517058	0.981858537	0.996998589
mmu-miR-5615-3p	0.072724974	4.152694192	0.001689785	0.967210594	0.996998589
mmu-miR-5616-5p	-0.065153929	5.077010746	0.00505835	0.943300595	0.996998589
mmu-miR-5619-3p	-0.086346113	4.804416178	0.004597485	0.945941058	0.996998589
mmu-miR-5619-5p	0.012547867	5.972712734	0.001243947	0.971864737	0.996998589
mmu-miR-5623-3p	0.024768087	4.935110932	0.000424406	0.983563857	0.996998589
mmu-miR-5710	-0.063675291	5.438508626	0.014201049	0.905142137	0.996998589
mmu-miR-615-3p	-0.152461719	5.149886255	0.024525123	0.87555617	0.996998589
mmu-miR-6244	0.063229367	4.895286083	0.002728004	0.95834519	0.996998589
mmu-miR-6347	0.025283064	5.265699692	0.003181706	0.95501789	0.996998589
mmu-miR-6360	0.149518062	4.705299462	0.011147622	0.915913768	0.996998589
mmu-miR-6366	0.032489465	4.984407507	0.001592366	0.968169299	0.996998589
mmu-miR-6373	-0.023778701	6.765786596	0.006615546	0.93517474	0.996998589
mmu-miR-6377	-0.041903109	5.089615217	0.002069656	0.963713979	0.996998589
mmu-miR-6379	0.010832716	5.358075561	0.000439432	0.98327546	0.996998589
mmu-miR-6381	0.107434876	4.416334282	0.004847308	0.94449404	0.996998589
mmu-miR-6391	-0.073914228	4.489891932	0.002444329	0.960568528	0.996998589
mmu-miR-6418-3p	-0.030732233	5.226105888	0.001815458	0.96601387	0.996998589
mmu-miR-6481	0.169472354	4.77857454	0.014991117	0.902551975	0.996998589
mmu-miR-6537-5p	-0.12197967	5.19668738	0.01535995	0.901366531	0.996998589
mmu-miR-654-3p	-0.071646015	4.716102464	0.002691898	0.958621516	0.996998589
mmu-miR-669m-3p	0.193385496	4.258638422	0.015927023	0.899571783	0.996998589
mmu-miR-673-3p	-0.257513851	4.321536851	0.02503038	0.874291384	0.996998589
mmu-miR-681	0.081502392	4.554645215	0.00384477	0.950557885	0.996998589
mmu-miR-682	0.176093529	4.279946839	0.011668647	0.913978627	0.996998589
mmu-miR-6898-5p	-0.051781912	4.812207849	0.001647073	0.967627422	0.996998589
mmu-miR-6909-3p	0.051013204	4.868444021	0.002395814	0.960961492	0.996998589
mmu-miR-6910-5p	-0.096429536	5.19914405	0.01681042	0.896839382	0.996998589
mmu-miR-6914-5p	-0.222012323	4.779182443	0.030310557	0.861787445	0.996998589
mmu-miR-6923-5p	0.034028029	5.905485224	0.017078375	0.896025085	0.996998589
mmu-miR-6926-5p	0.070147819	4.73039889	0.002956841	0.956634928	0.996998589
mmu-miR-6927-5p	0.020434473	6.583961583	0.006485739	0.93581249	0.996998589
mmu-miR-6928-5p	0.079005142	3.859912889	0.001763412	0.966504276	0.996998589
mmu-miR-6930-3p	0.054444745	4.539420295	0.001511719	0.968985399	0.996998589
mmu-miR-6931-5p	0.036867049	6.038060145	0.01404058	0.905677078	0.996998589
mmu-miR-6933-5p	-0.12644256	4.747965071	0.013737848	0.906694777	0.996998589
mmu-miR-6943-3p	0.184237429	4.842980709	0.028163485	0.866725046	0.996998589
mmu-miR-6943-5p	0.126444955	4.631968413	0.009011746	0.924370256	0.996998589
mmu-miR-6950-5p	-0.056670042	5.632623633	0.017658927	0.89428283	0.996998589
mmu-miR-6952-3p	-0.058416142	5.207882559	0.006590423	0.935297676	0.996998589
mmu-miR-6961-3p	0.243302408	4.249837878	0.018986476	0.890405265	0.996998589
mmu-miR-6975-3p	-0.057623146	5.308019218	0.011443957	0.914807677	0.996998589
mmu-miR-6978-5p	0.163854903	4.957053827	0.021775381	0.882686207	0.996998589
mmu-miR-698-5p	0.030015195	5.236311516	0.001394621	0.970210224	0.996998589
mmu-miR-6987-5p	-0.041535955	5.14856719	0.004608638	0.945875626	0.996998589
mmu-miR-6991-3p	-0.011661046	5.512797519	0.000561273	0.981098924	0.996998589
mmu-miR-6997-3p	0.045109832	5.740949316	0.018546633	0.891674225	0.996998589
mmu-miR-6997-5p	0.042236938	4.9302546	0.002052217	0.963867069	0.996998589
mmu-miR-7004-3p	0.009009368	5.871884634	0.001035442	0.974329869	0.996998589
mmu-miR-7005-3p	0.049274202	5.147814495	0.003106393	0.955552898	0.996998589
mmu-miR-7014-5p	-0.09569982	5.535291832	0.024414693	0.875834377	0.996998589
mmu-miR-702-5p	0.038002436	6.12441965	0.022729211	0.880163383	0.996998589
mmu-miR-7025-3p	0.015783786	5.518680039	0.002035004	0.964018816	0.996998589
mmu-miR-7031-5p	0.078247206	4.492449549	0.00277459	0.957991354	0.996998589
mmu-miR-7041-3p	-0.277142864	4.161932606	0.028090461	0.866896325	0.996998589
mmu-miR-7044-5p	-0.118664848	4.264545435	0.004697131	0.945359269	0.996998589
mmu-miR-7046-5p	-0.03297041	5.905487594	0.012471543	0.911080259	0.996998589
mmu-miR-7048-5p	-0.069307942	5.563199293	0.023345511	0.878562008	0.996998589
mmu-miR-7049-5p	0.023461745	5.487010659	0.003961774	0.949812193	0.996998589
mmu-miR-7050-3p	0.025511933	6.407596136	0.010179152	0.919636367	0.996998589
mmu-miR-7053-5p	-0.043564671	5.370939085	0.00739252	0.9314825	0.996998589
mmu-miR-7055-3p	0.019075494	6.67853836	0.005807535	0.939254264	0.996998589
mmu-miR-7064-5p	-0.21714614	4.249157224	0.017983544	0.893321335	0.996998589
mmu-miR-7071-5p	-0.007457817	5.781698259	0.000635725	0.979884601	0.996998589
mmu-miR-7082-5p	0.026628655	4.9676824	0.000593688	0.980560891	0.996998589
mmu-miR-7085-5p	0.064449394	4.400944412	0.001512338	0.96897905	0.996998589
mmu-miR-7086-5p	-0.020941714	6.328504353	0.006974127	0.933445044	0.996998589
mmu-miR-7087-5p	0.075785309	5.038793089	0.009263743	0.923323337	0.996998589
mmu-miR-709	-0.012219097	5.294613902	0.000447478	0.983123064	0.996998589
mmu-miR-7091-3p	-0.118583427	4.503204842	0.005318819	0.941861634	0.996998589
mmu-miR-7115-5p	0.014335288	6.320006238	0.00325891	0.954475999	0.996998589
mmu-miR-7212-3p	-0.085367836	4.916501532	0.006887843	0.933857081	0.996998589
mmu-miR-7212-5p	0.038431252	5.789827371	0.012499729	0.910980254	0.996998589
mmu-miR-7219-5p	0.027941358	4.846102985	0.000756831	0.978052518	0.996998589
mmu-miR-7243-3p	-0.046146418	4.418887691	0.000894977	0.976133909	0.996998589
mmu-miR-7243-5p	-0.174564102	4.781758007	0.027399929	0.868527439	0.996998589
mmu-miR-742-3p	-0.064748566	4.623651445	0.002305942	0.961700126	0.996998589
mmu-miR-7657-5p	-0.068723315	4.22029234	0.001309899	0.971128843	0.996998589
mmu-miR-7658-5p	-0.010697706	5.790334267	0.001418618	0.969955149	0.996998589
mmu-miR-7659-5p	-0.039251655	4.91380578	0.001235034	0.971965676	0.996998589
mmu-miR-7660-5p	0.025583667	5.369061417	0.001215534	0.972187786	0.996998589
mmu-miR-7663-3p	-0.107489828	4.576119202	0.006570731	0.935394199	0.996998589
mmu-miR-767	-0.090272298	5.084183592	0.009580459	0.922027727	0.996998589
mmu-miR-7672-5p	0.014986892	6.775157277	0.003295111	0.954224127	0.996998589
mmu-miR-7679-5p	0.024280962	4.767263343	0.00044218	0.983223258	0.996998589
mmu-miR-7685-5p	0.025040122	6.022036327	0.007295981	0.931930263	0.996998589
mmu-miR-7687-3p	-0.037608633	6.288441662	0.026437334	0.870836839	0.996998589
mmu-miR-7688-5p	0.021017844	6.376773971	0.004758609	0.945003412	0.996998589
mmu-miR-8116	0.024125619	5.58077833	0.004154801	0.948605749	0.996998589
mmu-miR-879-5p	-0.035013214	6.212544553	0.018767988	0.891033715	0.996998589
mmu-miR-92b-3p	0.017610653	6.769437549	0.00578546	0.939369606	0.996998589
mmu-miR-1251-5p	0.004960359	5.13810851	5.88E-05	0.993883814	0.997017331
mmu-miR-144-3p	0.01754813	4.559471476	0.000202145	0.988656241	0.997017331
mmu-miR-181d-3p	-0.010092636	5.297300404	0.000157377	0.989990812	0.997017331
mmu-miR-1912-3p	-0.001760139	6.184443111	4.31E-05	0.994764889	0.997017331
mmu-miR-1928	0.025837659	4.601356432	0.000319426	0.985740576	0.997017331
mmu-miR-3108-5p	0.003902129	6.936258911	0.000271382	0.986856504	0.997017331
mmu-miR-34c-3p	0.006695645	5.005771267	5.16E-05	0.994270591	0.997017331
mmu-miR-376c-3p	0.013455647	4.384460208	6.47E-05	0.993582116	0.997017331
mmu-miR-6357	-0.00185478	6.6503257	5.37E-05	0.994152206	0.997017331
mmu-miR-6383	-0.00888118	5.214442753	0.000211574	0.98839472	0.997017331
mmu-miR-6900-5p	-0.001742897	6.072401609	4.09E-05	0.994896017	0.997017331
mmu-miR-7019-3p	0.010976762	4.170893264	4.91E-05	0.994411473	0.997017331
mmu-miR-7084-3p	0.003878394	5.648693407	9.07E-05	0.992403403	0.997017331
mmu-miR-7088-5p	-0.001862008	6.597439752	4.88E-05	0.994427788	0.997017331
mmu-miR-7237-5p	-0.002800335	6.49870572	0.000115459	0.991426743	0.997017331
mmu-miR-7649-5p	0.018550389	4.714768913	0.000147564	0.990307872	0.997017331
mmu-miR-3080-3p	-0.001418003	5.693766555	1.95E-05	0.996474685	0.997890132
mmu-miR-465c-5p	-0.002605154	4.711981892	4.08E-06	0.998388502	0.999097082
mmu-miR-216c-3p	-0.001229376	4.550148684	5.60E-07	0.999403	0.999403
