# Supplementary material for: Alzheimer's disease‐induced phagocytic microglia express a specific profile of coding and non‐coding RNAs
Source: Alzheimers Dement. 2023 Oct 12;20(2):954–74. doi: 10.1002/alz.13502 (PMC10916983; doi:10.1002/alz.13502)
Supplement: Supplementary file 9 — Supporting Information [file ALZ-20-954-s011.xlsx]

## Sheet: VEH_7a_vs_VEH_ctrl
Table S8. RNAs, differentially expression analysis in BV-2 cell line treated with Vehicle or LPS 10ng/ml and overexpressing scramble control (ctrl) or miR-7a5p (7a), miR-29a-3p (29a) or miR-146a-5p (146a)
exp.ID	exp.logFC	exp.AveExpr	exp.adj.P.Val	exp.entrez
Irg1	1.83367	3.52697	0.00466737	2244
C3	1.81857	8.26032	0.0346335	2745
Ifit2	1.80678	3.92232	0.0164193	8030
Acp5	1.78021	3.77798	0.00466737	136
Esco2	1.77154	2.85457	0.0360031	2214
Tnip3	1.51213	3.62945	0.0395984	7867
Dck	1.35694	3.80395	0.0346335	4582
Fxyd2	1.33943	1.36782	0.0343885	9149
Gm37311	1.33644	2.72268	0.0395984	11237
Ms4a7	1.29512	5.30225	0.0395984	2924
Slco4a1	1.14	3.86757	0.0395984	6978
Mgl2	1.08724	5.15836	0.0395984	7419
Mknk2	-1.05959	7.61479	0.0395984	1514
Igsf8	-1.13518	5.91743	0.0360031	6750
Eno3	-1.18646	5.65507	0.0395984	9253
Ubxn11	-1.19886	2.96868	0.0395984	881
Gm11185	-1.20361	2.43699	0.0343885	10520
Khk	-1.20413	4.30405	0.0395984	4511
Cat	-1.26424	6.18498	0.0395984	3784
Macrod1	-1.30236	4.04864	0.0343885	6373
Hgsnat	-1.30298	6.25236	0.0343885	6572
Traf3ip1	-1.33016	1.81736	0.0360031	5984
Adssl1	-1.35301	6.49726	0.0238009	858
Neil1	-1.40641	3.24635	0.0360031	5515
Ctsk	-1.40888	4.61687	0.0360031	4099
Neurl3	-1.44524	4.08117	0.0343885	8153
Gm5523	-1.45283	2.52922	0.0346335	11016
Pde1c	-1.47541	2.23618	0.0395984	459
Mamdc4	-1.55963	2.09255	0.0343885	3710
Gm7132	-1.62769	1.15808	0.0393233	11080
Adam19	-1.79845	2.58186	0.0360031	862
Gm7293	-1.91719	3.68418	0.0238009	10257
Gm10481	-1.96179	1.33682	0.0355095	10943
Gm12166	-1.9981	1.39699	0.0360031	9868
Gm15191	-2.10667	2.21798	0.0360031	10504
Gm6682	-2.2473	1.39828	0.0199015	10766
Gm7336	-2.25733	1.42701	0.0164193	10286
Gm10335	-2.39797	2.08323	0.0395984	9966
Nr4a1	-2.48884	3.08898	0.0164193	2575

## Sheet: VEH_29a_vs_VEH_ctrl
exp.ID	exp.logFC	exp.AveExpr	exp.adj.P.Val	exp.entrez
Lbp	1.66769	2.86748	0.0270831	1095
Ctsk	-1.50301	4.78809	0.0400401	4177

## Sheet: VEH_146a_vs_VEH_ctrl
exp.ID	exp.logFC	exp.AveExpr	exp.adj.P.Val	exp.entrez
Znf41-ps	2.07165	4.54066	0.0212921	10935
mt-Cytb	1.61362	10.1897	0.0403303	9853
mt-Nd2	1.58299	9.11603	0.0433291	9843
mt-Nd4	1.55996	9.8085	0.0268197	9850
mt-Nd4l	1.55065	7.67157	0.0445564	9921
Ms4a14	1.41191	3.66587	0.0196877	11656
Gm13230	1.39028	3.55499	0.0163314	10837
Gm8898	1.33492	4.61227	0.0356144	11120
Ms4a4a	1.26452	2.98481	0.0256324	11718
Mphosph8	1.2599	4.28878	0.0356521	10694
Gm13212	1.24231	2.50059	0.0283712	10597
Gm4944	1.22676	4.44582	0.0330223	11397
Gcc2	1.21971	5.64551	0.0209321	6901
2810474O19Rik	1.20326	6.84379	0.0184972	5796
Cep290	1.19933	3.59385	0.0255833	1467
Msr1	1.18499	3.1928	0.0368701	3145
Rock1	1.17857	6.00558	0.0272071	2869
Gm13251	1.17253	5.58867	0.0224182	10192
Gm10521	1.16635	3.86882	0.0227939	10373
Nabp1	1.16116	5.53484	0.0179841	3488
Qk	1.15246	8.55839	0.0196877	9629
Gm37606	1.15186	3.42924	0.0474546	11899
Lcorl	1.15135	6.14965	0.017182	1088
Zfp932	1.14954	3.28296	0.0496146	9967
Usp16	1.13562	5.21818	0.0177771	3340
Zfp947	1.11861	2.69979	0.0272071	9749
Rora	1.1105	4.95715	0.0356144	5614
Ankrd12	1.10503	5.8504	0.0210509	6197
A130050O07Rik	1.0968	2.56547	0.0184972	11757
Ssb	1.09347	6.17134	0.0403303	10088
Gm13157	1.0896	4.42635	0.0163314	10595
Malat1	1.08792	14.1002	0.0170241	11263
RP24-328P2.5	1.08764	4.82003	0.0226835	12144
Reep3	1.08604	6.25241	0.0226835	1443
Ppig	1.07981	6.05403	0.0403303	7795
RP23-458G12.1	1.07534	2.68178	0.0452299	12091
Mrc1	1.07415	7.75049	0.0403303	3700
Gm8995	1.07281	7.10109	0.020932	9739
Gm38190	1.07223	3.00322	0.0352388	11759
Gm4631	1.07119	5.84175	0.0431973	10657
Gm37186	1.07109	2.35677	0.030438	11912
Gm27694	1.07011	4.03856	0.0244012	11635
Ugt1a10	1.06893	2.04889	0.0482383	11164
Luc7l2	1.06735	7.86713	0.0179841	4868
Gm37311	1.06332	2.93485	0.028931	11828
F13a1	1.06189	10.0835	0.012809	7178
Ccdc88a	1.06143	7.38148	0.0213401	5803
Zfp942	1.06073	4.59248	0.0464952	10240
Gm11613	1.05539	3.51938	0.0163314	10987
Sept7	1.05423	6.00577	0.0356144	196
Gm37589	1.05047	4.16194	0.0224182	11946
Tpr	1.05021	7.42351	0.0355281	629
Ms4a7	1.04933	5.41153	0.028931	2998
Myh10	1.04887	4.72007	0.0305138	1853
Marcks	1.03964	6.82952	0.0425195	10140
1810026B05Rik	1.03751	4.45461	0.0210509	11737
Eea1	1.02333	6.32034	0.0272071	6548
Mpp5	1.02318	5.17402	0.0213414	1926
Thoc2	1.01712	7.52876	0.0238172	6774
Zfp738	1.01629	4.82524	0.0391824	8476
Zfp654	1.01204	4.20795	0.0316473	8357
Nol8	1.01037	5.33037	0.0468036	2027
Cdc42bpa	1.00521	5.67816	0.0208643	3619
Zfp729b	1.00282	4.926	0.047627	9300
Gm37745	0.999923	3.01679	0.0208643	11835
Pgap1	0.998592	7.20478	0.036276	10389
Eif5b	0.99379	6.4915	0.0330714	3478
Rnf150	0.992946	5.08097	0.0163314	8418
Maf	0.989971	8.05276	0.0224182	9082
Smc5	0.98647	6.68781	0.0264544	3093
Prrg1	0.980735	4.64607	0.0293255	8445
Rc3h2	0.980008	6.9393	0.0226835	10527
Gxylt1	0.978323	4.63238	0.0195601	6495
Filip1l	0.977899	3.42812	0.0401281	7984
Zfp935	0.9763	3.02965	0.0163314	9069
Pura	0.975824	7.00576	0.0195601	8034
2010315B03Rik	0.973374	3.65913	0.0270814	10492
Gm38253	0.96737	3.06236	0.0213414	11800
Zfp933	0.964934	3.77852	0.0265789	9406
Ccdc55	0.964746	3.75541	0.0226835	6877
Ube3a	0.964313	7.57566	0.0248697	3248
Prpf40a	0.964175	7.17458	0.0378502	9553
Snx13	0.962592	6.04679	0.0163314	1720
Zfp518a	0.959886	5.0996	0.0264544	8551
Gm14295	0.959042	3.47878	0.0226835	10645
RP24-503L4.3	0.959029	2.72345	0.0448821	12060
Samd9l	0.958	5.9447	0.0344883	8417
Jrkl	0.956608	3.67115	0.0450516	10683
Klf2	0.956273	4.30248	0.0274995	9065
Zbtb10	0.954936	5.45132	0.0244653	10101
Zfp182	0.939267	3.95447	0.0317431	9035
RP24-230L5.2	0.938626	1.76608	0.0227939	12034
Ubxn2b	0.936606	3.31044	0.0357219	4236
Gm20417	0.931865	2.32408	0.0386573	11260
Bod1l	0.931864	6.45668	0.0362621	9602
Zfp81	0.928985	3.7726	0.0431743	439
Lmbrd2	0.927878	6.45194	0.0226835	7307
Smim15	0.926138	5.29518	0.0403303	10234
Ccl6	0.925104	5.39673	0.0224182	1333
RP24-363K20.7	0.923854	2.7191	0.0405339	12003
Gm10419	0.922805	3.0148	0.0195601	10321
Nfat5	0.922566	7.4388	0.0226835	433
RP24-423L4.1	0.918975	2.07976	0.0322112	12028
Acbd5	0.918783	5.79017	0.0403303	3723
RP24-500I24.3	0.913174	3.40744	0.0255431	12084
Reps2	0.913115	6.78199	0.0213401	7576
Arid4b	0.912943	4.94449	0.0364389	7215
Gm37320	0.91246	2.85749	0.0317431	11954
Eps15	0.912451	7.01544	0.0205799	4343
Hgf	0.909655	2.5948	0.0448162	4482
Kif5b	0.909034	6.33963	0.0448821	703
Rbm25	0.905536	7.20889	0.028931	870
Hpgds	0.904293	6.93774	0.0244012	4881
Kantr	0.901756	1.88817	0.0243953	11770
Rbms1	0.899726	6.93226	0.0321378	3809
Slc7a11	0.898494	4.79502	0.0355281	4065
Cald1	0.89626	6.22473	0.0243953	4844
Rock2	0.89606	6.49271	0.0272071	1717
Iqgap2	0.894545	6.5273	0.030438	2128
Tbc1d8b	0.894418	4.26441	0.0213401	7861
Cd2ap	0.893916	6.50554	0.0429991	9596
Tmed5	0.891683	6.53882	0.0354762	9750
Gp49a	0.89118	7.28095	0.0218876	11111
Pank3	0.890945	7.67372	0.0434284	1320
Gm37642	0.88968	1.88136	0.0196877	11841
Ifit2	0.885238	3.7417	0.0299548	8233
Fam63b	0.882259	7.3228	0.0205799	7855
1700020I14Rik	0.881432	7.55779	0.0302764	10981
Zcchc6	0.878449	6.0575	0.0243953	6323
Cysltr1	0.876134	5.28322	0.0383859	8868
Clip1	0.874086	6.95921	0.036928	8583
A430027C01Rik	0.86774	1.8995	0.0321378	11965
Gabpa	0.865959	5.98888	0.0442344	796
Brwd3	0.865124	6.3999	0.0226835	9771
Cfh	0.864409	7.57011	0.0357219	3579
Pira2	0.862563	3.06741	0.0255431	11140
Gm19967	0.86243	2.98734	0.0403303	11317
Arid4a	0.858891	5.02619	0.0403303	8459
Arhgap5	0.858498	6.39134	0.041683	6290
Fam46a	0.85715	5.96945	0.0274995	5627
Zfp729a	0.857005	4.87517	0.0414957	2068
Wapal	0.855162	7.01194	0.0496146	7669
Gm26606	0.853554	2.18636	0.0468036	11478
Atrx	0.851999	7.87496	0.0244012	5269
RP23-480P21.3	0.844337	3.63671	0.0329403	12032
6430511E19Rik	0.841698	4.11931	0.0293255	11779
Wwp1	0.839804	6.98773	0.0325665	7609
Cdc73	0.839054	5.8574	0.0226835	3578
Ago3	0.838906	6.9557	0.0218876	4469
Gm38374	0.836894	2.10275	0.0329403	11860
Rb1cc1	0.835832	6.12447	0.0434284	3411
Tmem30a	0.834787	6.72241	0.0403041	5653
Pdp1	0.834443	3.17976	0.0403303	8553
Pkn2	0.834001	6.39485	0.0464952	496
RP24-500I24.4	0.830799	3.01959	0.0403704	12061
Gm11696	0.829244	1.94768	0.0274217	9187
Ap1s2	0.829228	3.43052	0.0332644	5301
Rpgrip1	0.827193	5.20747	0.0463578	9220
Ocrl	0.824345	4.06999	0.0344883	124
Myo9a	0.824254	6.34361	0.0382613	7279
Exoc5	0.822568	6.22569	0.0414957	9560
Ifi203	0.822017	5.63381	0.036928	7381
Man1a	0.821652	6.57483	0.0226835	421
Bmpr2	0.821643	7.84965	0.0224182	10007
Usp8	0.821425	7.12578	0.0272071	3940
RP23-267O21.4	0.820519	2.10202	0.043079	12013
Csgalnact2	0.820143	4.62385	0.0344902	7779
Gm26624	0.818885	4.44371	0.0244012	11443
5830428H23Rik	0.817886	4.46488	0.0332644	10473
Uba6	0.817853	6.00219	0.0346817	6441
Ptbp2	0.81654	5.65605	0.0431973	4198
Rragd	0.816345	4.81377	0.036928	4251
Wdr44	0.815863	3.45008	0.0483981	6603
Mpeg1	0.815619	8.05828	0.0307911	8321
Mysm1	0.814974	5.5206	0.0331112	9678
Btaf1	0.813569	6.88616	0.0468036	7511
Pcm1	0.813477	7.45833	0.0438222	5382
Fam208a	0.812246	6.09758	0.0466845	7524
AW549877	0.811981	7.37898	0.0256324	7759
Clcn5	0.811465	5.70499	0.0331525	471
Wsb1	0.811227	7.78182	0.0355281	1194
Tlk1	0.809328	6.81392	0.0368377	7774
Rbm41	0.806946	3.88782	0.036276	5323
Gm14698	0.805981	5.00336	0.0455648	10291
Mier1	0.804059	5.50644	0.028931	4333
Cpeb4	0.801816	7.71738	0.0256324	1597
Stag2	0.801534	7.49906	0.0378563	3394
Fbxo11	0.800263	5.09639	0.0299548	563
Usp32	0.800137	6.1577	0.0248697	78
Nbeal1	0.79987	6.45373	0.0274217	10387
Gm37738	0.799704	2.80989	0.0460162	11973
Zfp292	0.798825	5.96729	0.0451039	7370
Nab1	0.798172	5.77289	0.0434284	323
Fgd4	0.797736	5.89962	0.0293255	2543
Zfp281	0.795948	5.46932	0.0369452	7683
Zfp638	0.795569	6.67802	0.030438	4893
Ccnl1	0.794213	6.39	0.0331112	4090
Kmt2e	0.793658	6.84674	0.0357219	4549
Prpf39	0.793501	5.58994	0.0450019	6385
Slk	0.793455	8.29328	0.0497363	3151
Gm37534	0.791833	3.62005	0.0448162	11855
Paxbp1	0.789292	5.59269	0.0226835	2614
Zfp759	0.788208	3.23657	0.0395155	9252
Dnajb14	0.787705	7.47046	0.0272071	10426
RP23-442L7.3	0.787031	2.11036	0.0316473	12193
RP23-235E15.5	0.785818	3.06756	0.0499332	12053
Srek1	0.785083	5.57172	0.0386573	5779
Zfp644	0.78488	6.31812	0.0264544	8590
Gm37588	0.784877	2.45777	0.0366444	11947
Igsf6	0.78473	5.75917	0.0353924	6268
Prpf38b	0.7833	6.79803	0.0460162	4103
Zhx1	0.783175	6.17447	0.0466845	2382
Arsk	0.781768	4.65872	0.028931	2095
B630005N14Rik	0.78091	6.70484	0.0457175	7925
Rsbn1l	0.780811	6.04544	0.0434284	7371
Hook3	0.780458	6.25399	0.0387461	6708
Smek2	0.777896	6.7364	0.047627	1667
2610305D13Rik	0.77781	2.53315	0.0459246	9926
Rlim	0.777753	7.90654	0.0464952	9176
Rbm39	0.77718	8.21875	0.0403303	4024
Kdm7a	0.777178	6.921	0.0356144	7890
Zbtb41	0.77481	4.68083	0.049916	6034
9230112E08Rik	0.774099	3.65552	0.030438	10183
St8sia4	0.772254	6.22157	0.0383859	7538
Chd9	0.772247	6.22678	0.0329403	9181
Ktn1	0.771505	5.89053	0.0455858	2195
Klhl9	0.771108	6.52497	0.0344883	10211
Caap1	0.770843	3.16455	0.0355281	4356
Taok1	0.770794	7.33928	0.0256324	1163
BC002059	0.770647	2.92584	0.0445564	9479
Erbb2ip	0.770549	8.12026	0.0393033	2145
Map3k2	0.77034	5.79236	0.0466845	2899
Rsrc2	0.76964	5.90296	0.0433617	4707
Mdfic	0.769459	6.27834	0.0321378	7666
Nufip2	0.765855	6.94709	0.0344902	6853
Brcc3	0.764673	5.00975	0.0345603	5262
Asah2	0.763918	4.54672	0.0499332	3072
A630081D01Rik	0.763516	2.55376	0.0395155	11796
U2surp	0.76205	6.84456	0.0432598	5690
Prkx	0.760835	5.06126	0.0448162	6409
Pten	0.760123	7.87215	0.0387461	935
Zswim6	0.758571	5.35159	0.0358632	5826
Scai	0.758551	5.18551	0.0369623	6319
Apc	0.758092	5.82046	0.0293255	610
Top1	0.757367	6.43426	0.0364389	10188
Cir1	0.755995	4.51286	0.0483259	7735
Prkg1	0.754966	3.96723	0.0294225	8877
N4bp2l2	0.754648	6.56695	0.036928	4815
Rrm2b	0.754305	4.51688	0.0403303	2353
Cpne3	0.752934	5.95003	0.0468036	4230
Alcam	0.752061	6.99515	0.0272071	2489
Katnbl1	0.751028	4.78545	0.048222	3854
Gm37407	0.75004	2.23661	0.0455648	11859
D930016D06Rik	0.749771	2.75673	0.0424692	11484
Tgfbr1	0.749186	4.6077	0.036928	737
Scyl2	0.748402	5.73474	0.0440475	10134
Mir22hg	0.747158	3.17369	0.0435462	10964
Tmem170b	0.746574	5.67089	0.0205799	11070
Dram1	0.746548	3.17173	0.0475882	1496
Asxl2	0.746415	7.13233	0.0274995	6775
Crebrf	0.746287	6.01774	0.0403303	8471
Mtdh	0.745786	7.85597	0.0496146	2345
Nemf	0.744867	5.39965	0.0401903	1884
Hmga2	0.744722	4.65167	0.0346817	9195
Fnip1	0.744167	7.89962	0.030438	6458
Gm14326	0.74286	3.37208	0.0407129	10642
Gm38366	0.742679	2.10468	0.0468036	11875
Manea	0.741706	3.91193	0.036928	7496
Ddx26b	0.741526	6.74293	0.0332644	6456
Zfp397	0.741314	5.79175	0.0339208	2864
Kansl1l	0.741122	4.4339	0.0248697	3444
Zfp442	0.738546	3.5213	0.0466845	10046
Aim2	0.73843	5.71065	0.0448821	6854
Tsga10	0.738279	2.75763	0.0466845	9526
Ammecr1	0.738224	5.51374	0.0403303	7815
Ccdc71l	0.737679	5.03112	0.0483259	11204
Tmtc3	0.737668	4.59131	0.0369623	6586
9930111J21Rik2	0.734596	6.85495	0.0350846	10155
Myo5a	0.733784	9.25175	0.0344902	6181
Secisbp2l	0.733482	6.52453	0.0428921	6283
Chd1	0.729416	6.24229	0.0434284	2710
Trim12c	0.728686	3.05095	0.0403303	9225
Dhx36	0.727841	6.58663	0.0434284	4074
Tial1	0.726591	5.93663	0.0450516	5165
Atp7a	0.725116	7.55201	0.0274995	6002
Dock11	0.723332	6.90756	0.0466845	5225
Zfp26	0.722743	5.5041	0.0434284	9721
Dnajc21	0.722698	4.41268	0.0468036	8062
Sh3glb1	0.721138	8.08005	0.049921	6677
Raph1	0.720208	6.9927	0.0332644	3447
Picalm	0.719538	7.69581	0.0434284	7244
Lpl	0.719253	10.8301	0.0293255	1053
Sec62	0.719158	5.42952	0.0330714	4057
Gm37105	0.718145	1.81118	0.0468036	11791
Gm37914	0.71737	1.69616	0.0403303	11845
Erlec1	0.717128	5.21501	0.0440369	1603
Il12rb2	0.716817	5.21637	0.0405339	1251
Ric8b	0.71502	4.05067	0.0272071	6388
Yipf6	0.71461	5.42788	0.0481796	8410
Cnot4	0.714134	5.07135	0.0403303	7100
Zfp456	0.71412	3.07104	0.042087	10673
A230046K03Rik	0.711327	6.61278	0.0346817	6172
Tmod3	0.709701	6.28212	0.036928	9342
Pcf11	0.709296	5.94993	0.0481796	7655
Wdr26	0.709173	9.57974	0.0466845	7089
Ccser2	0.709024	5.60649	0.0403704	9351
Hacd4	0.705475	6.87617	0.03947	4328
Slc30a1	0.704768	6.14067	0.0293255	6765
Psd3	0.703802	4.39763	0.0373534	5033
Col4a3bp	0.703739	6.77089	0.0438222	2125
Chpt1	0.703669	5.31085	0.0434284	9463
Ascc3	0.703182	6.4477	0.0459246	7097
Ncoa7	0.703035	4.6007	0.03519	7304
Rbm6	0.702628	5.58621	0.0382613	5763
Mctp1	0.700173	5.61276	0.0401759	2098
Snx2	0.699889	7.04245	0.0483259	6159
Rad50	0.697993	5.67202	0.0448162	1626
RP24-140D11.6	0.697003	2.23398	0.0433291	12119
D3Ertd751e	0.691378	3.98422	0.0496146	3369
Zfand5	0.691139	7.86885	0.0448821	3015
Slc7a2	0.690449	7.04706	0.0434284	5383
Map4k3	0.690139	5.96757	0.0331112	2851
Plekha8	0.689044	5.02664	0.0413467	554
Mblac2	0.688996	3.47553	0.0484511	8715
Nfia	0.687518	5.63927	0.0264544	4350
Adgb	0.687376	2.62038	0.0499332	8709
Bmpr1a	0.686347	6.36149	0.0355463	2178
Gm20721	0.686173	3.14395	0.045755	11190
Ddx4	0.685709	1.99343	0.0475882	2164
Ppp1r12a	0.684566	5.46748	0.0469375	1449
Tlr4	0.68396	5.91462	0.0357219	7152
Spag9	0.683929	7.51041	0.0368471	1832
Ttc3	0.68348	6.53116	0.0435462	7561
Zcchc11	0.682244	5.64308	0.0307911	6185
Ireb2	0.682141	6.72329	0.036928	5633
Trip11	0.681369	5.84495	0.042087	1954
Flrt2	0.681324	6.40864	0.0357219	8382
Fcgr2b	0.680484	7.44105	0.0227939	3679
Ptpn4	0.680227	6.56795	0.0450516	3583
Dmxl1	0.679923	8.70743	0.0382613	6763
Socs6	0.679287	6.48567	0.036928	9142
Il13ra1	0.678882	6.44622	0.0499332	1152
Dnm1l	0.677613	6.02832	0.0464952	2544
Fmr1	0.676155	5.55385	0.0466845	83
Rsf1	0.675527	5.63064	0.0369623	6390
Tug1	0.675463	7.05922	0.0468036	9177
Agps	0.675002	7.3425	0.0464212	7850
Nsun3	0.673759	4.32579	0.0431504	8658
Rab8b	0.672663	6.67619	0.0466845	6647
Utp3	0.672472	5.41676	0.0459246	10196
Gtf2a1	0.669193	6.24105	0.0459121	1879
Cldn12	0.66913	3.62485	0.0448821	8320
Hcfc2	0.667836	3.04988	0.0484977	1569
Syt14	0.66772	4.75838	0.0440475	1107
Usp45	0.665848	4.96861	0.0468036	7481
Ythdf3	0.665012	6.95254	0.0373254	8364
Inpp4b	0.662291	4.53239	0.0468036	6873
Swt1	0.66173	4.68084	0.036276	8859
Thap6	0.660981	3.36734	0.0464952	11787
Fndc7	0.658291	2.86089	0.0357219	8176
Glce	0.657984	4.56064	0.0433291	5620
Trim33	0.657971	6.79899	0.0434284	5853
Chic2	0.656027	4.81155	0.0448162	4646
C78339	0.653155	5.37386	0.0464952	10109
Scn3a	0.652991	5.02813	0.0464952	9230
5430427O19Rik	0.652623	4.63	0.0466845	3149
Pikfyve	0.652505	7.61993	0.047627	3424
Klhl20	0.652273	4.36089	0.0369623	3696
RP24-500I24.6	0.648645	2.52187	0.0480943	12120
Nr3c1	0.645781	6.70876	0.0499332	2917
Tpp2	0.64451	7.29068	0.0466845	7729
RP23-114L12.4	0.643342	2.44223	0.0436466	12090
Fam46c	0.642875	6.84803	0.0383859	8083
Cblb	0.640508	5.46807	0.0356144	2490
Sec63	0.64048	5.80306	0.047627	1413
Jmjd1c	0.639548	7.56607	0.0368701	6856
Slc35a5	0.637173	4.67916	0.0403303	2494
Fam210b	0.635887	2.72808	0.0499332	3984
Smarcad1	0.634747	5.26152	0.0482383	4882
Zfp655	0.633412	6.73288	0.0468036	746
Setd7	0.63294	6.86756	0.0431973	6688
Rev3l	0.630422	5.66696	0.0466845	1429
Krit1	0.630266	5.03025	0.0432598	57
Slc9a9	0.629851	3.8562	0.0431504	5234
Zfc3h1	0.629133	6.75159	0.036928	6077
Hnrnpa2b1	0.628725	7.99173	0.0481796	535
Dennd1b	0.628324	6.91546	0.0434284	9156
Snx16	0.627956	4.21156	0.0466845	3997
Treml1	0.627915	2.20298	0.0403303	2745
Rabgap1	0.62575	6.58556	0.042087	6356
Rhoq	0.625039	5.9335	0.0382613	2806
Ubn2	0.624321	6.68106	0.036276	7037
Med13	0.624265	7.27798	0.0466845	6114
Impact	0.624258	4.94739	0.0393543	2913
Rc3h1	0.624189	6.74649	0.0283712	7472
Ash1l	0.624085	7.4087	0.0434284	4163
Zeb2	0.623552	8.51564	0.0458616	3771
Metap1d	0.622192	6.35974	0.0431973	7757
Cmtm8	0.621936	1.6309	0.0468036	7602
Hs2st1	0.620621	5.81711	0.043079	7416
Xrn1	0.611794	6.25176	0.0475882	5692
Nktr	0.611207	7.47272	0.0434284	5736
Abcc5	0.610072	7.0275	0.0448162	2560
Pik3c2a	0.608169	5.98577	0.0445601	5090
Gnaq	0.607592	6.69662	0.0455648	2983
Clock	0.607295	5.49427	0.0468036	4649
Vcpip1	0.605183	6.87019	0.0475882	8160
Taf1	0.603052	6.34842	0.0434284	5288
Arl5b	0.60304	5.08178	0.0464952	1175
Ankrd32	0.602428	4.40362	0.0349927	2099
Cspp1	0.601272	4.55269	0.036276	9196
Jak1	0.601206	7.50419	0.0468036	4336
C330007P06Rik	0.598005	6.17837	0.0434348	670
Ptprc	0.597128	8.64364	0.0468036	3587
RP24-500I24.2	0.595658	3.38661	0.0414957	12121
Stk38	0.593881	6.43173	0.0440475	2748
Lilrb4	0.590945	7.92555	0.0468036	9674
Dusp11	0.589998	7.66812	0.0382653	4891
Zfyve16	0.589245	6.05862	0.049916	2143
Slc36a4	0.58661	6.50577	0.0349927	8022
Atp8a1	0.585801	7.59831	0.0383859	6817
Mipol1	0.580515	3.59177	0.0357219	8345
Bmp2k	0.578553	7.55771	0.042087	6202
Carf	0.578454	4.38698	0.0434284	3448
Abhd13	0.576619	5.4888	0.0434284	7467
Fndc3a	0.574381	7.20024	0.0492432	5948
Asph	0.569217	7.13311	0.0448162	4224
Zfx	0.567743	6.11046	0.0455648	10732
Malt1	0.56647	6.6775	0.0466845	5791
Ezr	0.565097	5.1906	0.0405339	8828
Tgoln1	0.564326	7.39107	0.0403704	9165
Lpgat1	0.561836	6.36158	0.045755	3664
Chml	0.560864	4.78638	0.0475882	10577
Zmym6	0.559998	5.94155	0.0483259	7849
Ccnl2	0.554801	6.91955	0.0481796	4576
Baz2b	0.55145	6.88312	0.0434284	3816
Ttc39b	0.54926	5.71919	0.0499332	6933
Shprh	0.5342	6.02744	0.0432598	11157
Csde1	0.533732	8.9348	0.0466845	10081
Ppm1k	0.525752	4.03405	0.0434284	6847
Suv420h1	0.525407	5.88134	0.049095	8149
Nrcam	0.524077	5.84361	0.0434284	1724
Ace	0.523209	4.45417	0.0466845	1758
Mgat4a	0.522176	5.59221	0.0469875	3489
Timp2	0.521181	7.61077	0.0468036	1178
Plxnc1	0.511439	9.15767	0.0470081	10482
Pkm	-0.515897	10.9866	0.0466845	5634
Prmt5	-0.51721	5.85724	0.0496146	2659
Smyd4	-0.527389	3.53535	0.0459246	1315
Nsmce1	-0.527622	4.4314	0.0434284	5128
Ulk4	-0.532896	3.92563	0.0484977	7590
Samm50	-0.533976	6.75221	0.047627	2415
RP24-324L19.3	-0.534865	4.1962	0.0401281	12000
BC003965	-0.536118	4.40797	0.0455648	10025
Tbrg4	-0.539968	6.48969	0.0499332	39
Dlgap5	-0.540986	3.86113	0.047627	6789
Limk2	-0.548119	5.60597	0.0459007	1657
Psmd4	-0.55104	6.37937	0.0477902	589
Psmd13	-0.558987	5.46991	0.0459246	3299
Top1mt	-0.55959	3.9065	0.0492432	90
Cdc25b	-0.561478	5.98821	0.0499332	3925
Blvra	-0.562363	6.95739	0.0403303	214
Zbed3	-0.56517	3.56385	0.0475882	7773
Gins1	-0.565298	3.1068	0.0468036	3973
Tubb5	-0.56725	9.94755	0.0498685	164
Rae1	-0.56755	5.88105	0.0404803	3990
Psmg3	-0.568177	4.14595	0.0456053	4767
2310047M10Rik	-0.570027	4.63878	0.0486765	8157
Agpat2	-0.572082	4.71414	0.0449231	3786
Adap1	-0.573409	5.84001	0.0499332	9164
Ccne1	-0.576874	3.57704	0.0475217	227
Rplp0	-0.578445	11.6355	0.0440475	10005
Mrps24	-0.579028	5.25691	0.0464952	1674
Prdx2	-0.584092	7.75387	0.0472487	551
Mapkapk2	-0.585479	8.53394	0.0404803	1131
Tkt	-0.586439	9.18268	0.0392878	2233
1500011K16Rik	-0.587807	4.0664	0.0460162	8737
Cops6	-0.591708	5.44866	0.0475882	1383
Akap6	-0.592978	4.28853	0.0386047	9591
Prickle1	-0.593149	2.3058	0.043079	6487
Dut	-0.595566	4.14075	0.0403303	3881
Atp5b	-0.595573	9.90534	0.0466845	3271
Cdk5	-0.596509	4.74429	0.0455648	4533
Gm5652	-0.59727	2.17728	0.0499332	11550
Smyd5	-0.598883	5.50154	0.0403303	5981
Aaas	-0.600347	4.90337	0.0466845	6587
Hras	-0.601658	4.27174	0.0364389	3303
Gtf2h4	-0.602287	4.58362	0.0466845	163
Angptl2	-0.603046	6.39669	0.0464952	457
Dalrd3	-0.603203	4.19572	0.0428921	1343
3110040N11Rik	-0.604885	3.17586	0.0332644	3159
Prmt7	-0.605501	6.46112	0.0357219	9473
Gm8399	-0.609636	3.22778	0.0490124	8023
Use1	-0.610047	6.95988	0.0480943	269
Polr1c	-0.610183	5.76855	0.0450516	9997
Snrpb	-0.614277	6.55919	0.0434284	3957
Bcl2l12	-0.614871	2.7948	0.0403303	361
Sirt3	-0.615163	3.67067	0.0368326	3298
Akr1b3	-0.62078	5.9782	0.0355281	173
U2af1l4	-0.623068	3.84868	0.0403303	10627
Pop5	-0.624038	3.83373	0.0386573	9480
Ndufs3	-0.625898	6.32821	0.0366444	577
Calm3	-0.627185	6.74289	0.0434284	1371
Hagh	-0.628261	3.94476	0.0434284	2811
Pif1	-0.628893	2.59885	0.0468036	7610
Mlf2	-0.629298	6.82356	0.0403523	4933
Rasa4	-0.62994	6.30261	0.0482383	534
Tacc3	-0.63026	4.54584	0.0293255	6730
Tssc4	-0.632221	3.48515	0.048222	8216
Sdc1	-0.634155	4.70572	0.0431973	1721
Znhit2	-0.634247	3.67811	0.0333188	10516
Mcm8	-0.636964	4.0304	0.0382613	3937
Gnb2l1	-0.637333	11.2004	0.0386573	1622
Irf3	-0.639454	4.32967	0.0331112	360
Psat1	-0.64004	7.72019	0.036928	2984
Akt2	-0.640989	6.0783	0.0331112	449
Ssr2	-0.642086	6.22182	0.0414957	7661
Cdca3	-0.642373	4.70751	0.036928	2693
Lfng	-0.643517	4.53188	0.0399177	4776
Guk1	-0.644186	4.45902	0.0382613	1655
Clpp	-0.644332	5.03016	0.0366444	291
Rab4b	-0.646981	3.81123	0.0414957	8910
Rfc2	-0.647461	6.56735	0.0459246	2657
Tmem115	-0.647553	4.61086	0.0434284	842
Trim28	-0.647918	6.83867	0.0414957	581
Ccna2	-0.649061	5.88834	0.0349547	4063
Cyc1	-0.6494	6.30162	0.036928	2461
Abhd11	-0.649777	4.49773	0.0469875	7501
Snapc2	-0.650207	3.88759	0.0366444	897
Stx2	-0.651176	5.26732	0.0331112	4710
Npm3	-0.652204	5.88848	0.0346817	9147
Gm12419	-0.655623	1.99174	0.0486765	10758
Mrpl37	-0.655928	5.37177	0.0409939	4374
Mrpl12	-0.655977	6.07378	0.0364389	7290
Mrpl57	-0.65606	3.89811	0.0466845	2238
Fkbp4	-0.657529	6.52125	0.0403303	5007
Rpsa	-0.657874	11.0589	0.042468	5734
Dohh	-0.65867	4.73012	0.0456053	10590
Thap4	-0.661857	4.98452	0.0403303	3551
Lyl1	-0.661966	6.82336	0.0419901	6050
Rps14	-0.662633	9.62626	0.0455648	2976
Ccnf	-0.664362	4.84866	0.028931	10296
Prmt1	-0.666626	5.56264	0.0390637	8834
Ldha	-0.667388	10.6184	0.0356144	9729
Imp3	-0.667647	5.43536	0.0272071	5631
Cbx2	-0.668327	3.9158	0.0431973	3327
Dgcr6	-0.668758	3.93816	0.0433291	404
Mfsd10	-0.670085	5.71417	0.0387461	107
Ndufv1	-0.672139	6.56924	0.0369623	6866
Edf1	-0.672317	5.57697	0.0388077	1013
4930432K21Rik	-0.674953	4.46033	0.0468036	763
Pmm1	-0.675075	5.38835	0.0434284	2431
Gm8730	-0.67541	4.85641	0.036928	9775
Rps2	-0.679718	10.5236	0.0403303	8091
Kat8	-0.679787	3.47488	0.0434284	5148
1600002H07Rik	-0.680112	3.11682	0.0483259	2795
Eno3	-0.680325	6.11914	0.0475882	9511
Mrpl28	-0.680508	5.68002	0.0499332	2822
Prelid1	-0.681689	8.08007	0.0494163	2057
Atraid	-0.682336	6.09579	0.0442344	931
Afmid	-0.682985	2.50554	0.0466845	1202
Taf10	-0.68318	5.69569	0.0331112	8019
Csrp1	-0.686513	5.72941	0.0356144	3591
Slc43a3	-0.688134	5.12222	0.0355281	3836
Tomm7	-0.689705	6.66393	0.0434284	4546
Mogs	-0.694454	6.31162	0.0481796	4899
Snrpa	-0.694553	6.18487	0.0393806	9581
Hirip3	-0.694586	2.58302	0.0448162	7892
Cdc6	-0.695149	3.1935	0.0486765	1182
Mrpl52	-0.696072	5.21414	0.0466845	863
Rhebl1	-0.696816	2.62476	0.0456053	2697
Eif3k	-0.697266	7.5543	0.0372671	8933
Psrc1	-0.699095	3.33885	0.0264544	10078
Ftsj1	-0.699666	3.3226	0.0368701	5255
Park7	-0.699757	6.56331	0.0464952	4530
Eif6	-0.700541	5.80942	0.0272071	4021
Rps18-ps1	-0.700794	1.72698	0.0331112	10918
Map4k1	-0.701972	2.89146	0.0307911	6738
Exo1	-0.705733	3.72337	0.047627	7319
Tufm	-0.707535	6.42202	0.028931	10401
Rfc5	-0.707675	5.26622	0.0302764	4682
Zfp296	-0.707894	2.14689	0.0434284	889
Ppic	-0.711336	5.05681	0.0272071	2950
Asb6	-0.711854	4.05734	0.0307911	7266
Emilin1	-0.714194	4.17128	0.0401281	4614
Dusp2	-0.714569	5.09056	0.0404803	3945
Mrpl34	-0.716102	5.23588	0.0448162	6245
Adck5	-0.717437	4.02	0.0434284	2460
Bckdha	-0.718472	6.39292	0.028528	9496
Vamp8	-0.720513	5.18396	0.0434284	8688
Rpl10a	-0.720661	10.1696	0.0499332	6840
Aurkb	-0.72125	4.42113	0.0224182	1850
Gm9211	-0.722708	2.07119	0.0434284	11562
Rpl17-ps8	-0.72537	4.86504	0.0401281	10832
Cenpm	-0.729693	2.73795	0.0414957	10042
Gm5903	-0.730286	2.05129	0.0468036	10873
Pmf1	-0.730913	3.98722	0.0378502	4170
Nhp2	-0.733289	6.39694	0.0387518	104
Phb	-0.73386	6.36115	0.0482383	7115
Grin1	-0.734407	2.24333	0.0497638	3805
Phgdh	-0.739006	7.89162	0.0274217	8920
Ydjc	-0.73977	4.47674	0.0468036	7733
Ndufb8	-0.739855	6.79482	0.0403303	3202
Echdc2	-0.740103	2.46742	0.0483259	4362
Nt5dc2	-0.742755	5.3709	0.0466333	10265
Tm4sf19	-0.744679	1.71349	0.0483235	10746
Gapdh	-0.746157	11.2783	0.0434284	9276
Ankrd55	-0.746263	3.44416	0.0476671	8632
Gm10076	-0.747049	7.67039	0.0468036	9477
Hsd17b10	-0.747934	6.11058	0.0435462	3230
B3galt4	-0.749017	2.41643	0.0432819	10012
Gm5272	-0.749137	2.16623	0.0331525	11618
Cars2	-0.749697	2.73422	0.0382613	9152
Ddx41	-0.750576	6.82649	0.0355281	2060
Pih1d1	-0.75116	4.21017	0.0403303	391
Ccdc22	-0.751569	5.10455	0.0405904	5240
Rps15a-ps4	-0.752053	2.12914	0.0393653	10908
Timm13	-0.753138	5.10501	0.0464952	1558
Impdh2	-0.753946	7.78728	0.0312485	9697
Tssc1	-0.755147	3.16329	0.0293255	6575
Psmb5	-0.755392	5.85274	0.0256324	2322
Clpb	-0.75614	5.34652	0.0226835	195
Slc25a5	-0.757086	8.16438	0.0466333	1115
Dpm3	-0.75732	5.1036	0.0434284	7924
Retsat	-0.75736	5.81359	0.0316539	9185
Eno1	-0.760836	10.6217	0.0475882	9762
Nme2	-0.764044	7.48675	0.0499719	1831
Lrfn4	-0.76455	4.4637	0.0293255	8142
Aurka	-0.764661	4.74949	0.0382613	3985
Nxn	-0.76594	4.01206	0.0256324	1828
Rnf26	-0.767975	4.68627	0.0368471	8895
Snord83b	-0.769524	1.74188	0.0274217	10570
Ruvbl2	-0.769614	6.05249	0.0382613	436
Mri1	-0.770363	6.38586	0.0335309	537
Psmg4	-0.773795	4.14768	0.0382613	10253
Kif22	-0.774649	3.66282	0.0386573	5094
Ptpn18	-0.774719	6.1548	0.0388621	3496
Gm7286	-0.774887	1.9719	0.0403303	11610
Rabac1	-0.775744	5.21869	0.0434284	386
Gm15427	-0.77858	7.72854	0.0475882	10778
Gm17415	-0.779533	1.73165	0.0448821	11181
Fkbp2	-0.779586	5.42138	0.0429991	9183
Gm22422	-0.781983	1.9038	0.0226835	9882
Fzr1	-0.783502	5.0668	0.0403303	1567
Gm15772	-0.786106	3.34185	0.0466845	9656
Tk1	-0.786223	3.98921	0.028931	3325
Oxld1	-0.789125	3.34411	0.0456053	7296
Pola2	-0.789682	4.66399	0.0390637	3050
Uqcr10	-0.790516	6.61795	0.0331525	9420
Gm20634	-0.791469	6.06626	0.0366444	10178
Hmga1	-0.792005	8.65684	0.0403303	8307
Yif1b	-0.79202	4.83545	0.0434284	5063
Mvb12a	-0.793179	5.98926	0.0321378	5467
Sdf2	-0.795009	5.34755	0.0390082	226
Grcc10	-0.795771	5.78853	0.044834	10323
Plekhh2	-0.79653	1.94805	0.0490801	7575
Pck2	-0.797129	6.05171	0.0468036	7519
Sssca1	-0.797475	4.8163	0.0292438	10722
Bst2	-0.799417	6.41768	0.0464952	8308
Aunip	-0.800404	1.96548	0.0332644	10600
Rps15	-0.805666	9.70595	0.0346817	9757
Acap1	-0.806286	5.01103	0.047627	169
Mrps16	-0.806324	4.40023	0.0476883	8630
Fam195a	-0.806588	3.48432	0.036928	3355
Gadd45gip1	-0.808052	6.3301	0.0256324	5993
Mcoln3	-0.810469	6.131	0.0331112	6620
Pycrl	-0.810567	4.92314	0.0368701	2477
Gm11185	-0.810654	2.91188	0.0256324	10885
Ech1	-0.811481	6.61301	0.0270814	8964
Gm10689	-0.811552	1.92796	0.0293255	10448
Lgals1	-0.811723	9.24514	0.0438486	10051
Gm6114	-0.811774	1.65135	0.0344883	11559
Ahcy	-0.81633	6.9814	0.0390637	4014
Abhd14a	-0.817132	4.27997	0.0401281	7810
Cacna1f	-0.820902	3.83255	0.0455648	5239
Naa10	-0.821141	5.58993	0.030175	5310
Hotairm1	-0.822937	1.96022	0.0475882	11085
Rps2-ps5	-0.824027	2.38617	0.0464952	11640
B9d2	-0.825994	2.74474	0.0226835	9754
Siva1	-0.826419	4.48057	0.0480975	9838
Itga7	-0.826751	3.13793	0.0332644	3252
Rps10-ps2	-0.827264	4.16908	0.036928	11668
Ldha-ps2	-0.828063	2.20008	0.0264335	10912
Ankle1	-0.828148	3.41096	0.0468036	8268
Sdsl	-0.828158	3.08866	0.0448162	4786
Mcm6	-0.828763	6.76628	0.0226835	3574
Atp5e	-0.835403	7.26838	0.0456053	1110
Racgap1	-0.836648	5.55046	0.0195601	2626
Ifrd2	-0.836771	5.12771	0.0208721	844
Pemt	-0.837619	1.626	0.0256324	29
Rnu11	-0.838232	2.62947	0.0378502	10558
Gm4518	-0.839162	2.96728	0.0465321	11591
Gpx1	-0.83952	6.42558	0.0223895	9790
Snhg8	-0.845269	4.4908	0.0356144	12002
Endog	-0.847649	3.81251	0.0364389	1036
Exosc4	-0.853933	4.56697	0.0386573	6103
Pold4	-0.855538	5.40613	0.036928	3059
Traip	-0.857507	2.60112	0.0345422	5765
Bdh1	-0.857794	3.14743	0.0228825	8296
Ube2c	-0.858437	4.96863	0.0226835	146
Gm8330	-0.85956	3.00367	0.0312576	11571
Snora57	-0.860415	2.1285	0.0375706	10166
Ppp4c	-0.861694	6.23473	0.0355281	5104
Rnaseh2a	-0.861857	5.66494	0.0163314	8878
Reep6	-0.863859	3.00374	0.0434284	6367
Chmp6	-0.866032	4.32954	0.0349927	3263
Gm10131	-0.866205	4.10318	0.0274995	9752
Mrpl23	-0.867573	4.56732	0.0378502	6833
F730016J06Rik	-0.867646	2.14271	0.0459246	11026
Haus5	-0.875121	3.49817	0.0227939	10626
Tmem205	-0.877455	4.53956	0.0256324	7582
Tmem38a	-0.879471	2.75645	0.0311658	5458
Fam212a	-0.879528	3.04331	0.0238172	7791
Gm4149	-0.881399	6.89452	0.0393033	10485
Dhrs13	-0.882026	3.50504	0.0274217	1824
Plk1	-0.884638	4.53164	0.0224182	5170
Dcps	-0.887554	4.84953	0.0332644	5559
Gtpbp1	-0.888244	4.66138	0.0293255	7877
Ppm1j	-0.88933	3.96186	0.0328144	245
Grwd1	-0.889381	4.36054	0.0391442	8955
Rpl36-ps3	-0.889471	2.5493	0.0248697	9969
Gm14111	-0.891977	3.02157	0.0255431	10767
Gm25788	-0.892454	1.75435	0.0332644	9865
Hcst	-0.892749	2.05535	0.0454589	9817
Rpl10a-ps1	-0.894509	5.50171	0.0498685	10937
Naa38	-0.901078	4.80314	0.0226835	9394
Tmem107	-0.902906	2.53289	0.0272071	1849
Uqcrq	-0.903247	6.53655	0.0256324	8127
Gm7132	-0.904362	1.87682	0.0226835	11606
Selm	-0.905653	4.53387	0.0401759	10541
Fam64a	-0.908414	4.03273	0.0391824	1812
BC030867	-0.908427	2.72895	0.0328144	6223
Rcor2	-0.915782	4.21119	0.0414957	3108
Khk	-0.917715	4.67311	0.0272071	4613
Stmn1	-0.917879	4.44421	0.0466845	4463
Cfap43	-0.919702	3.24013	0.0392878	8130
RP24-291E8.2	-0.921541	2.93465	0.0226835	12088
Snhg4	-0.921915	7.27414	0.0459246	11520
Gm9034	-0.925753	2.47076	0.0293255	11343
Egfl7	-0.928523	4.21805	0.0208721	3785
Gm22270	-0.930143	1.91078	0.0226835	10556
Wdr34	-0.934007	4.88273	0.020932	7309
Fancd2	-0.934603	4.26394	0.0193546	6046
Serpinf1	-0.935429	4.9623	0.0316539	73
Tamm41	-0.93786	3.78045	0.0256324	4992
Atp9a	-0.938223	4.36612	0.047627	4000
Itgb7	-0.940818	3.2802	0.0391836	134
Hist1h2al	-0.941529	1.58539	0.0331112	11217
Rps11	-0.943372	7.03522	0.036928	392
Gm7666	-0.943861	3.43021	0.0460162	10016
Mcm5	-0.944374	5.98808	0.0256324	566
Gm5335	-0.946277	2.59504	0.0232317	11569
Hist2h2ab	-0.950034	2.85312	0.0366444	9773
AC121821.1	-0.950106	2.52084	0.0356521	11994
Gm8927	-0.950155	2.6996	0.0431504	11607
Nup43	-0.951244	3.48237	0.0252331	7394
Snora52	-0.954616	1.8151	0.045755	9866
Bola2	-0.955465	5.77568	0.0226835	8415
Cdc20	-0.95597	4.7616	0.0227939	667
Nr0b2	-0.960176	2.38868	0.0218876	6798
Nkx1-1	-0.962162	2.93544	0.0248697	4596
Nudt14	-0.962857	4.20999	0.036928	311
Zfp593	-0.96333	4.66136	0.0163314	4468
Spr	-0.968144	3.91011	0.0272071	5990
Pde2a	-0.968846	3.41007	0.036928	5085
Ftsj2	-0.969223	2.74195	0.0226835	4771
Etfb	-0.974722	5.24306	0.0218876	498
Shmt2	-0.975221	6.16327	0.0205799	3274
Gm12174	-0.976176	3.75594	0.0293255	10765
0610011F06Rik	-0.976401	4.09861	0.0272071	3354
0610010K14Rik	-0.983348	2.54671	0.0356144	1822
Dctpp1	-0.984795	4.59636	0.0196877	7859
Selenbp1	-0.988735	7.79018	0.0244012	10085
Grhpr	-0.989676	3.966	0.0346817	6393
Mrpl23-ps1	-0.98998	4.45299	0.0232041	10522
Gm24888	-0.99168	2.23626	0.0226835	10565
Gm12017	-0.992298	2.65365	0.028931	10936
Kifc1	-0.995331	3.14595	0.03831	10736
Gm24447	-0.997354	12.8884	0.0403704	9917
Galk1	-1.00263	6.35351	0.0195601	1791
Gm15210	-1.00267	2.75557	0.0364389	10220
Gm7293	-1.00509	4.36951	0.0307911	10584
Coro1a	-1.00542	7.42453	0.017136	5108
Haus4	-1.0065	3.80244	0.036928	2314
Gm23455	-1.00903	4.72712	0.0421137	9896
Melk	-1.01814	2.69232	0.0499332	6402
Scarna10	-1.022	7.50238	0.0392878	11107
Arhgdig	-1.02438	2.45408	0.0390082	10361
Gm5187	-1.02849	2.85415	0.0468036	10846
Sapcd2	-1.03363	3.23339	0.0206745	3802
Ube2s	-1.0349	5.53548	0.0255431	9531
Gcat	-1.03497	5.2408	0.028931	663
Gm17383	-1.03654	2.83947	0.0293255	9347
Gm5863	-1.03666	3.3278	0.0434284	10869
Ppap2c	-1.03929	3.66322	0.0293255	8809
Birc5	-1.0531	3.93072	0.0256324	1201
Gm4737	-1.06132	4.16879	0.0271137	8455
Gm7332	-1.06172	3.43731	0.0401281	10768
Amica1	-1.06183	2.07378	0.036928	8495
Rcan1	-1.06719	5.16834	0.0320386	2600
BC026585	-1.0766	3.41834	0.0483259	5949
Gm10358	-1.07752	1.69557	0.0332644	10301
Gm11214	-1.07899	2.01544	0.044834	11654
Traf4	-1.09337	2.90364	0.0163314	1169
Hist1h1d	-1.09397	7.6386	0.0196877	8844
Snhg12	-1.10499	4.39062	0.0403704	11019
Uqcc2	-1.10961	5.0321	0.0163314	2833
Gm3534	-1.11298	3.5736	0.042087	11609
Terc	-1.11358	6.81365	0.0475882	9871
Ccl9	-1.11803	2.23625	0.0184972	1351
Banf1	-1.11904	5.52202	0.0428921	3054
Ccdc107	-1.12381	4.54045	0.0322112	4315
Bcl2a1d	-1.12485	1.81562	0.036928	11673
Gm4691	-1.13223	3.51499	0.0272071	11551
Gm24029	-1.1331	2.85531	0.036928	9914
Gm24305	-1.13338	5.26078	0.0256324	11365
Gm24044	-1.1358	3.10233	0.0386047	9885
Hist1h4i	-1.14022	5.42186	0.0332644	9514
Snord89	-1.14052	1.94648	0.036928	10567
Slco4a1	-1.14485	2.992	0.0356144	7141
Mybl2	-1.15641	5.33892	0.0163314	1223
Gm17300	-1.1607	3.04348	0.0423092	11207
Gm10359	-1.16104	2.01866	0.0283712	11340
Gm10481	-1.16305	2.06509	0.0346817	11414
Gm27029	-1.16732	2.5702	0.0252331	11459
Gm4609	-1.16992	2.45374	0.0423092	10610
Mrps28	-1.17103	3.43912	0.020932	7437
mmu-mir-3069	-1.17167	2.05942	0.0412393	12123
Gm24265	-1.18486	4.40931	0.0434284	11389
Ighm	-1.18487	3.93057	0.0231353	10553
Gm13736	-1.18532	1.9252	0.0391442	10867
Ncapd2	-1.19101	7.21232	0.0178378	6955
Gm6433	-1.19641	2.00408	0.0283712	10895
Mrpl30	-1.19792	6.0086	0.0234222	3479
Gm22973	-1.2032	8.19264	0.0499332	9893
Rnu12	-1.20491	4.86372	0.036928	9890
Mir5136	-1.21226	2.61952	0.0468036	11287
Gm15294	-1.21515	2.5698	0.0272071	10811
Snord33	-1.22433	4.3826	0.0256324	9902
Gm26525	-1.22468	1.6773	0.0226835	11428
Pgam1-ps2	-1.22698	5.51463	0.0380693	10830
Gm25360	-1.24541	7.0705	0.047627	11338
Gm20390	-1.24667	4.74695	0.0346817	11212
Hist2h2bb	-1.2476	3.45053	0.0256324	8702
Smim12	-1.24869	3.90586	0.00842258	7843
Snord15b	-1.25481	2.56869	0.0466845	9881
Rn7sk	-1.25843	14.1647	0.0283712	9884
Gm2546	-1.2625	3.42895	0.0193546	11563
Poc1a	-1.26855	3.02833	0.017136	2682
Hist1h1b	-1.27236	6.14333	0.0369623	9361
Hist4h4	-1.28175	5.08942	0.0163314	11380
Them6	-1.28463	3.09272	0.0177771	9184
Hist1h3g	-1.2847	4.85596	0.0272071	11659
Hist1h3e	-1.2888	6.56229	0.0195601	10117
Gm12416	-1.29183	2.4841	0.0251682	10878
Gm8116	-1.29249	2.09051	0.0274995	9405
Rpph1	-1.31275	13.3912	0.0434284	11279
Gm26224	-1.32118	2.04451	0.0296856	9860
Snord22	-1.32189	2.74722	0.0251682	9887
Gm23262	-1.32658	3.87955	0.0448821	11099
Gm22481	-1.33019	1.7317	0.0434284	10938
Hist1h4m	-1.34308	2.74464	0.0272071	10124
Guca1a	-1.34367	3.14268	0.0448162	2740
Gm22442	-1.34678	4.53005	0.0386816	11089
Gm10260	-1.34688	3.22802	0.0328824	10102
Gm9120	-1.34876	1.8113	0.0272071	11731
Cst7	-1.34913	5.49036	0.0475882	10045
Hist1h2bh	-1.35918	4.43629	0.0331112	9824
Snora68	-1.37185	3.62016	0.0227939	10563
Hist1h4a	-1.37665	7.2871	0.0163314	9472
Snord82	-1.38726	2.80699	0.0163314	9874
Snora73a	-1.39554	6.99188	0.0331112	9857
Gm26323	-1.40433	1.94748	0.036928	11095
Gm26397	-1.40511	3.07023	0.0332644	9904
Hist3h2a	-1.40597	4.12323	0.0196877	10639
Snord118	-1.41436	2.84142	0.0126513	9877
Hist1h4n	-1.41996	7.85722	0.0185253	10123
Gm7741	-1.42822	2.4498	0.0163314	11512
Hist1h2ah	-1.44016	2.73567	0.0256324	10121
Hist1h3c	-1.44374	6.3522	0.0233604	10128
Gm26448	-1.4521	6.44284	0.0460162	9855
Hist1h2bl	-1.45715	4.71317	0.0272071	11329
Hist2h4	-1.46141	6.02504	0.0163314	11218
Gm8451	-1.46829	1.63845	0.00842258	11657
Gm26447	-1.4804	3.46075	0.0228825	9856
Snora7a	-1.48836	3.17439	0.0205799	9863
Hist1h3a	-1.49095	5.92061	0.0227939	10111
Hist1h4c	-1.49202	7.14529	0.0163314	9517
Hist1h2ap	-1.50055	5.9781	0.0205799	11342
Snhg3	-1.50859	7.53292	0.0227093	10970
Gm22988	-1.50976	5.28022	0.0256324	10943
Rny3	-1.5144	4.72622	0.0401281	9879
Hist1h2bj	-1.51695	5.72145	0.0346817	10119
Hist1h2ac	-1.52072	5.44992	0.0151516	10115
H2afx	-1.52386	6.25781	0.0124307	8626
Hist1h4b	-1.53627	5.0613	0.0464952	10112
Hist1h2an	-1.55025	2.52137	0.0226835	10127
Snora61	-1.55268	3.30657	0.0163314	9880
Hist2h2bb	-1.556	6.12022	0.0275254	12082
Hist1h4h	-1.55686	7.76887	0.0264544	9537
Gm23624	-1.57026	4.58912	0.0227939	9858
Hist1h4f	-1.57026	6.87655	0.0184972	10118
Gm22357	-1.58788	3.03393	0.0266665	9873
Hist1h2bn	-1.59902	5.31955	0.0152382	11353
Rmrp	-1.60476	11.8984	0.0272071	11093
Gm26035	-1.60707	6.57632	0.042087	9883
Hist1h4j	-1.60955	6.05196	0.012809	10015
Hist1h3f	-1.6145	6.46228	0.0163314	11683
Hist1h4d	-1.61734	7.5733	0.00842258	9582
Snora73b	-1.62765	6.65173	0.028931	9901
Hist1h2bm	-1.62887	5.32406	0.0151516	11413
Hist1h3d	-1.64667	6.78676	0.0163314	11661
Hist1h2ao	-1.65202	7.48864	0.0126513	11327
Gm8343	-1.66842	2.13382	0.0213414	11543
Gm26315	-1.67172	6.53743	0.0391442	9913
Hist2h2ac	-1.67185	5.54006	0.0163314	10083
Hist2h2aa1	-1.67398	7.87817	0.0124307	9829
Hist1h4k	-1.67748	5.44238	0.0163314	9834
Hist1h2bb	-1.67955	6.49566	0.0163314	10512
Scarna13	-1.68366	8.02457	0.0163314	11097
Hist1h3b	-1.69648	5.95604	0.020932	10113
Hist1h2br	-1.69752	6.63883	0.0163314	10122
Hist1h2bk	-1.78437	7.3755	0.00842258	9683
Hist1h2bg	-1.78593	6.36448	0.0226835	9324
Hist2h3c2	-1.78943	6.89863	0.0165807	10779
Hist1h2ag	-1.79534	4.11009	0.0163314	10120
Hist1h2ak	-1.82401	5.0801	0.0320386	9715
ACEA_U3	-1.84032	2.42672	0.0184972	12005
Hist1h2bp	-1.84346	4.92551	0.0195601	10126
Hist1h2af	-1.85783	4.50304	0.00842258	9620
Hist2h3b	-1.87503	6.5792	0.0165807	10445
Hist1h2ab	-1.88229	6.14579	0.00842258	9594
Hist2h2aa2	-1.88448	6.16167	0.00842258	9806
Hist1h2bf	-1.90819	4.74413	0.0227939	10114
Gm24146	-2.00227	6.23583	0.03519	9868
Gm24139	-2.03985	2.29814	0.0344883	10944
AC099934.2	-2.09836	6.26753	0.030438	12118
Hist1h2ae	-2.17175	4.65478	0.0126513	10116
Hist1h3h	-2.25183	3.99016	0.0434284	11717
Gm23973	-2.45265	3.21994	0.0316473	9895
Gm26244	-2.48751	3.37459	0.0401281	11368
Gm22317	-4.36185	3.79874	0.0163314	11387

## Sheet: LPS_7a_vs_LPS_ctrl
exp.ID	exp.logFC	exp.AveExpr	exp.adj.P.Val	exp.entrez
Txnip	2.35901	7.83992	1.8441e-05	7280
Myo18b	2.31069	3.58796	1.8441e-05	10839
Gm14446	1.97295	2.95808	0.00399692	11306
Apol9a	1.76791	4.45268	0.00234317	9697
Ly6a	1.74301	6.47348	0.00355204	11110
Ms4a4c	1.67535	3.11959	0.00298307	3099
Il18bp	1.54481	3.31582	0.00228201	10689
Gbp4	1.54096	3.16735	0.00143956	11307
Ccl2	1.5224	3.61156	0.0212148	6606
Rsad2	1.49221	7.89161	0.00940835	1805
Ifi44	1.4766	4.76299	0.00355204	4318
Gbp7	1.46477	4.77825	0.00691338	7739
Ifit2	1.4594	6.89672	0.00701741	8584
Apol9b	1.45115	4.48	0.00399692	10549
Ifit3	1.41977	5.15969	0.019764	11056
Pira2	1.40829	4.18369	0.00147151	11973
Gm14288	1.40064	2.56316	0.0339995	11243
Axl	1.39416	5.72044	0.0023072	294
Gbp6	1.36645	5.43917	0.00576861	13166
Cmpk2	1.36436	4.51409	0.026103	1803
Rufy4	1.32579	4.10603	0.00104917	10071
Arrdc4	1.31477	4.61537	0.000536417	8230
Lrrc14b	1.30854	4.88817	0.0023072	2163
Iigp1	1.29503	2.68886	0.00659923	9405
Trim30a	1.28875	5.88743	0.0023072	5392
Trim30d	1.27724	3.48583	0.00355204	9722
Slamf8	1.25891	3.01224	0.00104917	9337
Dner	1.25388	3.57598	0.00170487	6864
Zbp1	1.22295	3.61886	0.00609586	4139
Tapbpl	1.1873	3.94952	0.00609586	7227
Tlr3	1.16678	4.15291	0.00251008	5608
Tnfsf13	1.15878	3.12791	0.0124916	11938
Pyhin1	1.15748	4.57813	0.00250842	8311
H2-M2	1.15288	2.89723	0.00104917	1153
Fam102a	1.11681	6.26793	0.0023072	7482
Acp5	1.107	6.14449	0.00167405	149
Efr3b	1.09908	4.69322	0.00257597	1814
Olfm4	1.09091	3.24041	0.00771898	2344
Slfn4	1.09035	5.11375	0.0090745	20
Itgb7	1.08064	3.98423	0.00806201	142
Ccl24	1.06932	2.99929	0.00831036	534
Gng4	1.05974	2.47188	0.00104917	2075
Adrbk2	1.02911	4.19948	0.00172575	8139
Tgtp2	1.02025	3.37048	0.0094025	11254
Ypel4	1.00375	3.10568	0.00412432	6290
Lamc2	1.00215	3.62703	0.0023072	3737
Lrp11	1.00151	4.13474	0.0019259	1466
Gm4951	0.993645	2.71679	0.00989439	10904
Ddx60	0.993522	6.06485	0.0090745	7141
Gm1965	0.988819	2.57013	0.0023072	12021
Gm2423	0.980211	2.4026	0.0302922	10064
Gbp3	0.971246	4.82597	0.0191851	4411
Lag3	0.965943	2.67559	0.00172575	5125
Klf10	0.963983	4.37869	0.00143956	7039
Gm2427	0.957011	3.05937	0.0195819	12801
Klra17	0.945258	2.94457	0.00290251	1008
Tfrc	0.941976	7.87549	0.0337281	2634
Ifit3b	0.939525	2.75559	0.0478711	10135
Card14	0.935279	5.1756	0.0218341	959
Cpe	0.926595	8.2505	0.00659923	7125
Zbtb32	0.917941	2.76124	0.0154614	680
Havcr2	0.910244	4.183	0.00169131	1697
Lipg	0.908961	5.14475	0.0110933	9389
Irf4	0.907709	3.36395	0.00172575	2083
Serpinb9	0.906858	3.95176	0.00470682	8576
Ampd3	0.906402	4.75529	0.0141129	616
Anpep	0.900804	8.6075	0.00940835	7455
Lgals3bp	0.890612	8.52479	0.00771898	6252
Tmem158	0.889894	3.63499	0.00479923	9481
Serpina3g	0.885299	3.8483	0.0486572	7997
Gm26797	0.881507	2.76777	0.00686227	12479
Usp18	0.879017	5.30108	0.0241848	5119
AF251705	0.878699	3.86683	0.00825464	8464
Gm4955	0.869874	3.27264	0.0306735	7123
Cd86	0.869786	6.43684	0.00659923	2677
C3	0.866964	10.705	0.00363921	2907
Ifi47	0.866654	3.98831	0.0452719	11253
Gm10053	0.865069	5.01558	0.0367792	9830
Fam167a	0.862231	2.59652	0.0224867	6533
Slc37a2	0.858175	7.02649	0.00684456	5802
Ccne1	0.857142	4.75626	0.0239793	237
Nbl1	0.850166	2.25855	0.0019259	7928
Arhgap44	0.842592	5.35668	0.0160735	6157
Sgcb	0.842379	3.91589	0.00999031	4791
Rtp4	0.830318	5.27022	0.0381138	6149
Celsr1	0.827922	3.80943	0.00932675	1141
Herc6	0.826982	5.02199	0.0191066	5042
Dusp18	0.825277	4.43735	0.00470682	8721
Clcn7	0.823433	7.53155	0.0170159	6843
Il12rb1	0.822281	4.7699	0.0126281	83
Xaf1	0.816636	5.71444	0.0157078	7797
Clec5a	0.814968	5.16178	0.0269043	5063
Ifi203	0.810089	7.58219	0.0144207	7682
Vash1	0.809911	2.99497	0.00659923	2050
Gm12250	0.800791	3.61343	0.026432	11510
Serpinb9b	0.796786	3.01466	0.00945978	2102
Irgm1	0.79472	6.41234	0.0196597	8689
Gbp11	0.794678	2.29599	0.00825464	12129
Tyms	0.79169	5.19484	0.0249818	3478
H2-T23	0.790713	7.40646	0.0234524	10496
Rgs1	0.789471	6.99319	0.0224651	3697
Actr3b	0.788067	4.52965	0.00806201	9608
Ms4a6b	0.784906	2.60851	0.0222945	3100
Cd164	0.782245	8.28087	0.00366209	1476
Clec4e	0.779094	6.42188	0.029962	5129
Il1rn	0.778574	6.87106	0.0107276	3952
Mlana	0.775231	2.54071	0.0218373	3143
Gbp9	0.775109	5.02006	0.0306735	4846
P2rx1	0.769189	3.67014	0.00563498	1867
Arnt2	0.76862	2.63537	0.00298307	1102
Mgl2	0.76485	4.2067	0.0104587	7905
Fuca2	0.762954	7.62989	0.00307551	1473
Myzap	0.762278	3.48725	0.00966419	7977
Phf11d	0.759996	6.63877	0.0257508	10548
Cav2	0.75893	4.27009	0.0299034	4
AA467197	0.757386	2.26397	0.0224651	6121
Hvcn1	0.750855	5.39157	0.00653491	10317
AI427809	0.749931	5.42504	0.00659923	11829
Aif1	0.746799	4.28665	0.0452719	3002
Ptpn1	0.745339	7.28402	0.0170202	4146
Irgm2	0.742638	4.99335	0.025061	10656
Nfasc	0.737937	3.03533	0.0122501	3725
Sgk1	0.736173	4.80409	0.0127557	1521
Slfn8	0.734301	4.94217	0.0215801	6560
Bank1	0.732933	2.83222	0.0150561	7142
A530032D15Rik	0.732213	4.77495	0.00698603	11960
Pde8b	0.731502	4.62562	0.00367024	2203
Stoml1	0.729173	3.95904	0.00686227	5878
Slfn5	0.726356	4.20425	0.00836543	9433
Rhou	0.725634	3.86382	0.0239793	7669
Ddx58	0.721929	5.95136	0.0191066	7748
Donson	0.718334	4.57346	0.0296897	2691
Slc25a44	0.717185	5.55086	0.0284798	9033
Stat2	0.71624	5.96849	0.0290068	7694
Nos1	0.713509	5.91737	0.0160356	4862
Tmem140	0.711224	4.33404	0.0170202	9673
Csf1	0.711102	9.05368	0.00831036	1014
Gbp5	0.707802	2.42989	0.0468957	13266
Bid	0.707195	6.01908	0.0197182	498
Ston2	0.706608	3.24212	0.00940835	1945
Ube2l6	0.704215	6.89459	0.00771898	3975
Pea15a	0.692233	6.14267	0.0144586	968
Rapgef4	0.689044	2.43796	0.0130483	8919
Klhl38	0.687646	4.42327	0.00771898	2458
Armc2	0.687041	3.48948	0.0189386	10762
Tgtp1	0.68589	2.16861	0.0103431	11255
Parp11	0.685561	4.9892	0.0113241	7163
Gpr160	0.685185	3.48572	0.00940835	7085
Kif5c	0.68157	3.48758	0.008946	3848
Cfp	0.680761	3.21248	0.00833545	122
Stk11ip	0.680289	6.33923	0.0272525	3650
Cacna1b	0.675176	3.85213	0.0124057	475
AW112010	0.674255	2.93453	0.00771898	11067
Nkain1	0.673979	4.28315	0.0159868	11188
Slc35b1	0.672141	4.91759	0.0271349	1906
Rrm2b	0.671295	5.02713	0.0210628	2433
Cdkl2	0.670826	4.2027	0.0152056	4878
Oas1a	0.669662	7.06318	0.0390758	9283
Pfkfb2	0.668172	4.96101	0.0365835	3712
6330416G13Rik	0.667174	5.34689	0.0103554	8583
F730311O21Rik	0.66519	4.21011	0.0273304	12754
Col15a1	0.664291	3.24342	0.00355204	4437
Tapbp	0.662977	8.2639	0.0350247	2971
Etnk1	0.662941	7.01069	0.00940835	5172
Ptgs1	0.662623	6.78731	0.0103431	8727
A630081D01Rik	0.660549	3.37679	0.0317741	12895
Cd109	0.658403	4.18907	0.0100199	8612
Klf11	0.657863	2.80933	0.0127557	1812
Coq10b	0.65675	2.99552	0.0267918	3554
Pmaip1	0.65614	5.56541	0.0264902	3040
Sumf1	0.65556	6.09932	0.00410531	5114
Alg2	0.651684	4.13894	0.033115	7616
Cd22	0.649101	2.87497	0.00659923	5261
Fcrl1	0.648874	4.83075	0.00855077	9921
RP24-328P2.5	0.648208	5.2783	0.0159868	13406
Kdm1b	0.643355	5.45832	0.0239793	7194
Cyb561a3	0.642149	4.62011	0.0210628	6392
Gm1966	0.640688	2.82613	0.0113678	10939
Irg1	0.635849	8.11327	0.0478711	2378
Ccnd1	0.635747	5.86522	0.0124916	10680
Ciapin1	0.632786	4.49514	0.0270537	5661
Slc6a12	0.631891	5.61428	0.0173326	5121
Ptchd1	0.631313	4.58203	0.0167226	8007
Ankrd33b	0.630463	3.57856	0.036913	2417
Mgll	0.629345	3.16823	0.0271061	6115
Heatr9	0.628522	2.514	0.0110933	1383
Gm6325	0.628081	2.14284	0.014359	11470
Tmed8	0.627141	6.14699	0.00659923	6302
Gbp8	0.625563	4.36864	0.0374956	6390
Itm2b	0.624964	9.21457	0.00817168	2368
Ctla2b	0.623481	3.47475	0.0239906	11051
Ctnnal1	0.623334	2.82055	0.0259362	7396
Gatsl2	0.620868	5.09336	0.0337281	1131
Serpinb1c	0.620779	3.29496	0.01411	11277
Tgfbr1	0.62052	5.38787	0.0350247	764
Prr5l	0.62042	2.95716	0.0071929	6051
Mndal	0.619843	6.97317	0.0325346	12024
Gps1	0.618334	6.42493	0.0218341	3287
Helq	0.616597	5.01626	0.0210548	6575
Twsg1	0.614285	7.5355	0.0292474	2884
Bcar3	0.613519	4.97949	0.0429962	4356
Gpr55	0.612706	2.32761	0.0144586	8973
Trim12a	0.609798	4.33282	0.0337281	10430
Gda	0.609624	4.83071	0.0124916	9803
Cyp4f18	0.605477	2.95517	0.0390034	413
Tnfsf10	0.604707	2.62558	0.00698603	7531
Rab15	0.603436	2.16434	0.00771898	1979
Gpr157	0.603255	6.12618	0.0459027	8799
Col4a1	0.603025	2.25009	0.0141009	5552
F9	0.601056	3.01101	0.0144586	5444
Lat	0.598773	2.6704	0.0130483	5329
Ttpal	0.595845	5.28855	0.0177341	1237
Letm1	0.595527	4.7791	0.0265895	578
Ifi35	0.594896	4.9799	0.021693	889
Plekha3	0.593119	5.25277	0.0243819	310
Sp4	0.590658	3.90109	0.0191851	3355
Twf1	0.586216	5.79746	0.0268867	2504
Insig2	0.58584	5.30308	0.0103431	434
Dusp14	0.585405	2.58983	0.0123783	1340
Erap1	0.584621	7.11224	0.0336834	2164
Sft2d2	0.582971	6.49355	0.00696973	7884
Pla2g2d	0.582687	2.33312	0.0090745	7945
Zfp940	0.578187	3.52801	0.0167226	9092
Il13ra1	0.576654	6.97764	0.0181604	1193
Cxcr3	0.576496	2.19223	0.00806201	9039
Ppp1r2	0.5738	5.50991	0.0364135	8776
Pou4f1	0.573025	2.53631	0.020121	8850
Treml2	0.571233	4.67242	0.0350247	10738
Ace	0.569044	3.57072	0.0318916	1822
Ostm1	0.569042	5.84187	0.0128701	7246
Cd300ld	0.568187	4.89013	0.014895	6440
Fam110b	0.567954	3.13068	0.0107276	8926
Steap3	0.56693	5.52688	0.0148501	3707
Hpse	0.566453	3.8242	0.00990274	6577
Stx11	0.565833	3.51235	0.0272525	7513
Rab28	0.564655	4.77358	0.0364458	4779
Atp6v0a1	0.564012	7.92381	0.0191851	1418
Ctso	0.563406	4.46177	0.0336834	4307
Pml	0.561637	6.20228	0.0429663	6924
Pafah1b2	0.561301	6.77412	0.0310654	364
Plxna2	0.561239	5.75178	0.00817168	3802
Myo19	0.558748	4.25017	0.0269214	1757
Gnptg	0.557547	3.47127	0.0296348	6627
Arf2	0.556742	5.35263	0.017254	10129
Rtn4rl1	0.555926	4.29132	0.0394241	8520
Ms4a6d	0.555194	6.03391	0.049482	3101
Spp1	0.554392	12.9872	0.0377773	4847
Gm15922	0.552894	3.03027	0.0390003	11461
Cisd2	0.552473	5.63655	0.0453863	4375
Calm1	0.548279	8.8651	0.0377773	133
Med12l	0.548119	4.63496	0.0494002	9616
Syt11	0.546252	4.17561	0.0464655	10589
Slc45a4	0.545587	5.14401	0.0326532	11272
Entpd1	0.543246	6.9659	0.0108128	8826
RP23-253G12.9	0.54104	4.26726	0.0159868	13483
Gba	0.538336	8.32749	0.0191066	4323
March8	0.537017	6.13364	0.0270075	3464
Tmcc3	0.536497	5.01072	0.00940835	1541
Mtmr10	0.535788	5.39241	0.00945978	5243
Ms4a7	0.53395	6.56534	0.0429962	3098
AI467606	0.530682	4.45146	0.0418201	8504
Mrgpre	0.530472	3.46935	0.0431068	8914
Rgs14	0.529694	3.48614	0.0398777	9210
Slfn10-ps	0.529303	5.50678	0.0154578	10832
Ccdc80	0.527736	2.23221	0.0337281	2579
Pdgfa	0.526699	5.33459	0.0223485	3505
Gramd3	0.526556	4.87763	0.0337281	188
Gm37760	0.525436	2.92457	0.0274007	12894
Prkx	0.523388	5.4807	0.0152171	6666
Tspan13	0.522939	5.04489	0.026103	1779
Zfand2a	0.517275	5.85395	0.0236485	9363
Ifi204	0.517273	7.91574	0.0371334	10897
Oas1c	0.516795	4.01095	0.0308129	131
Serpinb1b	0.514486	2.79806	0.042383	9113
Cpeb1	0.514207	5.15627	0.0350247	3448
Il1r2	0.512543	2.61236	0.0200196	3589
Casp3	0.512428	5.66101	0.0418201	5602
Eif2c5	0.511854	4.41116	0.0289383	11711
Fam46c	0.511226	7.33427	0.0271061	8421
Greb1	0.51045	4.06968	0.0252469	6815
Ntn1	0.510236	2.73913	0.026449	1922
Nubp2	0.510147	5.03471	0.033115	7492
Hcn2	0.509125	2.84301	0.0472452	1668
C230052I12Rik	0.508389	3.81205	0.0327681	5236
Azin1	0.508348	7.5519	0.0431759	7037
Eps8	0.508025	6.04385	0.0272525	1114
Mtmr12	0.506826	4.94811	0.0167968	7554
Socs6	0.50676	5.96903	0.0164772	9588
Plekhf2	0.506649	5.21709	0.0367497	9018
Il4i1	0.504223	2.75576	0.0489814	10955
Tpm3	0.499604	8.20792	0.0191851	4277
Vwa5a	0.499532	7.13335	0.0199913	2757
Spns2	0.498653	2.93978	0.0234524	7785
Fam129a	0.497624	2.34056	0.0196597	3740
Nrcam	0.495815	6.4191	0.0398777	1787
Col23a1	0.493418	2.57604	0.0376532	10248
Atp6v1h	0.492808	7.55842	0.024884	6240
Klk1b11	0.492769	2.12983	0.026103	8426
Cd300a	0.491772	6.61067	0.0442652	6442
Rab7	0.49154	7.96266	0.0126583	11323
Plekhb2	0.490913	7.14699	0.0243891	3613
Wdsub1	0.487172	3.7024	0.022642	3954
Trim21	0.487156	3.74225	0.0489814	5402
Fam198b	0.487128	3.35579	0.0306735	4286
Lgals9	0.48543	7.20167	0.0474131	120
Rhof	0.484587	3.79337	0.0385565	4903
Mrc1	0.484368	6.50541	0.0374667	3831
Gm26714	0.482284	2.80946	0.023888	12491
Tex9	0.481214	3.427	0.0200196	12046
Trank1	0.479515	2.20663	0.026449	10118
Cass4	0.477024	3.00471	0.0259362	11006
St5	0.475625	5.28022	0.0431068	5421
Hspa13	0.474126	5.57172	0.0405607	6070
Itpa	0.473998	5.00095	0.0376532	11036
Bcl2l1	0.473513	6.16864	0.0387392	768
Tdrd7	0.472644	4.83895	0.0389737	6626
Cgnl1	0.472156	2.21326	0.0329644	5833
Cfb	0.47164	7.02082	0.0424482	12017
Dpep2	0.471184	6.2168	0.0238894	9371
Efcab14	0.470363	6.27038	0.0136108	6330
Pqlc1	0.469572	4.81277	0.0256136	6279
Pla2g2e	0.469347	4.89017	0.0410679	4603
Gm6088	0.468888	4.66273	0.0337281	11609
Spire2	0.467864	3.55763	0.0299643	883
Parp3	0.467486	5.32548	0.0429663	2761
Dpp7	0.466708	6.36716	0.0232986	3940
Dock10	0.46355	7.94631	0.0141129	7341
Slc37a3	0.463281	5.33986	0.030603	5070
Mgat4a	0.462941	6.1324	0.0291671	3607
Ndfip2	0.46291	5.51738	0.0267544	9329
Fam65b	0.462808	3.01098	0.0299034	6718
Slc20a1	0.461839	5.65882	0.0486572	4098
Trim12c	0.46173	5.1304	0.0470597	9674
Mlkl	0.458813	6.09321	0.0284473	944
Phactr2	0.457633	2.74429	0.0210628	10171
Gm2619	0.457464	4.04791	0.0442652	12074
Slco5a1	0.456391	2.82767	0.0259362	3538
Ctsl	0.456104	10.3131	0.0297158	2124
Fam53a	0.456059	4.92787	0.0350247	7007
Etv4	0.453291	2.64111	0.0478711	1246
Hira	0.446139	5.74388	0.0236485	2596
Sphk1	0.445735	2.3037	0.0480864	10076
Rybp	0.442277	5.98315	0.0259362	10853
Elmo2	0.441703	5.40868	0.0434875	1235
Gucd1	0.440263	4.47318	0.0262203	6163
Dfna5	0.437473	3.27107	0.0478711	5050
Cpeb4	0.432259	7.91329	0.0337281	1654
Cd5	0.430239	5.22267	0.0408168	3097
Cd44	0.42918	7.51467	0.0472452	564
Flt4	0.424837	2.17143	0.0265692	1673
Gosr2	0.418785	6.19755	0.0478711	1938
Eps8l2	0.418654	2.3203	0.039403	3419
Napepld	0.418619	5.23223	0.0337281	8482
Mief2	0.416714	3.5434	0.036913	1339
Gpr176	0.416425	5.07395	0.0340462	7713
Samd8	0.414141	6.87474	0.0337281	2242
Abhd17c	0.407263	5.92515	0.0489814	7295
Dis3	0.404502	5.64036	0.0372628	6114
Cdc42se2	0.404363	6.9912	0.028629	9228
Fam3c	0.397554	4.90404	0.0472452	5002
9030617O03Rik	0.397164	5.43216	0.0320575	2022
Mixl1	0.395547	2.60541	0.0303598	3749
Cd81	0.395476	7.07115	0.0301142	7093
Nek8	0.393248	2.91467	0.033496	1214
Sfxn4	0.391987	3.13734	0.0480512	10259
Tbc1d23	0.389663	6.31781	0.0469631	2611
Pcgf3	0.381831	5.69577	0.0457556	6200
Gch1	0.374528	3.68207	0.0408171	7066
Setdb2	0.373962	4.01578	0.0468281	10765
Urb1	0.367179	5.09434	0.0496651	7661
Gtf2h4	-0.352602	4.61809	0.0478711	173
Gm13592	-0.362283	2.22684	0.0388627	11617
Hsp90ab1	-0.36659	10.973	0.0468016	2821
Chd2	-0.382209	7.13783	0.0371525	11208
Wdr25	-0.383302	3.57217	0.036503	7892
2010016I18Rik	-0.38936	4.5109	0.0487566	12100
Parn	-0.393138	5.6758	0.0459279	2593
Tmed9	-0.396588	6.37796	0.0308129	9796
Ankzf1	-0.407851	5.46502	0.0484995	3643
Mrpl45	-0.408219	6.31652	0.0442652	1373
Naa10	-0.408492	5.38223	0.0484995	5518
Fam65c	-0.41576	2.28022	0.0280954	11008
Knstrn	-0.4176	6.43542	0.0234524	4067
Trpm2	-0.419884	4.1366	0.0398777	839
1810055G02Rik	-0.421257	3.88682	0.0306735	6601
Eif3c	-0.42157	9.22688	0.0307582	5327
Eno1	-0.421937	10.7205	0.0299643	10243
Scd2	-0.423126	10.1669	0.0299643	3309
Mknk1	-0.424303	6.01748	0.0374667	4590
Gm13326	-0.42606	2.3408	0.0299034	11504
Milr1	-0.426985	6.30604	0.0302234	7805
Tanc2	-0.427383	6.352	0.0429663	9362
Kdsr	-0.429576	4.89787	0.0299643	866
Tns4	-0.431119	3.02509	0.0418201	1228
Mvd	-0.435739	5.41552	0.0429663	706
Ptdss2	-0.435775	5.28044	0.0308129	3415
Egfl7	-0.436575	4.00115	0.0429663	3921
Ncapd2	-0.439813	7.69773	0.0289383	7237
Sqrdl	-0.440079	5.59432	0.0273304	626
RP23-59B8.2	-0.444962	4.72644	0.0412547	13172
Grhpr	-0.445671	4.1205	0.0299643	6649
Snrpa	-0.44693	6.22013	0.0386329	10044
Gm3531	-0.446957	4.24926	0.0340099	11953
Rassf4	-0.44766	8.59067	0.0374667	8115
Acot7	-0.447909	5.58862	0.0350247	4690
Gm10566	-0.448333	3.02224	0.0269214	10929
Chrnb2	-0.450327	3.289	0.042383	4281
Hmgxb4	-0.45355	6.11435	0.0496651	6408
Platr27	-0.453879	2.94463	0.0337281	11901
Bloc1s4	-0.454214	3.57598	0.0452719	9983
Apoc2	-0.455567	2.86199	0.0320687	348
Dst	-0.456762	8.84934	0.0337281	3616
Grin1	-0.457941	2.19042	0.0323718	3941
Spag4	-0.457969	3.16798	0.023599	7218
Tpp1	-0.45943	8.35359	0.024884	5390
Nob1	-0.460167	5.65655	0.029962	449
Mavs	-0.461254	6.5218	0.0337281	7051
Atrnl1	-0.461725	6.25749	0.0337281	9479
Wdr45	-0.464119	3.88312	0.0467122	7543
Eif4ebp1	-0.464321	5.99169	0.021693	5550
Plcg2	-0.465294	9.1772	0.0442652	6364
Zc3h4	-0.467411	6.27235	0.0387392	9850
Nme4	-0.469091	4.79319	0.0270537	2913
Cbl	-0.470429	6.41335	0.030603	6369
Gm11599	-0.472386	2.34061	0.0342752	11666
Osbpl3	-0.477753	6.85907	0.0218341	5051
Gm7481	-0.47902	2.61683	0.0491444	12642
Kif3a	-0.479443	7.11982	0.0172761	1305
Tmem106c	-0.481831	5.43616	0.0345409	9235
Acsl5	-0.481881	7.53134	0.019764	3221
Clpb	-0.481991	6.0826	0.0284944	205
Gm10364	-0.482039	2.91053	0.021693	10823
Ascc1	-0.48564	5.23251	0.0257532	8424
Zbtb22	-0.487452	4.50972	0.0302249	9152
Supt3	-0.487613	4.51106	0.0184424	7430
Mthfd1l	-0.488943	6.37146	0.0337281	7840
Kxd1	-0.489616	6.59947	0.029962	9535
Arhgap24	-0.489789	5.28095	0.0468957	9691
Pdk1	-0.490616	8.55147	0.0434875	704
Rad51b	-0.49104	4.02907	0.0289383	9837
Lonp1	-0.493889	7.80002	0.0244516	7940
Hspa8	-0.495787	11.8645	0.042056	1095
Rpl27-ps3	-0.496912	3.98579	0.0420802	10915
Pqbp1	-0.498088	4.27335	0.0227066	5455
Lima1	-0.501565	6.93132	0.021693	2718
Gm24339	-0.502551	2.48609	0.0429663	11133
Ttc21a	-0.503766	3.30215	0.0295291	5956
Gm6946	-0.50439	2.72945	0.0444586	12611
Prkra	-0.507711	5.91977	0.0264902	308
Gm8825	-0.508145	3.0145	0.0497794	12604
RP24-378G4.3	-0.510582	9.0852	0.0236215	13292
Rps9	-0.511873	9.45887	0.032251	682
Cdc25b	-0.512377	7.34681	0.0477401	4066
Pole4	-0.512464	4.2408	0.0273304	5089
Rpl3	-0.514329	10.9365	0.0239793	9927
Gm5760	-0.514959	2.40816	0.0340099	11583
Me2	-0.515665	6.77766	0.0365835	3053
Gm11110	-0.518553	3.80509	0.0420802	11308
Dbndd2	-0.51988	4.06874	0.0371024	1247
Rpsa-ps12	-0.521215	2.81811	0.0253483	11376
Zbtb4	-0.521948	5.30956	0.0328851	1354
Gm6316	-0.524992	2.97998	0.024884	11167
Zeb2	-0.525327	8.72723	0.0420802	3905
1700020I14Rik	-0.527207	7.31007	0.0371334	11736
Jun	-0.527571	6.49232	0.0289383	9270
Coro1a	-0.528306	7.50431	0.0229286	5314
Dnhd1	-0.528712	4.82558	0.0233853	5386
Ganc	-0.529629	4.55492	0.0229286	10152
Prkcb	-0.529674	3.54449	0.0290068	9292
Cybb	-0.53085	9.82037	0.0303598	1072
Ivd	-0.530946	6.12964	0.0363562	4068
Trpc4	-0.531004	2.9305	0.014359	4222
Adgre1	-0.531116	10.0567	0.0144207	527
Dnmt3b	-0.531161	3.93669	0.00987413	4126
Ahcy	-0.531907	7.14299	0.0364135	4163
Gm11960	-0.537921	2.96693	0.0235146	11482
Rnf114	-0.538151	7.56433	0.0243819	694
Gm9034	-0.539842	2.69831	0.0273304	12253
Angptl6	-0.5399	2.76127	0.019764	7381
Gm26664	-0.541328	2.48531	0.0196902	12412
Lrrc51	-0.544555	3.48771	0.0250201	10324
Dnlz	-0.544961	4.22438	0.0130483	11096
Dnajb14	-0.545656	6.65638	0.0191851	10964
Arhgef12	-0.548299	5.62615	0.0160356	9875
Ost4	-0.548585	5.60142	0.0394371	7392
Taf13	-0.552066	4.05049	0.0284798	8822
Gm2076	-0.552149	2.90389	0.0306735	12599
Zfand1	-0.552731	5.24917	0.0233384	7633
Msrb1	-0.553022	5.40416	0.0230332	11117
Nfkbiz	-0.555385	5.32496	0.0207037	6596
Blvrb	-0.556387	5.64464	0.0375059	7792
Bbc3	-0.557496	3.40005	0.0238439	238
Map3k1	-0.557894	8.94585	0.0474131	2236
Unc93b1	-0.558556	8.16935	0.030603	6903
Map2k3os	-0.56224	2.9375	0.0191851	8202
Gpsm1	-0.562898	3.31069	0.033496	3929
Dcxr	-0.562913	4.58776	0.021693	7552
Chchd5	-0.565224	4.9546	0.0289383	7147
Evl	-0.566204	4.4205	0.00771898	2054
Fam71f2	-0.56749	2.35672	0.0365524	11350
Slc39a1	-0.567721	7.41055	0.0364135	9231
Mib2	-0.568073	5.68051	0.0218341	4747
Gm14148	-0.571565	3.28263	0.0468415	11597
Impdh2	-0.572166	7.94266	0.0235378	10172
Higd1a	-0.573995	5.35592	0.0398209	7284
Gm6977	-0.574557	4.41691	0.0350247	11659
F7	-0.575319	6.50644	0.0350247	5535
Gm4609	-0.575389	2.93786	0.0267918	11197
Ezh1	-0.575588	5.88426	0.0337281	739
Adssl1	-0.578292	5.70953	0.0284473	913
Gm12419	-0.580909	2.57943	0.0371024	11368
Gm9320	-0.584657	3.19478	0.0337281	12765
Gm6170	-0.586082	4.8353	0.0229286	12729
Gm8756	-0.587966	3.01984	0.0239906	12654
Gm8927	-0.589785	2.98915	0.0273304	12628
Gm37145	-0.590338	3.17472	0.0136426	12844
Rbpsuh-rs3	-0.590532	4.05188	0.0394241	11342
Gm7150	-0.591549	2.87084	0.0229286	11375
Rpl21-ps7	-0.592388	2.14744	0.0295291	12227
Khk	-0.596015	3.82188	0.00824623	4793
Gm10275	-0.596141	6.52911	0.0223574	10641
Mta1	-0.599377	6.47435	0.0264902	2010
Gm14130	-0.600392	3.30158	0.0167968	11444
Gm4335	-0.601632	3.55541	0.0452719	12564
Rpl10a	-0.603259	9.46723	0.0306735	7112
Mrpl23-ps1	-0.603656	4.55296	0.0472452	11086
Ift140	-0.604028	5.32117	0.0195819	2910
Epb4.1	-0.60446	7.96919	0.0239767	4675
Impa2	-0.604778	4.93565	0.0128701	3042
Pan2	-0.609873	4.70305	0.0262659	614
Rad52	-0.61178	3.87721	0.00789424	5137
Tmem230	-0.614323	5.575	0.0213539	4072
Ifitm2	-0.616079	7.82034	0.0187163	9972
Parp6	-0.617388	4.81161	0.0223574	3331
Gm3695	-0.61799	3.20649	0.0132474	10497
Gm10313	-0.62033	3.23299	0.0210898	10745
Irak3	-0.620512	3.74602	0.030459	1620
Gm7251	-0.622582	3.42321	0.0144586	10606
Pou2f2	-0.622951	5.85532	0.026103	810
Arrdc3	-0.62334	4.16507	0.0231007	11035
Hyal1	-0.623468	6.91711	0.0398777	875
Gm18859	-0.624592	2.84695	0.00771898	11429
Gm5177	-0.63057	2.50849	0.0191851	12593
Pik3cd	-0.630784	7.0033	0.0417682	7663
Ccbl1	-0.632086	3.18065	0.021693	7591
Pgk1	-0.63778	10.8649	0.0154577	10093
Pitpnc1	-0.638357	4.95127	0.0196597	7781
Abcd2	-0.639648	6.50137	0.0364135	9554
Raf1	-0.64278	6.7067	0.00696973	49
Gm12751	-0.648373	4.02089	0.030603	10141
Aldoa	-0.649672	11.2534	0.0337281	5309
Rpl3-ps1	-0.654229	5.69236	0.0234524	11670
Zfp629	-0.655002	3.6262	0.00696973	8556
Rpl3-ps2	-0.655135	3.28851	0.0208943	11647
Spata2	-0.656308	5.00454	0.0289383	8703
Atp6v1e1	-0.658716	6.09035	0.0187163	1411
Lgals2	-0.658798	2.8511	0.0260988	8330
Gm11185	-0.661823	3.14224	0.00855077	11578
Igf2bp2	-0.663332	6.76767	0.0233205	6193
Gm3839	-0.664403	4.00398	0.0472452	12404
Gm4575	-0.66849	3.18426	0.0472452	12655
Gm9061	-0.669806	2.69582	0.042383	12568
Gm7488	-0.670367	4.90875	0.024884	7583
Rpl17-ps8	-0.670412	4.71086	0.0235146	11488
Creld1	-0.671281	4.98635	0.0200196	5176
3000002C10Rik	-0.671677	3.48565	0.0167968	10672
Gm26023	-0.672193	2.39371	0.030459	11679
Sod1	-0.672395	6.81561	0.0229286	2703
Ctsk	-0.676219	5.08609	0.0337281	4354
Cd14	-0.677105	5.76113	0.0235146	9159
Atf7ip2	-0.679044	3.48256	0.0224651	7499
Glipr1	-0.679092	7.10967	0.0290068	9650
Zfp811	-0.679478	2.22369	0.0395835	9508
Relb	-0.679703	4.36284	0.0250664	345
Adgb	-0.681095	3.74203	0.0192962	9111
Gm4929	-0.681563	3.12506	0.033115	12558
Selenbp2	-0.685365	3.46823	0.0122501	10584
Synj2	-0.687487	7.63967	0.0111221	2794
Cnppd1	-0.687931	5.91781	0.0337281	6112
Praf2	-0.690478	3.58791	0.00435276	5449
Gm7729	-0.690763	2.59955	0.0269043	8652
Gpi1	-0.694175	10.1672	0.0270537	6796
Gm5787	-0.694757	3.17934	0.01411	12617
Plxna3	-0.694901	4.66609	0.0136426	5521
Adam9	-0.696598	6.45197	0.00771898	5575
Prss50	-0.696612	3.34454	0.0218373	8889
Gm10291	-0.697007	2.98444	0.0270537	10690
Gm23455	-0.69755	4.05942	0.0236485	10384
Dgat2	-0.701164	5.34006	0.00831036	5331
Rtkn	-0.703891	4.0294	0.00619989	6501
Cdc42ep2	-0.704626	3.38263	0.0212148	8558
Gm5863	-0.709634	3.51182	0.0439396	11552
Gm7611	-0.710574	2.57748	0.00659923	12550
Gm11557	-0.714921	3.59791	0.0363548	11549
Gm10327	-0.716617	3.14571	0.0141009	10764
Hist1h2ag	-0.717226	4.86298	0.0229286	10618
Gipr	-0.71959	2.66028	0.0284944	5213
Gm4737	-0.720977	4.23956	0.023599	8821
Gm5335	-0.723329	2.88968	0.0230332	12582
Slc48a1	-0.726846	6.63706	0.0220875	11446
Ppib	-0.730088	6.71406	0.00363921	5898
Mknk2	-0.735016	7.3085	0.0429962	1609
Gm8349	-0.735656	3.04752	0.0297158	12638
Dync2h1	-0.735887	5.76979	0.00990274	8720
Gm10705	-0.736049	3.15602	0.0272989	11000
Gcm2	-0.74159	3.13204	0.00637488	2087
Gm9423	-0.742195	2.5701	0.0306735	12556
RP23-4F17.1	-0.742526	4.05484	0.0259362	13387
Gm20430	-0.743119	4.74042	0.0349698	12150
Pycr1	-0.745571	4.34003	0.00817168	3276
Btg2	-0.745655	3.57759	0.0210628	1706
Snhg6	-0.746355	6.28646	0.0167226	12650
Gm7507	-0.74792	3.0966	0.0292474	12615
Gm2383	-0.758063	2.99626	0.00806201	12487
Tnfaip3	-0.759575	6.7415	0.0229286	1489
Gm1840	-0.762872	4.05616	0.0266553	8302
Acad10	-0.766438	4.51678	0.0290068	4907
Smim12	-0.768309	3.65649	0.00410531	8165
Rpl36a-ps2	-0.769358	3.96662	0.026103	13250
Fyb	-0.771037	8.45799	0.0363562	2385
Gpt2	-0.773271	6.06559	0.00659923	5630
Gm5069	-0.774284	3.77495	0.00609586	9544
Ctsf	-0.776521	6.23409	0.00686227	11581
Pgk1-rs7	-0.777055	6.84247	0.00722959	10458
Arrb1	-0.777615	7.71122	0.0398777	1377
Egln1	-0.780461	8.44962	0.0489814	5759
Vegfa	-0.783537	7.05467	0.0365524	2823
Fam162a	-0.783612	6.27591	0.0375768	458
Gm5187	-0.791541	3.16876	0.0253095	11515
Gm8343	-0.791821	3.01854	0.0224867	12549
Gm22579	-0.796853	2.28157	0.00684456	10393
Hcar2	-0.797062	5.3899	0.024884	8545
Rarg	-0.800022	3.98483	0.0234956	144
Gm3534	-0.807736	3.63206	0.0442652	12631
Tubb4a	-0.811108	3.49209	0.0191851	10146
Ier2	-0.813082	5.18158	0.00679531	9359
Fbxo36	-0.813105	3.22891	0.0160735	10913
E330020D12Rik	-0.813538	5.56721	0.00659923	10902
F10	-0.81578	5.64616	0.0304815	5536
Cebpb	-0.833606	7.02958	0.00809997	9619
H2-Q7	-0.835237	6.34737	0.0178592	9970
Gm10358	-0.836825	2.5184	0.0269214	10821
Gys1	-0.836969	8.00521	0.0337281	451
Dym	-0.838369	5.18701	0.00940835	6674
1500012F01Rik	-0.840493	6.8553	0.00940835	11009
Gm12537	-0.840625	3.17268	0.0364458	12260
P2rx3	-0.841664	3.7932	0.00517468	3972
Actg1	-0.844275	9.76057	0.0220875	10168
Spic	-0.845744	4.58348	0.0272525	493
Gm16470	-0.84634	3.40794	0.0223485	12598
Pim1	-0.852171	6.1828	0.0141009	2845
Gm5139	-0.852793	2.66155	0.0337281	12183
Ankrd37	-0.85556	5.97135	0.0337982	9099
Hspb7	-0.861941	5.68496	0.0290068	668
Gm12286	-0.864344	3.09399	0.0207367	11453
Alpk1	-0.864516	6.67864	0.00940835	4312
Gm22973	-0.866907	7.37123	0.042056	10381
Cmtm3	-0.869228	5.5937	0.00470682	5707
Igsf8	-0.870846	6.21277	0.0162552	7179
Lrrc25	-0.875852	6.05766	0.0172761	9020
Serp1	-0.879713	8.94831	0.0269214	4237
Notch1	-0.887978	5.84385	0.00940835	3923
Lbp	-0.890928	3.31977	0.0318916	1140
Gm13464	-0.891452	2.89668	0.0303598	11397
Egr3	-0.893643	2.56669	0.00806201	6222
Junb	-0.905287	7.24996	0.0265895	9290
Gm3222	-0.91001	3.40338	0.00591765	11302
Gm4654	-0.931626	3.49532	0.0145406	12605
Cox6a2	-0.932428	4.42318	0.0267918	5347
Dbp	-0.937584	4.77438	0.00831036	9902
Snhg3	-0.945382	6.75246	0.042383	11719
Gm23973	-0.957302	2.93848	0.0496651	10383
Fgf11	-0.981195	5.96993	0.00169131	8265
Gm12671	-0.983419	2.86732	0.0306735	12305
Adamts1	-0.988228	6.43655	0.00659923	2673
Gm2574	-1.00173	2.77768	0.00926441	11151
1110038B12Rik	-1.00237	5.96218	0.0023072	12140
Stap1	-1.01105	6.16998	0.00234317	4836
2410006H16Rik	-1.01147	5.63244	0.00470682	11837
Gm3272	-1.01857	2.91558	0.00771898	11264
Gm4735	-1.02493	4.97726	0.00169131	10310
Gm20458	-1.03699	3.38061	0.0472515	12065
Slc2a1	-1.06631	7.89507	0.0210628	4554
Hilpda	-1.08134	5.25628	0.0130483	8323
Macrod1	-1.08383	3.48976	0.00609586	6769
Ero1l	-1.08887	9.19507	0.0103554	2266
Gm3671	-1.10326	3.15849	0.0148501	12649
Rps19-ps6	-1.13529	4.76701	0.0426136	12364
Gm8355	-1.13587	4.90885	0.0146345	12207
Cp	-1.16139	6.74656	0.00228201	428
Saa3	-1.16186	9.10402	0.0041648	7691
Ddit4	-1.1857	6.34996	0.00367024	1576
Mt1	-1.19072	7.91417	0.00684456	5656
Cat	-1.20295	6.7329	0.00116169	4011
Gm24146	-1.21189	5.42579	0.0306735	10355
Ptgs2	-1.24775	4.85596	0.00940835	5946
Hmox1	-1.27271	9.10993	0.00294933	587
Gm15191	-1.37796	3.4759	0.0123783	11539
Hgsnat	-1.42936	6.35503	0.000536417	6985
Gm12070	-1.53212	3.3549	0.0297158	10663
Nr4a1	-1.59426	3.22021	0.000536417	2725
Selenbp1	-1.73195	7.73965	0.0023072	10582
Marco	-1.99663	4.56705	0.00143048	3708
Gm23444	-2.45397	6.83422	0.016699	10362

## Sheet: LPS_29a_vs_LPS_ctrl
exp.ID	exp.logFC	exp.AveExpr	exp.adj.P.Val	exp.entrez
Cmpk2	2.14897	4.92551	0.00302391	1817
Hp	2.04836	5.98249	0.00818663	5684
Ifit3	1.77843	5.3521	0.00205696	11200
Rsad2	1.60213	7.95054	0.00316101	1819
Mx1	1.6016	3.92531	0.00535486	45
Gm28437	1.58106	7.3368	0.00525287	13038
Gm8923	1.53067	2.75439	0.0220138	11394
Slfn4	1.51763	5.34099	0.00707848	21
Ccl2	1.50823	3.63974	0.0102464	6662
Ifit2	1.48934	6.91724	0.00404476	8665
Gm28439	1.48613	3.39877	0.0317497	12989
Lcn2	1.45766	7.47163	0.00355919	3912
Pyhin1	1.44278	4.73883	0.00152816	8384
Ifit1	1.43794	3.88509	0.00449037	6448
Ddx60	1.381	6.26588	0.00192329	7201
Stat2	1.29223	6.2636	0.00112727	7756
Ifi44	1.29087	4.68677	0.00979711	4352
Gbp7	1.28161	4.70439	0.00475302	7801
Avil	1.22647	3.67072	0.00955282	3422
Apol9a	1.21746	4.20145	0.00441006	9792
Herc6	1.20167	5.22123	0.00148427	5083
Gm10068	1.19734	2.50601	0.00818663	9984
Gm14446	1.19057	2.62814	0.00196655	11457
Gbp3	1.1817	4.94629	0.00404476	4445
Gm4070	1.18144	7.33232	0.0145733	11345
Trim30d	1.11817	3.44117	0.00350578	9817
Tlr3	1.11434	4.14864	0.00365427	5652
Rnf213	1.11313	9.68308	0.0131943	10807
Gvin1	1.11217	7.28237	0.00296774	8660
Nckap1	1.09837	4.41537	0.000797339	3990
Gm4955	1.08849	3.41711	0.0162916	7183
Gm1966	1.08538	3.09217	0.00424819	11076
Usp18	1.08116	5.4126	0.0043161	5159
Iigp1	1.02659	2.61331	0.0106931	9497
Gbp6	1.02541	5.28109	0.0100559	13446
Cpt1a	1.02184	4.67711	0.0106344	3209
Mfsd6	1.01622	4.51236	0.00234349	8058
Gm14288	1.00832	2.43355	0.0353548	11392
Apol9b	0.977231	4.26291	0.00295397	10675
Trim30a	0.974322	5.74006	0.0120616	5432
Klhl30	0.965356	3.32876	0.00295608	3709
Saa3	0.959738	10.1674	0.0247023	7753
Stat1	0.951414	7.05805	0.0109386	3631
Gbp5	0.946751	2.60719	0.00449037	13554
Kitl	0.944466	5.90572	0.000690509	1532
Tgtp2	0.940731	3.36498	0.0137283	11405
Zbp1	0.909692	3.4948	0.00610186	4170
Ccl9	0.909073	4.78875	0.0106931	1413
Sept3	0.905114	4.08702	0.0221909	2525
Syt11	0.902835	4.37237	0.00350578	10719
Greb1	0.899562	4.28438	0.00260032	6874
mt-Tl1	0.895059	3.5278	0.0319863	10438
Calcrl	0.892608	4.49955	0.00535486	9983
Ifi47	0.888552	4.02166	0.0306789	11404
Phf11d	0.87555	6.70343	0.00979711	10674
Gclm	0.874525	5.89626	0.00295608	4391
Serp1	0.87209	9.82727	0.0124517	4268
mt-Co3	0.869034	11.6861	0.0167598	10446
Itgb7	0.86421	3.90089	0.0130382	143
Capn2	0.859991	4.27477	0.00231737	3784
Cp	0.85666	7.76079	0.0445127	433
Gdf15	0.849746	4.36878	0.0341237	7370
Ifit3b	0.846873	2.75983	0.0140964	10240
Zcchc24	0.834052	4.00945	0.00404476	9626
Gm12250	0.824515	3.65279	0.0171501	11683
Gm2423	0.818928	2.38617	0.0356514	10169
Tnf	0.816341	4.83385	0.026982	3028
Oasl1	0.813253	7.13147	0.0109193	8126
Bank1	0.808878	2.91497	0.00408426	7202
Phf11b	0.801988	5.66921	0.00449037	12330
Glipr2	0.798533	2.97356	0.00426521	4527
Phf11a	0.788734	4.25014	0.00944739	8525
Ifi204	0.78508	8.05309	0.031957	11033
Slfn8	0.781035	4.97768	0.0115737	6615
Zdhhc2	0.778593	4.40621	0.00451644	7619
Larp1b	0.777012	4.13507	0.0206957	3508
Sgcb	0.775408	3.90563	0.00526225	4830
Zfp808	0.774192	3.53276	0.0040756	11192
Nabp1	0.770096	5.77975	0.00697351	3632
Fastkd1	0.768273	4.02295	0.00404476	4010
Slfn5	0.768097	4.24498	0.00879238	9525
Ddx58	0.767766	5.98145	0.018128	7810
Coq10b	0.764396	3.08902	0.0229239	3580
Tmed5	0.76377	7.35007	0.00554575	10336
Pik3r3	0.758682	3.11408	0.00660726	4621
Irgm2	0.752998	5.01035	0.0253722	10786
Afp	0.751316	4.67062	0.00979711	9578
Gm14698	0.750191	5.57961	0.00480012	10943
Marcksl1	0.747119	4.55087	0.0456364	8888
Ctnnal1	0.743867	2.92437	0.00242427	7459
Slfn9	0.740592	5.83077	0.00578751	10779
Zfand4	0.738941	3.39582	0.00451644	8203
Cycs	0.738017	5.39316	0.0117704	10365
Gnpda2	0.735081	4.501	0.00550813	4860
Lrp11	0.731481	4.0221	0.00530228	1479
Cxcl10	0.729697	2.3459	0.0191474	6540
Rgs7bp	0.729289	4.464	0.0130142	2245
Prdx1	0.729058	9.27706	0.00744724	4617
Impact	0.72794	5.30586	0.00900727	3035
Trim34a	0.726885	4.06311	0.012397	9679
0610010F05Rik	0.724957	5.84185	0.00295608	8200
Sh2d6	0.724676	3.18023	0.00818663	9354
Scoc	0.72088	5.63999	0.0144122	10318
E330020D12Rik	0.715567	6.33782	0.012471	11038
Trim5	0.715537	3.06805	0.0039143	10064
Plekha3	0.715184	5.32375	0.00404476	313
Gm4951	0.71514	2.62936	0.0408955	11040
RP24-328P2.5	0.71459	5.32176	0.0177237	13708
Mier3	0.713508	3.7539	0.0245404	6075
Irgm1	0.708275	6.37506	0.0144122	8771
Prrg1	0.70681	4.88613	0.0217104	8892
Trim13	0.7028	3.85714	0.0178667	6623
Il18rap	0.701131	2.98989	0.0281493	3613
Ap1s2	0.700555	4.08294	0.00679381	5551
Ppm1e	0.698948	5.08808	0.00535486	8719
Plb1	0.694304	2.89087	0.00404476	4821
Mfap3l	0.693124	4.37331	0.0125427	5656
Ell2	0.689018	6.67023	0.0280688	176
Ahi1	0.687209	4.23857	0.00974411	1541
Rpe	0.687041	5.73551	0.0062421	3588
Oasl2	0.686271	7.59432	0.0405704	4996
C1galt1	0.685416	4.2778	0.00892901	8251
Etnk1	0.684724	7.02721	0.0242908	5211
Ube2v2	0.675653	5.09192	0.0289915	2604
Ccdc122	0.675474	3.95905	0.024231	6528
Tcp11l1	0.674608	4.99108	0.0109386	4036
Ccne1	0.674397	4.67888	0.0125727	239
Neto2	0.671509	2.95377	0.0060208	6959
A430105I19Rik	0.671357	3.84578	0.0198488	8657
Cdkl2	0.670247	4.22198	0.00432119	4917
Idi1	0.668931	4.87501	0.0355304	9863
Ppa1	0.668893	5.49541	0.0338423	1580
Rab28	0.668777	4.83868	0.0104389	4818
Gm10053	0.668329	4.93059	0.0150114	9928
Jade3	0.667221	4.92059	0.0133295	7056
Mndal	0.664928	7.00138	0.0361862	12246
Rap2c	0.664649	5.9568	0.0110491	9108
Pou4f1	0.664334	2.63378	0.0270121	8933
Echdc2	0.658207	3.59281	0.0245147	4569
Selt	0.655941	7.65675	0.0125481	11255
Wdr76	0.655894	4.92264	0.0352811	4060
Me1	0.654214	5.28539	0.0117704	5965
Dhx29	0.65276	5.38913	0.0371103	8246
Lypla1	0.650631	6.32278	0.0265918	3551
Dgat1	0.648577	4.67308	0.00500901	2565
Rrm2b	0.644063	5.02617	0.00449037	2452
Dsel	0.642598	3.35193	0.00589402	7431
Fgr	0.641458	2.73912	0.00535734	4697
Parp11	0.641067	4.97863	0.0156009	7223
Hid1	0.640554	3.03043	0.0096084	6475
Slc25a32	0.639824	4.5517	0.00566441	2454
Rab11fip2	0.638728	4.40713	0.030087	7751
Tcea1	0.635399	7.29555	0.00404476	6294
Srxn1	0.632606	6.14665	0.0413653	6091
Twf1	0.629305	5.8278	0.0115479	2522
Gm11427	0.628423	5.25698	0.0495677	11754
5430403G16Rik	0.625779	3.14414	0.0109193	10976
Mmd	0.624809	4.08091	0.005165	462
Zfp367	0.623753	4.78933	0.00955133	8554
Hspb11	0.623269	3.73981	0.0360055	10308
Lactb	0.622101	4.78306	0.0103677	5934
9430020K01Rik	0.621669	2.6807	0.0440723	6320
Kank2	0.621116	5.16389	0.0351623	5864
Treml2	0.620414	4.71079	0.0130382	10869
Xaf1	0.620019	5.62574	0.026982	7860
1700047I17Rik2	0.619607	2.99884	0.0269595	12450
Pafah2	0.617032	5.25601	0.00519119	7077
Setdb2	0.616106	4.1556	0.0332762	10897
Usp45	0.615196	5.51182	0.00643366	7850
Msmo1	0.613715	6.47967	0.0200662	5638
Cacnb4	0.604858	3.70065	0.00433249	1224
BC005537	0.604837	8.86837	0.00519119	1414
Gm8995	0.603487	8.53791	0.0294474	10324
Slfn10-ps	0.602847	5.55301	0.00500901	10965
Serpina3g	0.601709	3.73099	0.0495677	8065
Fmnl2	0.60148	5.77957	0.0114471	6784
Psph	0.601471	4.16181	0.00451644	4940
Myo19	0.601152	4.2895	0.00525287	1771
Camkk1	0.600406	2.27343	0.00981727	1882
Trove2	0.600369	6.60497	0.00535486	1294
Rnpc3	0.600151	4.97971	0.0371797	4329
Znfx1	0.598462	7.3219	0.0236815	7629
Gbgt1	0.597941	3.55432	0.0307635	3916
Bahcc1	0.596571	2.97996	0.0245147	7679
Ndufaf4	0.596085	3.67939	0.0186447	4443
Dhfr	0.592499	5.07753	0.0186959	2235
Oas3	0.590964	8.16609	0.0277227	6061
Ada	0.590927	2.72975	0.0143245	1248
Hspa4l	0.589312	4.43343	0.00818663	3505
Mkx	0.589224	4.14726	0.0112909	10105
Hmga2	0.588086	4.90859	0.00768529	9738
Hlcs	0.58775	4.32736	0.0215459	7945
Asb13	0.582444	2.497	0.0159728	6287
Map4k2	0.58107	4.32458	0.0163218	3227
Fut8	0.580248	4.31206	0.0106467	1996
Ccng1	0.579891	6.78893	0.0125427	1678
Ccne2	0.57886	4.0538	0.0294474	4425
Lgalsl	0.578466	5.31216	0.00494976	8232
Mitd1	0.577701	3.96238	0.0288594	3623
Aasdhppt	0.576894	4.89858	0.0263935	3548
Elovl6	0.576475	5.11527	0.010981	8016
Gm15832	0.573069	5.09636	0.0176633	11980
Cldn12	0.572948	4.45521	0.0109386	8757
Trim12c	0.571747	5.19648	0.0342272	9769
Gm14636	0.571343	4.80319	0.0290952	11010
Nmi	0.567075	4.94788	0.0432411	3969
Ogdhl	0.56595	5.42332	0.0257251	2312
Slc35g1	0.565537	4.49446	0.0464451	8451
Ppp2r3a	0.564981	4.54432	0.0130438	8370
Gm14253	0.562192	2.43547	0.0162916	11686
Dck	0.56029	5.42503	0.0313136	4904
Orc4	0.555914	5.55693	0.0124272	3878
Gm36989	0.555729	3.54917	0.0325392	13132
Dcun1d1	0.554325	5.89166	0.0256636	4241
Xiap	0.552988	6.85437	0.0200662	3534
Vps54	0.551622	6.12034	0.0224049	1597
Naip6	0.551532	6.44406	0.00980148	11410
Rif1	0.551022	7.50791	0.0117704	6815
Pgm2l1	0.550237	4.71284	0.0129272	5364
Aldh6a1	0.548543	5.38087	0.00741373	2056
Ppm1l	0.548208	5.21524	0.0202692	4263
Mtus1	0.547762	3.90341	0.0162916	8635
RP23-253G12.9	0.547444	4.28866	0.0166769	13788
Krcc1	0.547401	4.53022	0.0310892	9396
Kdm1b	0.546147	5.41968	0.0324653	7255
Nbeal1	0.545938	6.64339	0.0178667	11054
Hells	0.545353	6.41748	0.0294421	3257
Rnf149	0.545216	7.43765	0.0172907	8921
Tarm1	0.544783	4.40885	0.0130382	9433
Dr1	0.543573	5.97907	0.0159881	4877
Cand2	0.542667	3.30992	0.0295502	5227
Lhx1	0.542078	2.54489	0.0186447	1361
Psd2	0.541145	3.39917	0.0341237	3007
Gm28285	0.540972	3.24897	0.0229377	12968
Kif21a	0.540264	2.39852	0.00955133	2589
Cbfb	0.539147	6.32665	0.0173849	5756
Nlk	0.539014	5.36456	0.0313136	1219
Cebpzos	0.537681	3.62427	0.0352811	10260
Ctso	0.537223	4.46512	0.0110184	4341
4930430F08Rik	0.535753	4.01784	0.0106467	8727
Ostm1	0.534074	5.83164	0.00596415	7308
Tmtc4	0.533251	3.76379	0.0324	8080
Nup35	0.533152	4.51959	0.0163102	3988
Lrrc8b	0.532915	5.58988	0.0249662	10836
Chn2	0.532824	3.52869	0.0464451	523
Parp12	0.532677	6.32175	0.0440723	7369
Des	0.532652	2.69861	0.0124298	3674
Fam45a	0.532606	5.4549	0.0209397	3254
Pgrmc1	0.532492	5.64936	0.0153324	691
Syne2	0.532409	5.09652	0.0456364	10343
Mpp7	0.529315	4.2223	0.0374	9803
Naip5	0.528847	6.13855	0.0143245	10884
Baz1a	0.528186	6.70144	0.0479955	6573
Atp2a3	0.52687	2.7743	0.0173938	1884
Ccl12	0.526389	2.24724	0.0294474	6650
Phospho2	0.522633	4.57269	0.0116074	4012
Ccdc125	0.52186	2.98343	0.0209005	8993
Slc16a9	0.521652	2.35752	0.0130382	7163
Stx11	0.520538	3.51746	0.0220138	7575
Tex9	0.519914	3.47497	0.0259454	12270
BE692007	0.518717	2.72091	0.0350434	12971
Brms1l	0.518639	4.64073	0.0196259	941
Arl6	0.518326	3.17814	0.0176633	2624
Mboat1	0.517951	4.29817	0.026218	7439
Cisd2	0.517947	5.6283	0.0336888	4409
Gpr160	0.517897	3.43185	0.0319863	7142
Abcb10	0.517286	5.03187	0.0491803	5794
Zfp947	0.516612	3.24319	0.0350434	10335
Krit1	0.516323	5.58296	0.0256047	64
Tgm2	0.513465	2.27622	0.0454366	7176
Ssx2ip	0.511785	4.60049	0.0126195	6936
Adam3	0.511602	3.71114	0.0203641	5616
Spcs3	0.511516	7.49865	0.0114471	9527
Mphosph9	0.511417	5.12745	0.0294474	7263
Spata5	0.510609	5.27953	0.0323823	4248
Jak2	0.510398	6.71436	0.0136353	3159
Pbx3	0.509481	4.7116	0.0134614	7436
Nae1	0.508933	5.19289	0.0260771	5753
Syde2	0.507768	3.4923	0.0178667	6946
Ythdc2	0.507534	5.29258	0.0187678	6496
Usp46	0.506972	5.11573	0.0132914	9567
BC030336	0.506636	4.78882	0.0200662	8684
Tubgcp4	0.50648	6.72352	0.0252364	4069
Trnt1	0.505628	5.57522	0.0289915	978
Parp3	0.504189	5.35433	0.043455	2781
Scai	0.503687	5.46951	0.0118414	6624
Pnp	0.503364	6.28843	0.0296056	2294
Zfp280c	0.50306	5.59101	0.0150114	6962
Atad2	0.502283	7.56995	0.0410218	2479
Dnajb4	0.502214	5.19283	0.0353548	4351
Nlrp1b	0.501928	3.67228	0.0351623	10814
Tlr4	0.501214	6.26632	0.0395924	7506
Ocrl	0.500695	4.64313	0.0226658	133
Diap2	0.498114	5.42791	0.0195825	6454
A530032D15Rik	0.49808	4.67172	0.0295502	12179
Gyk	0.497189	6.43675	0.0301365	3281
Itgb3bp	0.496348	3.79176	0.0269155	4546
Heatr9	0.496064	2.50039	0.0375943	1394
Pnpt1	0.496013	6.71427	0.0344309	1744
Phyh	0.495145	2.73583	0.0294474	3844
Clock	0.494213	5.99238	0.014084	4869
Styx	0.493612	3.10519	0.0163465	9417
Fbxo33	0.493456	5.22889	0.0210078	6646
Cldnd1	0.492851	4.68538	0.010981	2628
Nlrp1a	0.492377	2.99558	0.0400892	10781
Klhl7	0.491245	5.38857	0.0341958	4755
Tmx4	0.490225	5.17653	0.0124517	6510
Nlgn2	0.490151	4.99977	0.044737	9279
Pi4k2b	0.490025	5.63517	0.0345098	4846
Lix1	0.489561	2.77127	0.0318046	8869
Trim12a	0.489151	4.28999	0.0499207	10553
Ifi35	0.488222	4.93801	0.0196259	895
Swt1	0.487688	5.14884	0.012471	9367
Nanos1	0.486445	2.85044	0.0269595	10955
Mpv17l	0.485549	3.81461	0.0236838	2607
Sec61b	0.485037	5.14344	0.0345098	9427
Strbp	0.484441	6.19051	0.0243854	3950
Bcap29	0.483587	6.32776	0.0324653	1824
Gch1	0.483105	3.75931	0.0109193	7123
Gm13822	0.480606	2.3289	0.0229366	12104
Cox16	0.478812	4.27206	0.0341237	12338
Uhmk1	0.478716	7.66523	0.0191769	3845
Fam118b	0.477819	4.68832	0.0254827	9143
Lin28b	0.476796	2.8925	0.0343202	10378
Glmn	0.47608	5.125	0.0465592	4880
Pinx1	0.475824	3.2519	0.0374	2329
Rnf138	0.475503	4.65442	0.0374056	2997
9130208D14Rik	0.47548	3.04791	0.0186447	12020
Rab5a	0.475196	5.16453	0.0313136	1271
mt-Nd6	0.474673	7.94079	0.0462626	10450
Gm37760	0.474558	2.93919	0.0418088	13162
Enc1	0.474499	4.92588	0.0354589	8118
Fam35a	0.473377	4.2658	0.0177237	8063
Pla2g4a	0.472819	6.50668	0.0228965	9690
Lrp8	0.472018	5.21954	0.0241225	4575
Prkdc	0.470673	6.36916	0.0215459	2602
Cab39l	0.470378	5.48281	0.0124517	2340
Prkaa1	0.469355	6.41876	0.026982	9163
Ccrn4l	0.469139	4.16753	0.026982	2762
Gm21994	0.468745	2.81907	0.0185488	11167
Rexo2	0.468523	5.23941	0.0351623	5817
Gpd2	0.467577	6.36656	0.0352811	3915
Atm	0.46743	7.2197	0.0343397	6386
Chuk	0.466769	6.13312	0.026218	3332
Phactr2	0.466581	2.79215	0.0186542	10276
Fam101b	0.466126	2.55807	0.0242622	1911
Hccs	0.465262	5.15921	0.0178687	5545
Esco1	0.46448	5.15163	0.0360055	2988
Ccdc136	0.4621	2.41672	0.0438644	5073
Trp53inp1	0.461954	3.02682	0.04826	4424
Arl6ip6	0.46174	5.05132	0.0170722	3974
Vmp1	0.46093	7.61495	0.0186447	1291
Taf2	0.460744	6.09548	0.0302042	7066
Pttg1	0.460465	4.3689	0.0369817	1717
Slc25a46	0.460268	5.94588	0.0165315	2976
A930007I19Rik	0.459771	4.64283	0.0301365	12776
Tmem106b	0.458233	6.56411	0.0153293	4999
Tstd3	0.45793	4.0225	0.0307635	4440
Dnajc10	0.457762	7.11479	0.0162916	3991
Fbxo30	0.457327	4.6603	0.019879	8849
Stard4	0.456379	5.41594	0.0215459	3016
Lck	0.455155	3.12194	0.0339504	47
Aldh3a2	0.453803	5.26546	0.0316298	877
Fam179b	0.453493	5.83015	0.0307635	6699
E130311K13Rik	0.453485	3.38639	0.0362492	8957
Tagap1	0.45311	5.57798	0.0396017	9290
Lrrcc1	0.451768	5.65577	0.0412069	4180
Gm28048	0.451101	5.85909	0.047738	12930
Zfp119a	0.450784	2.99395	0.0307635	9834
Fam53a	0.450244	4.93628	0.0391093	7064
Pcgf3	0.44946	5.73708	0.0130382	6251
Sc5d	0.449117	5.34729	0.0432411	5814
Cdc14a	0.448836	4.48261	0.0228965	6234
Rasgrp2	0.448677	2.43575	0.0419934	6121
Prkx	0.447657	5.45239	0.0130382	6722
Gls	0.447587	7.85842	0.049251	3630
Hn1l	0.447321	4.93541	0.0215459	2931
Fopnl	0.446722	4.60992	0.0288594	2605
Slc33a1	0.44642	5.70771	0.0163102	4272
Ppat	0.445956	5.84251	0.0232951	4870
Tyms	0.445853	5.0336	0.0318764	3504
Shox2	0.445368	3.14441	0.0339476	4277
Nudt19	0.444861	4.96304	0.0219955	6545
Eogt	0.44361	4.90811	0.0336574	6627
Tdrd7	0.443202	4.83743	0.0350434	6682
1810026B05Rik	0.442696	4.51435	0.0374056	13081
Slc39a6	0.442072	5.95248	0.03222	2979
Chml	0.440855	5.35221	0.0436504	11300
Letm1	0.440518	4.71565	0.0321145	584
Casp7	0.440242	4.85325	0.0302205	3286
C78339	0.437535	5.92161	0.0201655	10737
Ttbk2	0.436427	5.25	0.0427062	12216
Setx	0.43636	7.68994	0.0245021	8408
Zfp963	0.436231	2.76009	0.0412069	12368
Nipsnap3b	0.435309	3.9183	0.0318046	1071
AA467197	0.433219	2.16681	0.0231492	6172
Ginm1	0.432933	4.55542	0.0435184	7746
Nudcd1	0.432443	5.844	0.0221958	7441
Ttc21b	0.431694	6.05128	0.0432411	6536
2210404O09Rik	0.431277	3.63989	0.0426131	11336
Fam188a	0.430531	4.85067	0.0350434	3881
Hsd17b7	0.429549	3.91647	0.047738	3849
Inpp4b	0.429359	5.06095	0.0332762	7208
Nova1	0.42912	3.51689	0.0374	1991
Ift74	0.428791	4.20241	0.0360877	4561
4632427E13Rik	0.427729	5.38063	0.0391093	11081
Sned1	0.427271	2.37638	0.0464451	8871
Donson	0.425758	4.44214	0.043995	2711
Azi2	0.425467	5.85671	0.0407967	7589
Pbrm1	0.42456	6.87479	0.0440192	8224
D16Ertd472e	0.424285	3.15179	0.0242205	2684
Fam98b	0.423943	5.05604	0.0427062	4107
Naa30	0.423844	5.16105	0.0459763	6830
Aldh1b1	0.423185	3.45048	0.0313136	6689
Agbl3	0.422397	3.14963	0.049733	7464
Acat2	0.422267	4.63695	0.0494529	2821
Ttc19	0.42226	4.40439	0.034857	8217
Srp54b	0.422145	7.31262	0.0303077	11434
Gm6904	0.421087	2.49368	0.0407967	12284
Scn8a	0.420342	3.0487	0.026982	2744
Senp5	0.418211	5.73088	0.0386265	2642
Ube3a	0.41817	7.97091	0.0382853	3381
Pigw	0.41748	3.56416	0.0450121	8582
Chac2	0.417004	3.25503	0.0408955	1673
Slc25a40	0.416474	5.31553	0.04826	9500
2610305D13Rik	0.415256	3.22208	0.038561	10533
Acy3	0.415109	3.54782	0.047738	3194
Stau2	0.414818	5.49158	0.033404	3557
Tspan13	0.413375	5.0023	0.0465275	1793
Depdc7	0.412824	4.38423	0.0408955	4035
Intu	0.412467	4.35737	0.0466858	10093
Nefh	0.412236	5.03042	0.0465592	1708
Cyp51	0.410039	5.99463	0.0468727	167
Gatad1	0.409953	5.91178	0.030522	762
Ttpal	0.409628	5.20544	0.0332762	1246
Pogk	0.409435	6.69645	0.0219167	7889
Klhdc1	0.408311	3.95015	0.04826	9283
Dhx58	0.407255	5.6878	0.0372569	1270
Fam208b	0.406929	6.28787	0.047738	6291
Ormdl1	0.406816	4.84495	0.0302042	3627
Trip13	0.405807	4.65742	0.0455521	2175
D630045J12Rik	0.405638	2.23464	0.0332762	10344
A630072M18Rik	0.405504	3.63551	0.0489535	13034
Socs2	0.404635	3.85127	0.028291	1556
Magi2	0.403823	2.60747	0.0377244	7745
Tmem50b	0.403696	3.90362	0.0294474	2714
Oas1c	0.402849	3.97363	0.049251	132
Lpgat1	0.402612	6.47415	0.0391093	3823
Slc25a24	0.402354	6.05389	0.0307635	7815
Gstm6	0.401553	2.26993	0.0364151	10706
C8g	0.401513	2.88014	0.0420404	1054
Adgrf3	0.401309	2.29198	0.0435158	10639
BC022687	0.401103	2.65633	0.0369205	7126
Ttc3	0.399738	7.05362	0.0289915	7939
Ptp4a1	0.399656	6.49381	0.0289915	3611
Eif2b3	0.399396	5.03673	0.0327658	4611
Dscc1	0.399232	3.70093	0.0406832	2507
Ubxn2a	0.398324	4.74917	0.0464451	1815
Pcgf6	0.397873	5.3215	0.0299902	3279
Cdr2	0.396998	3.36497	0.0288594	5422
Armcx3	0.395879	2.53217	0.0319863	9002
Man2a1	0.395031	6.43678	0.0252964	2902
Psip1	0.394686	6.30358	0.0412069	4529
Qrsl1	0.394635	3.50931	0.0303173	1507
Cul2	0.392754	6.09694	0.0318046	2961
Gatsl2	0.392723	4.99008	0.0336814	1139
Dnajb9	0.392571	4.67325	0.0495677	1043
Ctla2b	0.390688	3.38752	0.0307635	11195
Frmd4a	0.390345	4.98767	0.0372509	3840
Alg6	0.390235	5.19428	0.0485521	11071
Clmn	0.389624	2.55643	0.0441882	2005
Rgs18	0.388718	2.1855	0.0311977	3726
Taf4b	0.38784	5.07233	0.0464451	9519
Bbs7	0.386943	4.53619	0.0319863	7060
Rnf11	0.379768	5.65941	0.0433085	4552
Eml5	0.378178	5.20948	0.0495677	9209
Ppp2r1b	0.375106	5.13986	0.0360055	5828
Zfp655	0.373529	6.87612	0.0494002	780
Nceh1	0.373526	7.53184	0.0482696	4238
Scamp1	0.370843	6.45707	0.0489955	2223
Zfp281	0.370357	6.20167	0.0438651	8066
Zbtb6	0.370036	5.57361	0.0478423	10591
Extl2	0.369458	4.63703	0.0475444	4326
Jade2	0.369395	6.42015	0.0434405	1702
Aox1	0.36884	2.3988	0.0343397	10354
Card6	0.367541	3.9272	0.0417182	8132
Lama5	0.364765	2.33772	0.0331532	1102
Slc25a16	0.363853	4.60451	0.0432411	10886
Myo9a	0.362281	6.69924	0.0462626	7641
Gtf2h2	0.359919	5.34344	0.0386265	2205
Havcr2	0.358933	3.92729	0.0489955	1710
Nudt7	0.358239	3.97583	0.0431391	5702
Mcm9	0.358009	4.89411	0.0487977	9867
Slc20a1	0.357674	5.61545	0.0352811	4129
Fam199x	0.356365	5.56307	0.047738	8283
Thada	0.350145	5.72334	0.0459717	2973
Rab11fip1	0.348553	4.56224	0.0321145	5592
Memo1	0.348366	6.01143	0.0459717	9906
Meaf6	0.34601	3.62347	0.0495677	4692
Pdlim5	0.344888	6.28709	0.0464451	4448
Dbr1	0.344487	4.10909	0.0432411	5982
Wdr93	0.343114	2.91466	0.0498975	7529
Mapk9	0.342004	6.23076	0.0406832	1692
Atp6v1h	0.328263	7.48096	0.044156	6290
Cd164	0.327483	8.05812	0.049733	1489
Metap1	0.327199	6.46237	0.0451572	634
Cln5	0.318415	6.49416	0.0419934	2396
Fam178b	0.315219	2.09133	0.0482696	8708
Arhgef7	-0.322356	6.7684	0.0463671	5599
Slc25a12	-0.32568	6.87527	0.0499207	3994
Wdfy2	-0.327473	5.06033	0.0462924	1017
Ddx19a	-0.331011	6.59209	0.0413384	1052
Sirpa	-0.332791	9.66859	0.0416859	7195
Bri3bp	-0.336812	7.46549	0.0424273	7197
Fkbp15	-0.34528	7.44684	0.0489955	10545
Tcf25	-0.348316	8.67675	0.0364804	168
Nudcd3	-0.35155	5.85491	0.0412069	9480
Spg20	-0.355573	6.4755	0.0410914	6890
Prcp	-0.355821	6.28428	0.047738	10115
Ctnnb1	-0.360753	9.57226	0.03222	746
Plcg2	-0.360862	9.23311	0.0384073	6417
Gm12708	-0.365133	3.66283	0.0479955	11887
Hnrnpul1	-0.366899	7.56603	0.0383203	7924
Eif2ak4	-0.367116	7.269	0.0294421	570
Mok	-0.373406	3.39442	0.0286169	9708
Gramd1b	-0.374587	6.91648	0.0404763	7770
Iqsec1	-0.377756	4.41789	0.0424273	6411
Flnb	-0.38271	8.43597	0.0341237	3372
Calm3	-0.383645	6.99945	0.0373437	1434
Lancl1	-0.383888	6.04035	0.0348219	3585
Mpeg1	-0.385259	9.15253	0.0495677	8758
Gm7332	-0.385272	3.3789	0.0402688	11541
Mkrn1	-0.385762	6.15507	0.0322871	5108
Atg101	-0.387183	3.86442	0.0462924	7027
Camk1d	-0.387825	5.37756	0.0350434	7540
Rchy1	-0.389116	5.25244	0.0419934	4914
Sipa1l2	-0.389613	5.80705	0.0438644	224
Capzb	-0.390902	7.91699	0.0388295	4638
Sympk	-0.39111	6.7926	0.0479122	2769
Gm13592	-0.391507	2.2588	0.0438644	11801
Inpp5d	-0.3917	7.55903	0.0336888	3704
Itgam	-0.393351	7.55295	0.0402058	5388
Lrp6	-0.393363	7.26593	0.0294474	5185
Slc7a1	-0.393959	7.65744	0.0332762	8033
Gm2223	-0.394644	5.11364	0.0378512	11452
Slc9a9	-0.396974	3.15152	0.0341237	5481
Fbxw9	-0.399986	3.74434	0.047738	800
Htr2b	-0.402131	2.13876	0.0294474	3680
Dvl3	-0.40496	3.73998	0.0265918	384
Dnmt3b	-0.405898	4.01464	0.0330003	4157
Sh3gl1	-0.406696	5.0961	0.0318046	379
Ankzf1	-0.406748	5.47269	0.0368156	3669
Gm6317	-0.408763	2.1903	0.025405	12823
Gm12403	-0.409483	2.53554	0.0362816	11671
Cyb5r3	-0.409827	6.51988	0.0406924	1282
Gm8565	-0.409923	2.49955	0.0412069	12825
Slc17a5	-0.410305	5.80902	0.0443813	9057
Myadm	-0.411807	6.45647	0.0432411	10692
Vapb	-0.413555	7.5977	0.0204054	9535
Tmbim1	-0.414485	6.02763	0.033404	683
Mef2d	-0.414894	7.60604	0.0311572	159
Gm6166	-0.415358	4.55425	0.0441882	11114
Abca1	-0.415792	8.18206	0.0443813	1070
Ttc5	-0.41593	4.65183	0.0173849	680
Timp2	-0.41637	6.86253	0.0281493	1229
Anxa5	-0.418491	7.87922	0.0374623	4244
Gm7286	-0.419247	2.39772	0.0396017	12886
Stk24	-0.419554	6.88127	0.0270625	10337
Ptdss2	-0.419903	5.29723	0.0442297	3441
Klhl3	-0.420677	2.10219	0.0215459	993
Rnaseh2c	-0.422389	4.94326	0.0432411	3217
Flrt2	-0.426195	6.60354	0.0303295	8822
Hpcal1	-0.426578	6.17853	0.0369817	10900
Crocc	-0.428215	4.06802	0.0233278	7958
Lsm11	-0.428322	4.67258	0.0494529	8546
Pigc	-0.428678	4.32868	0.0432411	3855
Deptor	-0.430294	6.40248	0.0466386	2504
Arhgap10	-0.431164	7.3425	0.0318046	7017
Gm15294	-0.431254	2.79116	0.0467936	11620
Ctss	-0.432388	9.31426	0.0379024	7413
2610524H06Rik	-0.432975	4.2424	0.026982	12381
Zeb2os	-0.433876	3.4434	0.0314809	9310
Gm6505	-0.433945	2.12493	0.0229623	10827
Tmem65	-0.436097	6.86322	0.01572	10229
Pstpip1	-0.437787	5.34263	0.0316298	5917
Rin2	-0.438047	7.88752	0.0196259	200
Hbp1	-0.438144	7.15776	0.0221397	352
Kdm5c	-0.438547	7.8625	0.0186343	3383
Tollip	-0.438675	6.34294	0.0313136	3300
Cd72	-0.438764	5.60618	0.0490359	4517
Rpl3-ps1	-0.439271	5.80717	0.0410914	11856
Atp13a1	-0.44064	6.7224	0.0445127	5749
Col15a1	-0.441065	2.72415	0.0152839	4471
Ly9	-0.443459	5.87276	0.0281493	530
Arfgef3	-0.444741	7.50682	0.0281493	1503
Aplp2	-0.446615	8.26711	0.0289915	5808
Il15	-0.44726	4.6586	0.0322094	5681
Rpl17-ps8	-0.447707	4.83294	0.0333743	11656
Slc11a2	-0.448185	7.15664	0.0351623	2742
Gm8141	-0.44925	2.60033	0.0432411	12986
Gm4149	-0.451172	6.25215	0.048151	11180
Zfyve28	-0.451491	3.10937	0.0346163	7032
S100a13	-0.45342	4.17046	0.0465275	8222
Tnip2	-0.453451	5.42116	0.0461889	10009
Dbp	-0.454068	5.02461	0.0291199	10003
Pan2	-0.455282	4.79088	0.0307635	620
Mmaa	-0.455314	3.16605	0.0231492	6995
Tm9sf4	-0.455736	7.61046	0.037963	10662
Ptdss1	-0.456274	6.18514	0.0279239	2161
Dusp2	-0.457774	4.43028	0.0324653	4118
Aifm2	-0.458604	5.60391	0.035233	1577
Gm26762	-0.459023	2.23152	0.0130357	12738
Gm8907	-0.459513	2.29973	0.0321145	12826
Safb	-0.459516	5.25957	0.026982	10867
Prkab2	-0.459958	4.73904	0.0450121	7283
Hk1	-0.46068	6.75505	0.0345269	6991
Morf4l1	-0.460795	7.5853	0.0289915	10221
Ddt	-0.462965	4.49871	0.0268027	187
Gm7666	-0.463113	4.08615	0.0303295	10634
Pxmp4	-0.464422	4.62373	0.0381208	91
Idh2	-0.464789	7.62228	0.0440192	5294
Crtc2	-0.466043	5.28484	0.0408955	4307
Arih2	-0.466245	5.82986	0.017001	10416
Entpd1	-0.467877	6.46593	0.0187678	8908
Tdg	-0.468104	5.54319	0.0299682	6503
Cacfd1	-0.468157	4.53013	0.0351623	1092
Ccny	-0.468181	6.90157	0.0130438	2985
Ncf2	-0.469114	7.91226	0.0303295	3768
Golga2	-0.469337	6.75254	0.0441882	294
Rnf5	-0.469471	4.5165	0.0204054	1091
Atp6v0a1	-0.47054	7.41143	0.0140167	1429
Ric1	-0.471461	8.34717	0.0253478	7419
Rgs10	-0.472487	5.84751	0.0170326	5409
Mrip-ps	-0.473196	3.4146	0.0265918	12918
Snx24	-0.474228	5.0835	0.0146312	3073
Tet2	-0.474285	8.04303	0.0462614	7971
Sidt2	-0.475168	6.57646	0.04826	6553
Alpk3	-0.475993	2.41754	0.0332762	7447
Clec7a	-0.476677	7.58167	0.0324653	11451
Plekha6	-0.476778	2.18932	0.0291633	8113
C3	-0.478586	10.0358	0.0330003	2930
Ppapdc3	-0.478745	3.94665	0.0334454	9236
Ncapd2	-0.479388	7.68219	0.0408955	7299
Adam19	-0.479541	2.18455	0.0282257	924
Zbtb16	-0.480533	3.56643	0.0353548	10587
Grin1	-0.481247	2.22477	0.0176633	3973
Cux1	-0.482403	7.28687	0.010981	5052
Gm5760	-0.483946	2.46364	0.0463158	11764
Gm5272	-0.484063	2.78475	0.0331871	12899
Pfkm	-0.48539	6.64291	0.0343397	6145
Fkbpl	-0.487782	3.23676	0.0186542	6276
3000002C10Rik	-0.489091	3.59694	0.0100559	10802
Gm7456	-0.490776	2.40138	0.0121892	12855
Rasa4	-0.491283	6.5224	0.0242205	558
Lnx2	-0.492717	6.2047	0.0316298	1178
Ext2	-0.492834	6.40435	0.0148515	4047
C130050O18Rik	-0.493498	3.29928	0.0459727	8460
Gnptab	-0.493774	8.4065	0.0187467	6643
Soga1	-0.493794	6.35468	0.0410218	9621
Bnip3l	-0.493902	7.66877	0.01572	2371
Gm6316	-0.494073	3.02277	0.0341133	11314
Gm8756	-0.494259	3.09314	0.0241899	12907
Ptpro	-0.494513	4.31213	0.026218	5193
Sept2	-0.495375	7.73849	0.0320534	3697
4931406P16Rik	-0.495389	6.57704	0.0117704	10574
Igf2r	-0.496275	6.58588	0.0215459	2820
Golph3l	-0.496896	6.85507	0.0192096	8722
Hist1h2be	-0.497495	6.68995	0.0308453	8806
Vars	-0.497612	6.06624	0.0323037	750
Lysmd4	-0.497847	3.73829	0.0482696	8426
Epb4.1l2	-0.498564	7.24188	0.0215459	1538
Cd84	-0.499065	7.19964	0.0240145	7267
Gm7132	-0.500016	2.35382	0.0417182	12882
Vipas39	-0.50121	6.60507	0.0255951	1987
Gm18859	-0.501704	2.937	0.030087	11590
Def6	-0.502119	5.0965	0.0334454	261
Gm10566	-0.502283	3.02212	0.0457397	11065
Rora	-0.50241	4.59853	0.0375943	5879
Psmb6	-0.502945	8.44455	0.0311977	1299
Gm7150	-0.503137	2.94428	0.023253	11532
Xpnpep1	-0.50335	7.34377	0.0195825	3269
Hmgcl	-0.50344	6.2827	0.0171501	4604
Tubb4a	-0.504512	3.66366	0.0331532	10251
Gm9381	-0.505596	2.51404	0.0204054	12834
Ldha-ps2	-0.505908	2.89643	0.0368156	11812
Kctd3	-0.5064	5.29023	0.00955282	3818
Gm11658	-0.50651	2.55669	0.0124517	11610
Ap4m1	-0.509592	5.44686	0.030087	1449
Plod3	-0.510234	6.37514	0.0416901	543
Gm6946	-0.510812	2.75817	0.0150114	12865
Lmna	-0.51105	7.40421	0.0410914	4365
Xrcc1	-0.511198	5.58826	0.0350434	9277
Gm12751	-0.513548	4.10337	0.0331532	10246
Kif3a	-0.51367	7.10785	0.0101152	1315
Nfkbil1	-0.513728	4.29093	0.0499853	8244
Fgf11	-0.514184	6.20941	0.0119047	8337
Oit3	-0.514461	4.75616	0.0489955	863
Hist1h2bq	-0.51552	3.69003	0.0331532	10753
Cgn	-0.515691	3.57904	0.0334834	10713
Gm9341	-0.515821	2.40919	0.0163102	12833
Rap2a	-0.516356	5.47533	0.0184279	9261
Chchd5	-0.51936	4.98609	0.0249376	7207
Gm5944	-0.519968	2.91563	0.0159881	11558
Gab2	-0.521018	7.06744	0.0130382	510
Dyrk2	-0.522964	5.46066	0.0278856	4583
Rilpl2	-0.523579	7.28308	0.0209703	4915
Cst3	-0.525248	8.66366	0.0372509	4148
Dhx16	-0.525718	5.48991	0.0167181	3034
Gm10184	-0.525836	3.34501	0.0124298	10598
Gm4691	-0.526123	3.69015	0.0425209	12812
Ppic	-0.526918	5.42254	0.0219652	3075
Tfeb	-0.528144	4.56426	0.0432411	2857
Cd93	-0.528512	2.84902	0.0307635	4145
Gm10364	-0.529012	2.91631	0.0163465	10956
Slc39a1	-0.529196	7.43326	0.0205608	9318
Hist1h4d	-0.531345	7.89062	0.0319863	10150
Aldh3b1	-0.532672	6.73242	0.0306411	3202
H2-Ke6	-0.53382	3.23942	0.0321145	11019
Hist1h2bb	-0.534501	7.46577	0.0179188	11215
Ing4	-0.535242	5.43142	0.0452712	5232
Bcl9l	-0.535322	4.66284	0.0273689	10334
Mcl1	-0.535409	9.58438	0.0350442	7404
Gm4819	-0.536727	2.40161	0.0215459	12795
Ranbp10	-0.537102	6.81201	0.0130357	7088
Rgs11	-0.537439	4.47899	0.0313136	2940
5330426P16Rik	-0.537464	5.09337	0.0282165	2594
Sap30	-0.540337	7.05835	0.0494529	5641
Gm3695	-0.540829	3.26851	0.0132606	10619
Pnpla7	-0.541857	7.9884	0.0162916	6937
Ankrd52	-0.542235	7.20893	0.0179029	1014
Lgmn	-0.543048	9.66886	0.0186343	2041
Pmp22	-0.544076	7.61838	0.0115479	1296
Laptm5	-0.545198	9.37915	0.0189463	4565
Prelid2	-0.545342	4.01235	0.0341133	9728
Slc26a11	-0.545645	4.06813	0.0323037	7720
Blmh	-0.547038	6.91026	0.00818663	1907
Gm8513	-0.547191	2.37546	0.0198488	12866
Gm12017	-0.547505	2.94152	0.0472471	11862
Fes	-0.547905	6.22271	0.0301365	9410
Clpx	-0.548326	5.98903	0.0252964	1084
Zkscan17	-0.548329	6.84653	0.0360877	1746
RP24-324L19.3	-0.548544	4.33928	0.0459717	13472
Maged1	-0.548697	8.21494	0.0243283	3308
Rnf126	-0.54875	5.58755	0.0365023	6754
Ttyh3	-0.550504	6.26411	0.0465275	6887
Adam17	-0.550638	8.02146	0.0324653	9350
Slc35a2	-0.553962	3.54536	0.0412068	5495
Sdsl	-0.554323	3.12107	0.0412069	5008
Plxdc1	-0.555312	5.95178	0.0307635	1225
Gm4929	-0.556739	3.21186	0.0375087	12810
Hdac5	-0.557333	6.2721	0.0209005	828
Gm6180	-0.558098	2.80332	0.00906819	9397
Ppfibp2	-0.559901	5.09041	0.0114588	6876
Gm4673	-0.560236	3.93296	0.00826875	12752
Gm8927	-0.560541	3.03034	0.0106344	12883
Pink1	-0.560598	5.27032	0.0210137	4640
Lyz2	-0.56068	9.75032	0.0293464	10760
2810025M15Rik	-0.560803	5.88055	0.0406832	9090
Gapdh	-0.562378	10.8035	0.0462909	9823
Rcan1	-0.562515	5.50759	0.0435158	2707
Ring1	-0.562968	4.25767	0.0332762	2999
Myo1c	-0.563475	7.31239	0.0209005	1264
P4hb	-0.563957	9.75352	0.0100771	3293
Gm10327	-0.564126	3.24579	0.0289915	10896
Tyrobp	-0.565516	8.03649	0.024222	5302
Hist1h4i	-0.566424	5.66992	0.028291	10078
Fuca1	-0.567813	7.00244	0.00944036	4605
Gm9081	-0.568626	3.02936	0.0133135	12867
Ssr2	-0.570824	6.4633	0.026982	8042
Maml1	-0.571454	5.92848	0.0196259	9153
Gm12969	-0.571716	2.72843	0.0141711	11825
Slc26a6	-0.572141	3.42921	0.0183508	2782
Gm4335	-0.574443	3.58823	0.0336888	12817
Scd2	-0.574544	10.0951	0.0310892	3334
Jarid2	-0.575316	5.21818	0.0130382	7374
Gapdh-ps14	-0.575881	2.88454	0.0144915	12871
Snx32	-0.576509	4.19598	0.00586279	9683
Hacd1	-0.57662	4.42398	0.0097551	10322
Pgk1-rs7	-0.577059	6.94778	0.0331532	10580
Gm26023	-0.577229	2.47967	0.0427062	11867
Clec4n	-0.577878	2.59798	0.0115479	2795
Gm9034	-0.578032	2.71176	0.0162533	12485
Sbf2	-0.578326	7.7713	0.00535486	7331
Ensa	-0.578472	7.12303	0.0178802	7407
Slc6a12	-0.578628	5.01728	0.0191057	5161
Colec12	-0.579356	7.56551	0.00552657	6797
Rapgef1	-0.579395	7.64625	0.0125427	7708
Bbc3	-0.579818	3.40969	0.0303188	240
Vim	-0.581538	10.5161	0.00998642	3866
Hk2	-0.583041	8.31163	0.0268117	66
Arl4c	-0.58335	6.62	0.00955282	9087
Ccbl1	-0.584153	3.2291	0.0341237	7653
Ifitm2	-0.584975	7.84008	0.0209005	10074
Rpl21-ps7	-0.585456	2.19656	0.0205116	12457
Gm38386	-0.585768	3.11564	0.0100559	13146
Itga5	-0.586265	6.58781	0.0297228	57
Aph1c	-0.587891	5.9216	0.0433167	9398
Ldlrap1	-0.58835	5.99625	0.0210078	7051
1810011H11Rik	-0.58997	4.86773	0.00991246	8101
Gm13882	-0.593531	3.1399	0.0121983	11631
Mybpc1	-0.594823	4.6214	0.0454366	1565
Ormdl3	-0.595955	4.19359	0.0454366	7268
Slc36a4	-0.596263	6.35381	0.00449037	8433
Gm7729	-0.59628	2.6801	0.0245078	8734
Plod2	-0.600041	6.58824	0.0478139	5936
Klhl6	-0.604045	5.81434	0.0147048	8354
Mtss1	-0.604451	8.36538	0.0144379	2474
Gusb	-0.608524	8.90422	0.00404476	3458
Slc37a4	-0.608725	5.3763	0.0181405	5841
Zfp282	-0.612367	4.42222	0.00449037	3526
Gm10275	-0.61417	6.5255	0.0125427	10771
Tab1	-0.615506	5.08239	0.026982	2502
Gm4217	-0.615654	3.48855	0.0341133	12803
Aldoa	-0.618389	11.2725	0.0115405	5349
Eno1b	-0.618628	5.18487	0.0424273	9935
Hgsnat	-0.619873	6.76383	0.0265446	7042
Xylt1	-0.620084	3.55881	0.0249866	5332
Ms4a14	-0.620371	5.13894	0.0365023	12953
Hist1h2bm	-0.620971	6.41747	0.0193507	12585
Lmnb1	-0.625751	5.6723	0.0107671	3094
Hist1h4a	-0.626318	7.78386	0.0196749	10033
Slc43a2	-0.626561	7.34518	0.0176633	7276
Loxl3	-0.626727	2.83785	0.00838073	71
Gm13391	-0.627027	4.29629	0.00535486	11991
Gm7952	-0.627321	2.39927	0.0259454	12729
Pdk1	-0.628759	8.48628	0.0307635	710
Rufy4	-0.631182	3.15205	0.00765383	10176
Gm7497	-0.632297	3.38189	0.0347787	12904
Gm5177	-0.633921	2.54269	0.00519119	12847
Hist1h1c	-0.63397	8.28242	0.037268	6810
Bhlhe40	-0.63455	7.52317	0.00449037	5156
Mapk8ip3	-0.635328	7.19472	0.0153324	2929
Cish	-0.63558	3.41897	0.00967494	6030
Zfp395	-0.636605	4.91078	0.0303173	6462
Man2b1	-0.637314	7.65967	0.00535486	575
Dhrs3	-0.638299	6.19823	0.0206957	10534
Src	-0.638398	5.00668	0.00835115	4217
Blvra	-0.639433	6.87671	0.0203641	226
Bak1	-0.641711	6.68196	0.0132914	9832
Smap2	-0.643283	5.77508	0.00424819	6109
Srgap3	-0.644263	5.83281	0.0191474	5202
Dennd4b	-0.644416	6.28985	0.0117704	8239
Cxcr4	-0.644439	4.92441	0.0241899	8612
Gpr34	-0.645026	2.68838	0.0043161	7794
Gm8825	-0.645688	2.97319	0.00884306	12858
Lrp1	-0.647465	8.9559	0.0289915	7799
Twsg1	-0.647983	6.90928	0.0117704	2907
Hdac7	-0.648571	2.8002	0.0106878	2533
Basp1	-0.64927	7.24048	0.0288594	8649
Rcbtb2	-0.649661	6.03763	0.00432119	2386
Zfhx2	-0.649744	3.15594	0.0369817	7921
Snx21	-0.649925	5.10463	0.0320534	9136
Epb4.1	-0.650296	7.94932	0.00424819	4713
Csf2rb2	-0.651952	6.8101	0.0313503	10940
Snx8	-0.653159	5.86273	0.0163465	4995
Plaur	-0.656515	3.98247	0.0103677	8696
Gm9358	-0.656816	2.86773	0.0341133	12887
Gm5262	-0.658954	2.42749	0.0195871	12639
Bckdha	-0.659089	6.09256	0.00955133	10059
Kdm4b	-0.660182	5.3897	0.0238688	2948
Hist1h2ab	-0.660357	6.78738	0.0187998	10163
Mogs	-0.660715	6.32556	0.0415864	5126
Itgb2	-0.660943	7.55645	0.0146312	31
Iqgap3	-0.663476	7.31912	0.0294474	4368
Asb11	-0.663683	5.76011	0.0195825	5556
Ptpn14	-0.66375	4.46115	0.0369817	3816
Igf1	-0.663908	7.58417	0.030525	1562
Vegfa	-0.664935	7.11764	0.0228965	2844
Gm5863	-0.667062	3.55148	0.00410911	11731
Gm11960	-0.667142	2.93032	0.00535486	11650
Ndst1	-0.667937	6.74722	0.012471	9493
Scel	-0.670222	3.50075	0.0216018	2394
Gm11557	-0.674535	3.63653	0.0196259	11726
Dnm1	-0.681717	4.13435	0.0136736	3913
Jmjd6	-0.682423	6.04399	0.0238565	9753
Trim29	-0.684752	3.55224	0.0109193	5813
Gm5732	-0.6851	2.88976	0.0109193	12850
Gm14130	-0.685799	3.28144	0.00451644	11608
Lmo2	-0.687287	8.06404	0.0109193	6069
Akap2	-0.68806	2.4306	0.0172907	7438
Gm16439	-0.688931	2.90336	0.0203666	10962
Slamf7	-0.690189	5.67347	0.0479122	7277
Hist1h2ag	-0.691633	4.88448	0.0321145	10748
Gm20628	-0.693773	3.367	0.0186447	12425
Csf1r	-0.695186	8.93939	0.00726593	3106
4632428N05Rik	-0.695337	7.16342	0.023735	1586
Natd1	-0.69618	5.18891	0.0452457	1397
Gm10293	-0.696291	3.40419	0.0341505	10823
Gm8355	-0.696853	5.13601	0.0351623	12436
Dera	-0.698292	5.01621	0.00449037	5195
Hexa	-0.698421	9.04974	0.0162366	3352
Hist1h2af	-0.698602	5.6056	0.0310892	10191
Gm14148	-0.699326	3.24239	0.0203641	11779
Pkm	-0.700515	10.8492	0.0294474	5899
Usf2	-0.70104	6.4431	0.00643366	9860
Gm17494	-0.70167	3.37141	0.0438651	9793
Gm12419	-0.701843	2.55422	0.0166316	11524
Galnt6	-0.702433	7.25179	0.0130107	7048
Pgk1	-0.704505	10.8343	0.0196259	10198
Gm9061	-0.705363	2.70938	0.00424819	12821
Rnf26	-0.706864	5.20296	0.0331532	9406
Sun2	-0.707971	5.88665	0.0341133	8269
Frrs1	-0.708316	7.55448	0.005165	6207
Hspb7	-0.708701	5.76735	0.0206957	674
Ncaph2	-0.709283	7.73053	0.0307635	823
Gm12416	-0.709468	2.88005	0.0376473	11744
Gm10313	-0.709622	3.21202	0.00845171	10876
Gm2383	-0.70995	3.04569	0.0147249	12731
Gm8349	-0.710112	3.08568	0.00854482	12892
Gm12182	-0.711136	3.1527	0.0109193	11785
Dusp22	-0.711451	3.97239	0.0294474	10738
Pgm2	-0.712449	7.92925	0.0133015	3516
Tcp11l2	-0.714169	5.87616	0.0100559	1559
Pigt	-0.714297	6.3597	0.0124298	1254
Serpinb1a	-0.714835	6.48635	0.00535486	8531
Pgam1-ps2	-0.715477	5.2845	0.01572	11654
Mxd4	-0.716087	5.50864	0.0109193	7034
Gm14760	-0.717513	3.74572	0.0191057	11582
Gm9522	-0.717536	2.82109	0.0180671	12829
Cd82	-0.719538	5.61937	0.00560259	4054
Lgals3	-0.723768	8.84592	0.0118414	9135
Gipr	-0.728704	2.68802	0.0130382	5252
Pfkl	-0.72957	7.39071	0.0130382	1660
Bnip3	-0.73298	9.06672	0.0350434	11338
Cdc25b	-0.736273	7.23942	0.0168722	4097
Aldoc	-0.738292	6.26291	0.00404476	1221
Pld2	-0.742464	6.45217	0.0097158	1902
Ctsa	-0.743212	10.9883	0.00955133	1261
Gm11953	-0.747378	3.21172	0.00729993	11719
Maz	-0.748148	6.09162	0.01572	5340
Galk1	-0.750144	6.02717	0.00926842	1871
Gstm2	-0.75035	4.41992	0.0132606	7880
Gm5787	-0.750446	3.17429	0.00552657	12872
Tet3	-0.750611	6.02991	0.00295608	6535
Apoe	-0.751588	10.1923	0.00818663	350
Ccdc28b	-0.754644	3.53916	0.0062421	4655
Gpr176	-0.75473	4.49872	0.00205696	7775
Smox	-0.757662	5.42263	0.00643366	4100
Egln3	-0.758453	3.12137	0.0107329	6589
Selenbp2	-0.758742	3.45075	0.00955133	10714
Mroh2a	-0.758781	2.94984	0.0204054	11465
Gm12804	-0.759489	2.776	0.0384073	11563
Dag1	-0.760196	6.52187	0.0117704	7728
Gm11226	-0.760259	3.28075	0.0412069	11545
Lamc1	-0.760376	7.82123	0.00424819	3766
Gm14111	-0.760806	3.03418	0.00726593	11540
RP23-186B18.8	-0.761116	3.21527	0.00302391	13744
Cd83	-0.76132	5.74947	0.0465275	1087
Gm10358	-0.762146	2.59061	0.0303173	10954
Pcx	-0.763493	6.54753	0.0175439	3206
Gm10291	-0.764769	2.97641	0.00818663	10820
Kbtbd11	-0.766707	4.97949	0.026218	9636
Fcgr2b	-0.767295	7.04917	0.00231737	3839
Tspan10	-0.767543	3.51989	0.0221909	7665
Tpi1	-0.767917	9.67597	0.0107329	2800
Gm11185	-0.769045	3.11276	0.00494976	11758
Myc	-0.771071	3.96903	0.0115479	2471
Tec	-0.773917	6.3126	0.00589402	4862
Gm8318	-0.776491	3.36978	0.0243854	12896
Rbpsuh-rs3	-0.782827	3.9708	0.0103677	11494
Gm5507	-0.783823	3.00325	0.0177237	10757
Blm	-0.783915	6.67303	0.0136353	5286
Itfg3	-0.785884	6.08226	0.0445127	2941
Nab2	-0.788344	5.04431	0.0216018	3409
Gtf2e2	-0.788793	5.35568	0.00404476	5630
Epm2a	-0.790652	3.53624	0.0186959	9623
Ttyh2	-0.790897	7.03303	0.0117704	6509
Tnfrsf9	-0.792445	4.25706	0.0128359	4744
Lrrc8a	-0.794025	5.23488	0.00449037	764
Eno1	-0.795073	10.5364	0.0106878	10350
Gpr68	-0.797481	3.07745	0.00404476	8823
Gpr183	-0.79833	5.98294	0.00404476	9213
Nup210	-0.800332	6.89439	0.00619855	5150
Gm13292	-0.801266	3.44903	0.00967494	11692
Gpi1	-0.803869	10.1163	0.00660726	6855
Colgalt1	-0.804445	9.03801	0.006376	6532
Gpr162	-0.80641	5.23627	0.0120616	7340
Gm2a	-0.806476	7.59555	0.00449037	63
Ctsh	-0.806659	7.65033	0.00196655	5931
4930447F24Rik	-0.810484	4.17563	0.026982	13103
Map4k4	-0.811373	8.26655	0.00148427	3616
Gm12537	-0.812348	3.20915	0.0294421	12492
Gm9423	-0.813026	2.56849	0.00302391	12808
Ms4a7	-0.816947	5.89518	0.00535486	3123
RP23-4F17.1	-0.818475	4.03148	0.00926842	13688
Cd33	-0.819745	5.38056	0.00424819	520
Gm2308	-0.820343	2.97139	0.0115479	12367
Pfkp	-0.824159	7.78994	0.00535486	2044
Gm4609	-0.828357	2.83966	0.00432119	11344
Gm7741	-0.828903	2.73712	0.0331532	12742
Gm1840	-0.829143	4.03737	0.00743221	8375
Gm9800	-0.830625	5.53089	0.0341288	8653
Nckap5l	-0.831675	7.85995	0.026218	2731
Mpzl1	-0.833695	6.16356	0.00260032	3803
Cytip	-0.835003	5.74486	0.0298585	3917
Narf	-0.836709	5.14052	0.00302391	3
Gm16470	-0.83935	3.43106	0.00840296	12852
Anxa2	-0.844693	7.71535	0.00424819	5877
Gm7251	-0.84622	3.33246	0.00365427	10736
Gm5187	-0.849328	3.16305	0.00552657	11688
Gm2574	-0.851117	2.8804	0.00838073	11298
Mturn	-0.851825	3.22859	0.005165	7249
Gys1	-0.852604	8.00079	0.00900727	456
Spic	-0.854659	4.58963	0.0341505	498
Gm5335	-0.85486	2.85128	0.00619855	12835
Myo1d	-0.85678	6.50612	0.000980643	6669
Faah	-0.85827	4.98678	0.00302391	6371
Col7a1	-0.861032	3.1352	0.00152816	3488
Sgpp1	-0.863676	6.85486	0.0130382	1994
Fxyd5	-0.864069	8.19162	0.0101152	865
Ddit4	-0.867271	6.51458	0.01572	1589
Gm3272	-0.869346	3.0146	0.0119047	11414
Emilin2	-0.873175	7.88282	0.0039143	2882
Cerk	-0.874315	8.54186	0.00231737	6755
Il10ra	-0.875913	5.72374	0.00571661	5835
Appl2	-0.877081	6.78667	0.00196655	1651
Plod1	-0.885563	7.4834	0.00313471	1407
Higd1a	-0.885784	5.20803	0.0209703	7345
Gm7507	-0.897315	3.04625	0.00660726	12869
Fcgr3	-0.907202	8.08676	0.00240665	9975
Lrpap1	-0.909205	8.70747	0.023253	4808
Gm23973	-0.909296	2.98863	0.0373023	10497
Tst	-0.911617	4.06243	0.00535734	8563
Gm3222	-0.917643	3.41824	0.00269723	11453
Hist2h2aa2	-0.917994	7.33441	0.01572	10399
Gm12286	-0.919811	3.09054	0.00818663	11618
Hilpda	-0.920827	5.34317	0.0300578	8398
Gm3671	-0.921826	3.27066	0.00404476	12902
Ppp1r3b	-0.927454	6.72778	0.0405704	8756
Ago2	-0.927806	10.0033	0.00896641	6912
Gm3534	-0.931308	3.58796	0.0204054	12885
Gm3200	-0.937714	3.86294	0.00152816	12694
Hist1h2bp	-0.939243	5.99917	0.00868812	10754
Klhdc3	-0.940797	5.21285	0.00506231	10357
Mpst	-0.943277	6.64056	0.00560259	10938
Grb2	-0.944833	7.14465	0.00196655	10017
Trim63	-0.952164	3.90172	0.00265212	4674
Bsg	-0.964486	8.79178	0.00205696	2776
Arrb1	-0.977444	7.61552	0.0101353	1388
RP23-94F17.1	-0.979633	3.04608	0.00765383	13592
Dot1l	-0.98694	6.85471	0.000797339	10159
Gm5138	-0.993928	2.64584	0.00944739	11483
Gm12671	-0.997454	2.8879	0.0320534	12537
Hist2h3c2	-0.99806	8.06394	0.0115477	11561
Nos2	-1.00176	5.60839	0.0243283	1900
Zfp568	-1.01189	5.5343	0.000859222	11107
Gm13394	-1.02057	3.5377	0.0440192	11805
Egln1	-1.0207	8.33378	0.0130382	5804
Gm5069	-1.02493	3.66543	0.00295608	9637
Nat6	-1.03055	6.16681	0.00234349	11456
Kif21b	-1.03125	7.57365	0.00525287	8090
Rps19-ps6	-1.03957	4.82333	0.026982	12597
Gm4654	-1.04515	3.45721	0.00506231	12859
Sema4g	-1.04957	2.89025	0.00308305	3336
Sdc3	-1.05895	8.71205	0.00451644	3502
Slc2a1	-1.0599	7.90126	0.0270774	4590
Tsc22d3	-1.076	5.09612	0.0348082	5571
Gm8343	-1.08496	2.89678	0.00205696	12801
Gm26825	-1.08523	4.81598	0.0102464	12718
Ankrd37	-1.09728	5.85698	0.0071009	9184
Erp29	-1.09888	7.96792	0.00192329	5018
Myom3	-1.10135	5.4824	0.000506803	7016
Ephx1	-1.10736	6.70087	0.000863607	7451
Gm13464	-1.12035	2.80964	0.00818663	11556
Gm4735	-1.12548	4.93585	0.00295608	10421
Acp5	-1.14488	5.02582	0.00610186	150
Tmem189	-1.24765	7.99389	0.00302391	12237
Gm15191	-1.2606	3.5515	0.0124298	11716
F10	-1.26256	5.42863	0.00196655	5578
Vnn3	-1.27219	5.13026	0.0100559	1549
Gm8330	-1.27968	3.56212	0.0146312	12840
Dnmt3a	-1.28608	7.62943	0.000163671	1830
Ctsf	-1.29293	5.98058	0.000797339	11761
Ifi30	-1.3124	7.60199	0.00189114	5739
Gsn	-1.32668	9.13644	0.00234349	3940
Hcar2	-1.33002	5.13045	0.00152816	8625
Marco	-1.341	4.90359	0.00535486	3738
Ndrg1	-1.39901	9.52616	0.00873359	573
Itgax	-1.40306	5.24899	0.00196655	5390
Arg1	-1.42051	3.26353	0.00535486	1542
F13a1	-1.58238	4.32782	0.00475302	7533
Hyal1	-1.67075	6.39734	0.000257156	881
Ctsk	-1.70124	4.5814	0.000163671	4388
Gm5537	-1.71011	4.44135	0.0274566	10723
E330009J07Rik	-1.87818	6.69582	7.64625e-05	7022
Atp9a	-1.95547	3.69485	0.000163671	4179
Selenbp1	-1.95598	7.63055	0.00148725	10712

## Sheet: LPS_146a_vs_LPS_ctrl
exp.ID	exp.logFC	exp.AveExpr	exp.adj.P.Val	exp.entrez
F13a1	1.9755	6.02935	0.00485044	7395
Sepp1	1.57056	7.90748	0.0138536	10208
Arg1	1.27529	4.49071	0.0326114	1507
Rnf150	1.13617	4.61048	0.00485044	8687
Klf2	1.12641	4.67954	0.0166921	9389
Rhob	1.11664	5.6499	0.00580341	9317
Reps2	0.971683	6.49093	0.0113779	7809
Slc40a1	0.97109	5.94638	0.0267666	3516
Socs6	0.965161	6.14039	0.00485044	9471
Ceacam1	0.962704	4.11815	0.0197607	10815
Cpne1	0.959211	2.60501	0.0372925	10856
Maf	0.910489	7.78027	0.0278742	9410
Itgax	0.903552	6.33928	0.0330461	5298
Trim63	0.898071	4.727	0.0273782	4590
Mrc1	0.844152	6.63101	0.0132024	3789
Mgll	0.830769	3.10091	0.0330461	6056
Gm11613	0.821698	3.40308	0.00598829	11518
Fbxo32	0.816617	5.2303	0.0266693	2430
Ndst1	0.811077	7.43359	0.0137641	9291
Gpr155	0.80963	3.69011	0.0285788	7967
Ttyh2	0.797793	7.77596	0.0219747	6391
Slc26a11	0.797456	4.6376	0.0228379	7582
Nabp1	0.791678	5.72001	0.0146246	3565
9230112E08Rik	0.78198	3.63435	0.0285788	10546
Pianp	0.780819	2.24115	0.0378948	5141
Cd200r4	0.76436	5.76495	0.0197007	9973
Tmem140	0.761023	4.2606	0.0311996	9556
Plxnc1	0.757088	8.48723	0.0137641	10874
Gpr34	0.75404	3.19893	0.0333356	7656
Pde1b	0.748025	5.73443	0.0197607	2489
Qk	0.740547	8.52398	0.0196732	9971
Flcn	0.73982	6.58443	0.0137641	5948
Zfp704	0.739696	7.34745	0.0137641	7651
Tns1	0.737651	6.53917	0.0219747	9403
Rpgrip1	0.731899	4.15044	0.0449766	9552
Cblb	0.702938	5.43538	0.0137641	2541
Rora	0.699946	5.1153	0.0414657	5778
Dyrk1b	0.698197	3.74684	0.0452106	275
Vwf	0.691764	5.87562	0.0336169	210
Cd93	0.68847	3.27775	0.0264269	4072
Man1c1	0.684692	6.98333	0.0414657	6927
Anpep	0.679506	8.45086	0.0266693	7380
Pgap1	0.672692	6.83308	0.0492302	10765
Cytip	0.67098	6.4377	0.0430842	3845
Samd4	0.670233	4.60678	0.0457158	2241
Dram2	0.664668	6.48762	0.0330461	4223
Klf3	0.662549	5.69555	0.0434569	4755
Dgki	0.662297	4.02506	0.0376953	7286
Entpd1	0.66145	6.97537	0.0278742	8730
Atp6v0a1	0.661047	7.92546	0.0170166	1397
Epas1	0.660079	6.35214	0.0280477	2861
P2ry1	0.654074	6.16599	0.0426295	4183
Cacna1b	0.649335	3.7197	0.0372925	466
Ago4	0.64669	5.20867	0.0260831	8109
Tmem64	0.63721	5.64144	0.0496225	8221
Cmklr1	0.63661	3.77392	0.0333356	8043
Ypel3	0.631261	4.6876	0.0461504	8151
Tmem86a	0.63032	4.57369	0.0426643	874
Ccdc71l	0.629402	5.28675	0.0197607	11799
Hacd4	0.627989	7.02749	0.0456593	4450
Arl4c	0.627709	7.17139	0.0196732	8903
Pnrc1	0.624173	6.03948	0.0374917	7636
Twsg1	0.622806	7.49273	0.041992	2848
B630005N14Rik	0.620743	6.62066	0.0388652	8168
Mxd4	0.618783	6.11132	0.0396552	6907
Mtmr10	0.614955	5.36443	0.0278742	5192
Ahnak2	0.613316	8.69564	0.0430895	10695
A330074K22Rik	0.61285	4.56908	0.0490293	12242
Slc17a5	0.611172	6.25694	0.0434569	8874
Med12l	0.610747	4.58208	0.0306183	9499
Ago3	0.609102	7.17891	0.0470881	4594
Aph1c	0.60882	6.45871	0.0429294	9202
Plekhm2	0.608421	6.61376	0.0429199	4633
Dnajb9	0.607925	4.68444	0.0243843	1018
Cd4	0.607401	2.6813	0.0466774	2730
Mctp1	0.605643	5.95342	0.0322876	2144
Rufy4	0.6039	3.62173	0.0279498	9947
Slc26a2	0.599751	5.0348	0.0197607	6297
Gpr162	0.597248	5.8696	0.0473988	7206
2900026A02Rik	0.596818	6.37914	0.0285018	9038
Zbtb16	0.595548	3.9783	0.0285018	10325
Pira2	0.595311	3.65524	0.0490293	11716
Cd300a	0.592411	6.60741	0.0372925	6379
Fam46a	0.587045	6.27725	0.0426643	5791
Pura	0.585148	7.09475	0.0492302	8282
Tsc22d1	0.575514	5.88469	0.0355649	2305
Gpr137b-ps	0.574304	5.12678	0.0355649	12192
Fam63b	0.56739	7.40281	0.0197607	8096
AW549877	0.566418	7.50673	0.0260831	7998
Sema4b	0.561367	4.83576	0.0286857	5202
Tecpr1	0.558131	8.33952	0.0341969	10316
Gm37534	0.55681	3.21338	0.0430895	12648
Cacnb4	0.555733	3.52153	0.0325677	1195
Timp2	0.550592	7.29155	0.0285788	1200
Vwa5a	0.54522	7.10718	0.0430895	2721
Plcb2	0.545193	7.62993	0.0466774	7625
Tmem65	0.538492	7.2978	0.0278742	10001
Rhoq	0.5373	6.00082	0.0422198	2863
Tnfrsf14	0.536447	4.35892	0.0372925	8076
Pde8b	0.535291	4.43875	0.0466774	2176
Dnmt3a	0.532611	8.48896	0.0372925	1790
Scamp5	0.531671	5.40859	0.0464578	7777
Smim14	0.530338	6.41526	0.0495323	7047
Lmbrd2	0.523756	6.66143	0.0277117	7532
Pmp22	0.517244	8.09874	0.041992	1267
Ube2h	0.511996	6.04952	0.0355649	7409
Prdm1	0.510195	4.49415	0.0466774	7137
1810026B05Rik	0.509435	4.44553	0.0466774	12492
Tbc1d2b	0.507791	6.18729	0.0378948	6959
Lpar2	0.506697	3.43233	0.0350392	5649
Cald1	0.50435	6.50574	0.0466774	4979
Fgf9	0.501196	3.12546	0.0378948	2290
Brwd3	0.499465	6.37411	0.0330461	10124
Laptm5	0.488192	9.84821	0.0466774	4481
Man1a	0.486499	6.41435	0.0426051	427
Slc36a4	0.484933	6.83717	0.0330461	8270
Nrp1	0.484034	8.23147	0.0374917	3457
Naip1	0.481021	4.26402	0.0477909	2161
Zfp654	0.478698	4.51142	0.0457158	8622
Fnip1	0.475028	7.9215	0.0422644	6647
Sema4a	0.457193	6.33551	0.0434569	4285
Bmp2k	0.457096	7.55846	0.0466774	6383
Tpp1	0.442447	8.75976	0.0429294	5338
Uba2	-0.458226	6.44594	0.0434569	9197
Abhd11	-0.469754	4.62235	0.0434569	7730
Ppm1g	-0.476625	6.39168	0.0341969	4739
Ppil1	-0.47782	3.91395	0.0466774	2805
Abcc4	-0.484413	5.82716	0.0434569	5995
Hsd17b10	-0.485238	5.82573	0.0481745	3300
Milr1	-0.488256	6.2247	0.0452106	7729
Irak2	-0.494856	6.6635	0.0431659	9842
Nasp	-0.496356	6.22935	0.0434569	4535
Nudc	-0.499661	6.46798	0.0466774	4601
Tubg1	-0.50527	5.48234	0.0458024	6490
Notch1	-0.517052	5.97693	0.0355649	3881
Ddx39	-0.523335	6.4202	0.0466774	583
Lck	-0.531054	2.42727	0.0341969	43
Rab11fip1	-0.533845	4.02284	0.0260831	5497
Aaas	-0.534586	5.70655	0.0401994	6781
Rfc4	-0.541854	4.63448	0.0466774	2633
Katnal2	-0.547784	3.00602	0.0466774	3352
Nolc1	-0.556801	6.87761	0.0260831	1041
Cd5	-0.557007	4.65936	0.0376953	3060
Trim12c	-0.56343	4.54716	0.0435725	9557
BC048644	-0.573637	2.3231	0.0482796	10791
Bub1b	-0.574623	7.11096	0.0388765	7627
Ncapd2	-0.576152	7.58401	0.0260831	7165
Adsl	-0.589476	6.08883	0.0429294	2452
Prss50	-0.593284	3.2849	0.0388652	8791
Mad1l1	-0.595341	4.16673	0.0457158	4904
Tubb6	-0.595829	7.06433	0.0481745	162
Sass6	-0.602144	4.06863	0.0316842	4244
Tmem97	-0.602374	5.61611	0.030526	6920
Nek2	-0.602595	5.40721	0.0492302	3750
2700049A03Rik	-0.602996	5.31848	0.0326114	6364
Stc2	-0.606473	3.88233	0.0355649	1632
Brca2	-0.607536	5.97133	0.0464578	7857
1110038B12Rik	-0.60856	6.10798	0.0466774	11866
Ilf2	-0.61302	5.47929	0.0318862	98
Tacc3	-0.614847	5.61701	0.0466774	6928
Prim1	-0.61864	4.30018	0.0465836	3343
Fen1	-0.624356	4.81869	0.0260831	3078
Ccne1	-0.629783	3.92689	0.0417438	231
Acsl5	-0.629962	7.41212	0.0330461	3184
Gmds	-0.638858	4.77338	0.0278742	7198
Mthfd2	-0.641487	5.91276	0.0426643	602
Pola1	-0.641867	5.85963	0.0279498	708
Kif2c	-0.645174	5.55868	0.0403199	4525
Casc5	-0.645693	6.32569	0.0466774	4021
Socs3	-0.646096	5.79604	0.0422644	9208
Stip1	-0.646607	6.87932	0.0396552	3176
Xndc1	-0.655778	3.55517	0.0470881	12384
Prpf38a	-0.657169	5.01519	0.0388652	10136
Pola2	-0.659686	5.26965	0.0466774	3118
Aimp2	-0.661984	4.19991	0.0457158	4928
Nde1	-0.666443	5.1016	0.0388652	2553
Bub3	-0.668794	5.90032	0.0490293	10341
Mns1	-0.671496	2.4443	0.0466774	5773
Ttf2	-0.672087	5.72417	0.0278742	6064
Xpo4	-0.672213	5.71671	0.0330461	2280
Neil3	-0.674491	4.37771	0.0434569	7471
Lsm3	-0.674891	4.38662	0.0461914	6261
Nup43	-0.675055	4.32741	0.022681	7619
Gm22154	-0.676244	2.03851	0.0455703	10259
Aurka	-0.677108	6.09546	0.0434569	4090
Ddx11	-0.677259	4.52258	0.0396552	6620
Zcwpw1	-0.683392	7.05967	0.0422644	6882
Cdk1	-0.684518	6.33229	0.0496413	1488
Nup37	-0.696419	4.36282	0.0285018	6527
Gtse1	-0.696799	4.68427	0.0466774	2441
Hist4h4	-0.697711	4.67532	0.0457158	12019
Rad51ap1	-0.69917	4.30137	0.0333356	5150
Hells	-0.700391	5.73426	0.0414657	3195
Nop56	-0.70478	7.3923	0.0434569	4060
Mki67	-0.705548	9.16608	0.041992	5361
Pmf1	-0.707883	4.65839	0.0138536	4286
Spag5	-0.708272	5.8677	0.0326114	228
Kif22	-0.710621	5.28424	0.0434569	5247
Kif11	-0.71441	7.17383	0.0466774	928
Shcbp1	-0.714818	4.28445	0.0325677	2415
Tln2	-0.717483	5.48085	0.041992	9165
Usp1	-0.720249	6.23369	0.0429294	4470
Ube2s	-0.721335	6.08269	0.0388652	9870
Ruvbl2	-0.725066	6.48789	0.030526	443
Rpa1	-0.728299	6.18279	0.0196732	75
Gm7332	-0.728839	3.06691	0.0184077	11202
Tyms	-0.735327	4.35853	0.0376953	3438
Rpl21-ps7	-0.741218	1.86051	0.0291112	11946
Ndc80	-0.741948	4.71077	0.0355649	2826
Cep72	-0.751442	3.46748	0.0388652	2131
Melk	-0.75207	3.9303	0.0373091	6589
Syce2	-0.754647	5.90054	0.0185319	438
Poc5	-0.755976	4.41506	0.0496413	2173
Birc5	-0.756524	5.19585	0.0326345	1222
Ccnd1	-0.760865	5.10527	0.0448491	10535
Tpx2	-0.761951	7.25464	0.0197607	4081
Tsr2	-0.763634	3.97581	0.0199493	3303
Rad54b	-0.764177	3.25941	0.0434569	11045
Hist1h1e	-0.766942	8.08587	0.0495323	9071
Gm3531	-0.76914	4.00701	0.0286857	11698
Mcm8	-0.771638	5.20561	0.0326114	4036
Exosc2	-0.774417	4.29451	0.0496413	7463
Mrpl30	-0.774426	5.82752	0.0312245	3555
Xaf1	-0.7756	4.85365	0.0277117	7720
Ccl9	-0.783714	3.84035	0.0184538	1381
Poc1a	-0.784639	4.10459	0.0196732	2737
Fam64a	-0.784789	4.809	0.0285788	1851
P2rx3	-0.786573	3.73173	0.0184538	3930
Atad5	-0.78711	5.54516	0.0285018	1206
Gins1	-0.790784	3.84652	0.0196732	4076
Gins2	-0.791911	4.6166	0.0146246	5630
Mnda	-0.796701	5.61246	0.0330461	3720
Brca1	-0.796762	5.60861	0.047917	1176
4930427A07Rik	-0.800353	3.54865	0.0277117	6970
Gm4613	-0.802408	2.23665	0.0333356	11773
Slco4a1	-0.80246	5.19102	0.030526	7358
Gm10184	-0.806307	3.06727	0.0197607	10335
Hyls1	-0.806619	4.18282	0.0325677	8963
Tiam2	-0.806721	2.88198	0.0333356	2757
Top2a	-0.806983	8.64015	0.0409611	1898
Lipg	-0.807084	4.20974	0.0464548	9280
4930438A08Rik	-0.813022	2.3354	0.0260831	10512
Haus5	-0.815716	4.32632	0.0330461	11041
Prim2	-0.818103	5.18189	0.00846662	3576
Ndc1	-0.822058	5.66937	0.0197607	4492
Rbl1	-0.824252	5.32397	0.0286857	4141
Kif15	-0.827765	5.51141	0.0196732	6796
Bora	-0.835634	4.3969	0.0137641	2328
Slc43a3	-0.837316	6.38195	0.0196732	3931
Rcan1	-0.838374	5.30418	0.0199974	2653
Nkx1-1	-0.842005	2.70959	0.0260831	4727
Tipin	-0.843125	4.25814	0.0464548	5847
Nuf2	-0.844793	4.66477	0.0430895	3778
Ska2	-0.845423	4.06105	0.0253039	1717
Wdhd1	-0.845983	5.01488	0.041992	6994
Zwilch	-0.847327	5.28408	0.0490293	5850
Hist1h4i	-0.851758	5.46439	0.0325677	9853
2810417H13Rik	-0.852403	5.10754	0.0346086	7650
Fanca	-0.85345	4.95408	0.0196732	5987
Hist1h2bn	-0.855237	5.67317	0.0373091	11985
Hist1h2bq	-0.857265	3.4015	0.0369591	10481
Cenpn	-0.857906	4.22078	0.0146246	5600
Ccnd2	-0.868987	6.17	0.0278742	16
Lmnb1	-0.869465	5.48661	0.0147811	3032
Fignl1	-0.87126	4.89948	0.0184538	6547
Kpna2	-0.878857	6.719	0.0159041	1278
Mb21d1	-0.887369	4.40842	0.0330461	5824
Lig1	-0.889149	5.60513	0.0452106	9493
Kif4	-0.890211	5.60194	0.0193543	6294
Enkd1	-0.890241	3.86589	0.0138536	939
Hist1h2bh	-0.89326	5.09177	0.0360452	10177
Clspn	-0.893929	4.89811	0.0277117	8105
Hist2h4	-0.894515	6.06424	0.0146246	11815
Ctps	-0.906004	4.89664	0.0146246	4500
Nsl1	-0.906606	4.03699	0.0137641	10012
Chaf1a	-0.90782	5.01479	0.0146246	321
Nefh	-0.917382	4.28082	0.0376953	1671
Rrm1	-0.919714	6.98957	0.0290503	5353
Aunip	-0.92298	2.78388	0.0137641	11013
Asf1b	-0.925151	4.81127	0.0372925	582
Cdc6	-0.925185	3.84333	0.0184538	1204
Mybl2	-0.933876	5.846	0.0184538	1246
Hist1h2ab	-0.934064	6.59686	0.0387389	9935
Uhrf1	-0.940695	6.2486	0.0466774	131
Rad54l	-0.945711	4.90713	0.0426643	4539
Fancd2	-0.945717	5.7136	0.0396552	6220
Pbk	-0.94627	4.43807	0.0371903	2318
Cdc20	-0.947913	5.59883	0.0374917	678
Timeless	-0.955523	4.5625	0.0396552	7605
Hist1h2ao	-0.958258	8.01507	0.0330461	11945
H2afx	-0.96116	6.77797	0.00846662	8912
Rrm2	-0.961711	4.813	0.0454519	1783
Mcm4	-0.963891	5.97967	0.0113779	2550
Hist1h3c	-0.969458	6.54465	0.0277117	10484
Hist1h2bk	-0.982278	7.71313	0.0137641	10031
Polq	-0.982885	4.48272	0.0290503	6265
Rad51	-0.985374	4.43938	0.030595	4019
Mcm7	-0.986103	6.92669	0.0137641	4975
Hist1h4j	-0.991105	6.27383	0.0286857	10367
Il20rb	-0.991385	2.48978	0.0116996	8314
Dlgap5	-1.00061	5.57548	0.0137641	6988
Dhfr	-1.00548	4.1928	0.0437158	2190
Ttk	-1.02309	4.69016	0.0197607	7201
Rpa2	-1.02798	4.639	0.0113779	4616
Hist1h2bb	-1.03565	7.16475	0.0067734	10911
Mcm2	-1.03985	5.79441	0.0197607	325
Dut	-1.04115	4.31736	0.00485044	3977
Bard1	-1.04292	4.54669	0.0172738	3599
Hist1h2be	-1.04893	6.3612	0.00846662	8632
Hist1h4n	-1.04919	7.8634	0.0067734	10479
Hist1h4h	-1.0588	7.45804	0.0197607	9876
Ifit3	-1.06389	3.83346	0.0388765	10896
Hist1h2bm	-1.06925	6.13661	0.037202	12062
Hist1h4c	-1.07046	7.01594	0.0196732	9856
Hist1h4d	-1.0726	7.56985	0.0132024	9922
Brip1	-1.07621	4.38704	0.0328058	6300
Hist1h3e	-1.07851	6.85907	0.0113779	10473
Mcm3	-1.08293	6.57552	0.0286857	7987
Hist2h2ac	-1.0865	5.61099	0.0277117	10438
Hist1h3a	-1.08807	6.07842	0.0428707	10467
Gm7729	-1.09879	2.23605	0.0113779	8560
Tk1	-1.12028	4.79238	0.0113779	3400
Apol9b	-1.12209	3.08487	0.0326244	10407
Mcm5	-1.12906	6.84809	0.0290503	577
Hist1h3d	-1.13605	6.97958	0.0328058	12388
Cdc45	-1.15515	4.66053	0.0228379	2
Hist2h2bb	-1.16646	6.95171	0.0289314	12931
Mcm10	-1.17078	5.23122	0.0330461	3774
Hist1h2bf	-1.17734	5.38963	0.0466774	10470
Hist1h3f	-1.17939	7.15048	0.00846662	12418
Pole	-1.19289	6.10081	0.0146246	737
Mcm6	-1.22224	7.10263	0.00485044	3655
Hist1h4f	-1.22621	7.23992	0.0086444	10474
Hist2h2aa2	-1.25481	7.11599	0.0113779	10159
Hist1h3b	-1.28691	6.07461	0.0326244	10469
Hist1h4a	-1.31065	7.39309	0.00409939	9811
Hist1h2ap	-1.3421	5.7729	0.0260831	11968
Hist2h3c2	-1.36908	7.82977	0.0253039	11218
AC146980.1	-1.37404	3.19776	0.0330461	12977
Hist1h2af	-1.41987	5.18059	0.00485044	9962
Hist1h2br	-1.45973	7.03427	0.00409939	10478
Hist1h2bp	-1.66194	5.58066	0.00409939	10482
AC069308.1	-2.63773	4.01951	0.0197607	12847
