# Supplementary material for: Alzheimer's disease‐induced phagocytic microglia express a specific profile of coding and non‐coding RNAs
Source: Alzheimers Dement. 2023 Oct 12;20(2):954–74. doi: 10.1002/alz.13502 (PMC10916983; doi:10.1002/alz.13502)
Supplement: Supplementary file 10 — Supporting Information [file ALZ-20-954-s009.xlsx]

## Sheet: WT cortex vs TG cortex
Table S9. Spatial sequencing differential expression analysis of the detected genes in 5xFAD mice.
gene	pv	significant
Aif1	9.33165e-05	yes
Ank	1.45301e-237	yes
Apoe	4.26037e-37	yes
App	0.722587	no
Arsb	3.20358e-66	yes
Atp6ap1	5.13939e-37	yes
Atp6v0a2	8.55457e-43	yes
Atp6v0c	1.86652e-57	yes
Axl	1.60198e-09	yes
B2m	8.41608e-97	yes
C1qa	0.0741581	no
C1qb	1.88681e-14	yes
C1qc	1.51263e-16	yes
C3ar1	3.38883e-26	yes
C5ar1	1.40767e-12	yes
Cadm1	4.51507e-49	yes
Ccl5	0.00197052	yes
Ccr5	8.47978e-07	yes
Cd164	1.57803e-24	yes
Cd180	3.57663e-19	yes
Cd200r1	0.859274	no
Cd68	1.74032e-15	yes
Cd9	9.86903e-13	yes
Cebpb	0.040585	yes
Clec7a	1.26286e-21	yes
Csf1	4.56524e-72	yes
Csf1r	0.00949672	yes
Cst3	3.84675e-44	yes
Cst7	2.32175e-23	yes
Cstb	0.000694175	yes
Ctsa	5.92945e-07	yes
Ctsb	2.76774e-20	yes
Ctsd	0.198997	no
Ctsl	0.0407794	yes
Ctss	0.000239134	yes
Ctsz	1.94426e-23	yes
Cx3cr1	1.81319e-19	yes
Cybb	0.0193784	yes
Ets1	4.23169e-13	yes
Fth1	2.71464e-263	yes
Fuca1	0.00594514	yes
Gaa	0.00177748	yes
Galc	7.29028e-37	yes
Galns	0.119103	no
Gba	0.0202781	yes
Gla	1.01837e-12	yes
Glul	1.05214e-56	yes
Gm2a	0.000165779	yes
Gnptab	2.25469e-13	yes
Gnptg	1.28671e-50	yes
Gusb	0.062345	no
H2-d1	7.001e-09	yes
Hexa	0.15353	no
Hexb	2.35293e-10	yes
Itgax	1.73549e-23	yes
Lamp1	5.59401e-36	yes
Lamp2	8.29529e-08	yes
Lipa	9.04693e-17	yes
Litaf	0.000106631	yes
Lpl	1.57947e-21	yes
Lyz2	8.75025e-16	yes
Man2b1	0.00408903	yes
Naglu	0.324896	no
Nlrp1b	2.18899e-12	yes
Npc2	1.23982e-08	yes
Nr1d1	1.03708e-251	yes
Nr1d2	3.51233e-62	yes
Olfml3	6.65318e-33	yes
Pde2a	2.13252e-28	yes
Pld4	2.03982e-06	yes
Ppt1	0.000383609	yes
Psen2	9.10709e-12	yes
Pstpip1	1.35696e-09	yes
Ptprc	0.000133687	yes
Serinc3	4.51072e-148	yes
Serpinf1	0.182472	no
Sgsh	0.163435	no
Smpdl3b	0.804535	no
Spp1	1.34489e-15	yes
Tgfbr1	0.0375857	yes
Timp2	3.12648e-08	yes
Tlr5	3.08104e-18	yes
Tmem119	0.923334	no
Tnf	1.40648e-08	yes
Trem2	6.2683e-34	yes
Txnip	0.000691041	yes
Tyrobp	8.19566e-18	yes

## Sheet: WT hippo vs TG hippo
gene	pv	significant
Aif1	4.76826e-06	yes
Ank	2.3975e-272	yes
Apoe	4.98801e-16	yes
App	3.26587e-12	yes
Arsb	2.42131e-107	yes
Atp6ap1	3.92694e-126	yes
Atp6v0a2	8.48464e-07	yes
Atp6v0c	2.5451e-107	yes
Axl	0.131806	no
B2m	9.04052e-72	yes
C1qa	1.00714e-11	yes
C1qb	0.893153	no
C1qc	1.81464e-05	yes
C3ar1	0.228201	no
C5ar1	0.188273	no
Cadm1	2.46692e-73	yes
Ccl5	2.47238e-13	yes
Ccr5	1.93916e-06	yes
Cd164	6.04659e-95	yes
Cd180	1.09332e-13	yes
Cd200r1	1.05427e-19	yes
Cd68	0.464182	no
Cd9	9.74031e-18	yes
Cebpb	0.0066578	yes
Clec7a	0.129089	no
Csf1	9.04653e-23	yes
Csf1r	6.81119e-09	yes
Cst3	1.44131e-84	yes
Cst7	4.07049e-31	yes
Cstb	5.85782e-05	yes
Ctsa	0.0173523	yes
Ctsb	1.61972e-33	yes
Ctsd	2.65856e-41	yes
Ctsl	0.0150689	yes
Ctss	0.171954	no
Ctsz	8.31177e-51	yes
Cx3cr1	0.132925	no
Cybb	0.0602601	no
Ets1	0.00136266	yes
Fth1	1.00498e-187	yes
Fuca1	0.199105	no
Gaa	2.20529e-44	yes
Galc	2.90621e-29	yes
Galns	5.28891e-12	yes
Gba	0.00037162	yes
Gla	3.55122e-21	yes
Glul	1.7589e-213	yes
Gm2a	2.2521e-60	yes
Gnptab	1.28642e-09	yes
Gnptg	1.525e-34	yes
Gusb	1.23311e-06	yes
H2-d1	1.63737e-18	yes
Hexa	1.83724e-14	yes
Hexb	0.0170152	yes
Itgax	1.39247e-18	yes
Lamp1	1.24843e-100	yes
Lamp2	7.36316e-35	yes
Lipa	6.69516e-27	yes
Litaf	1.33276e-10	yes
Lpl	0.00864029	yes
Lyz2	3.02048e-11	yes
Man2b1	3.8548e-14	yes
Naglu	0.160859	no
Nlrp1b	0.000150363	yes
Npc2	7.14793e-05	yes
Nr1d1	2.20898e-180	yes
Nr1d2	7.08266e-120	yes
Olfml3	0.921622	no
Pde2a	1.4139e-54	yes
Pld4	0.0377406	yes
Ppt1	0.00210967	yes
Psen2	0.451606	no
Pstpip1	2.66106e-05	yes
Ptprc	0.00114271	yes
Serinc3	1.07251e-121	yes
Serpinf1	0.00267506	yes
Sgsh	1.4857e-06	yes
Smpdl3b	2.61288e-07	yes
Spp1	1.94751e-43	yes
Tgfbr1	6.8669e-88	yes
Timp2	6.73947e-07	yes
Tlr5	7.61404e-12	yes
Tmem119	0.00471342	yes
Tnf	4.24823e-05	yes
Trem2	1.01042e-41	yes
Txnip	0.219594	no
Tyrobp	5.63863e-23	yes
