# Supplementary material for: Alzheimer's disease‐induced phagocytic microglia express a specific profile of coding and non‐coding RNAs
Source: Alzheimers Dement. 2023 Oct 12;20(2):954–74. doi: 10.1002/alz.13502 (PMC10916983; doi:10.1002/alz.13502)
Supplement: Supplementary file 11 — Supporting Information [file ALZ-20-954-s005.xlsx]

## Sheet: WTcortexOTH.WTcortexMC
Table S10. Spatial sequencing differential expression analysis of the detected genes in 5xFAD mice.
Hippo = Hippocampus
MC = microglia
OTH = other cell types (non microglia)
gene	pv	significant
Aif1	0	yes
Ank	0.0980541	no
Apoe	0.233638	no
App	2.79068e-10	yes
Arsb	6.11128e-10	yes
Atp6ap1	4.85778e-16	yes
Atp6v0a2	0.00172595	yes
Atp6v0c	7.99968e-09	yes
Axl	0.367964	no
B2m	0.000938684	yes
C1qa	2.02304e-07	yes
C1qb	5.1555e-08	yes
C1qc	1.57631e-20	yes
C3ar1	1.17217e-48	yes
C5ar1	1.96574e-51	yes
Cadm1	1.12547e-08	yes
Ccl5	0.528326	no
Ccr5	1.38779e-25	yes
Cd164	0.000273315	yes
Cd180	0.00152067	yes
Cd200r1	0.258054	no
Cd68	0.0215809	yes
Cd9	0.00073163	yes
Cebpb	1.69602e-28	yes
Clec7a	1.39253e-47	yes
Csf1	2.68167e-05	yes
Csf1r	5.18368e-15	yes
Cst3	0.16107	no
Cst7		no
Cstb	0.882107	no
Ctsa	9.0542e-19	yes
Ctsb	0.00376735	yes
Ctsd	9.96572e-12	yes
Ctsl	0.531319	no
Ctss	7.16642e-16	yes
Ctsz	0.16561	no
Cx3cr1	3.20223e-14	yes
Cybb	0.214769	no
Ets1	0.110679	no
Fth1	9.30942e-14	yes
Fuca1	5.69246e-05	yes
Gaa	0.0110238	yes
Galc	0.0745074	no
Galns	0.87789	no
Gba	5.76521e-07	yes
Gla	0.588078	no
Glul	0.0158106	yes
Gm2a	0.0595566	no
Gnptab	0.594723	no
Gnptg	5.59081e-09	yes
Gusb	0.00050932	yes
H2-d1	0.565032	no
Hexa	1.09895e-05	yes
Hexb	7.34045e-16	yes
Itgax		no
Lamp1	6.75927e-09	yes
Lamp2	9.4843e-05	yes
Lipa	3.73079e-26	yes
Litaf	9.38926e-10	yes
Lpl	0.444743	no
Lyz2	0.00789398	yes
Man2b1	5.61939e-23	yes
Naglu	2.79458e-05	yes
Nlrp1b		no
Npc2	0.251186	no
Nr1d1	0.000107732	yes
Nr1d2	1.95614e-07	yes
Olfml3	0.855108	no
Pde2a	7.9869e-08	yes
Pld4	6.7323e-08	yes
Ppt1	7.56124e-17	yes
Psen2	4.57344e-14	yes
Pstpip1	0.273575	no
Ptprc	1.18983e-11	yes
Serinc3	4.81819e-06	yes
Serpinf1	0.00108095	yes
Sgsh	0.32813	no
Smpdl3b	0.0374633	yes
Spp1	0.00953484	yes
Tgfbr1	0.180585	no
Timp2	0.588336	no
Tlr5		no
Tmem119	1.08579e-22	yes
Tnf		no
Trem2	2.435e-16	yes
Txnip	0.148708	no
Tyrobp	0.0194375	yes

## Sheet: WThippoOTH.WThippoMC
gene	pv	significant
Aif1	0	yes
Ank	0.37465	no
Apoe	0.0214285	yes
App	0.914208	no
Arsb	0.721473	no
Atp6ap1	0.417688	no
Atp6v0a2	0.00134071	yes
Atp6v0c	0.60055	no
Axl	0.0432813	yes
B2m	0.00723636	yes
C1qa	8.7709e-23	yes
C1qb	1.08093e-44	yes
C1qc	1.13674e-61	yes
C3ar1	0.0146849	yes
C5ar1	0.421054	no
Cadm1	0.00146074	yes
Ccl5	0.00533686	yes
Ccr5	2.0486e-69	yes
Cd164	0.725728	no
Cd180	0.486163	no
Cd200r1	0.0185886	yes
Cd68	3.32478e-37	yes
Cd9	0.000198403	yes
Cebpb	0.00165528	yes
Clec7a	0.0445464	yes
Csf1	0.884929	no
Csf1r	8.77813e-58	yes
Cst3	0.00653996	yes
Cst7		no
Cstb	0.0392622	yes
Ctsa	9.28764e-15	yes
Ctsb	0.154336	no
Ctsd	3.15674e-26	yes
Ctsl	0.823819	no
Ctss	2.55436e-60	yes
Ctsz	0.0683625	no
Cx3cr1	1.34955e-86	yes
Cybb	0.609654	no
Ets1	0.389772	no
Fth1	0.00270611	yes
Fuca1	0.514172	no
Gaa	0.614113	no
Galc	0.472965	no
Galns	0.8356	no
Gba	0.826406	no
Gla	0.0175435	yes
Glul	0.366206	no
Gm2a	0.0309153	yes
Gnptab	0.845688	no
Gnptg	0.348786	no
Gusb	0.0822721	no
H2-d1	0.924899	no
Hexa	0.000879214	yes
Hexb	1.40557e-49	yes
Itgax		no
Lamp1	0.311912	no
Lamp2	0.128483	no
Lipa	0.237064	no
Litaf	5.52517e-08	yes
Lpl	0.814893	no
Lyz2	0.5636	no
Man2b1	0.00463462	yes
Naglu	0.0998594	no
Nlrp1b	1.9268e-101	yes
Npc2	2.77877e-06	yes
Nr1d1	0.0171475	yes
Nr1d2	0.503994	no
Olfml3	0.0350097	yes
Pde2a	0.711939	no
Pld4	7.09299e-20	yes
Ppt1	0.00029219	yes
Psen2	5.59166e-06	yes
Pstpip1	0.0739526	no
Ptprc	2.00847e-11	yes
Serinc3	0.0297707	yes
Serpinf1	0.052008	no
Sgsh	0.00615985	yes
Smpdl3b	0.00268937	yes
Spp1	0.124022	no
Tgfbr1	8.93191e-43	yes
Timp2	3.07469e-06	yes
Tlr5	0.345114	no
Tmem119	2.87641e-29	yes
Tnf	0.524105	no
Trem2	2.5175e-63	yes
Txnip	0.119134	no
Tyrobp	0.0255349	yes

## Sheet: TGcortexOTH.TGcortexMC
gene	pv	significant
Aif1	0	yes
Ank	4.42076e-15	yes
Apoe	5.09966e-13	yes
App	1.14094e-38	yes
Arsb	1.94678e-36	yes
Atp6ap1	1.13481e-39	yes
Atp6v0a2	3.90058e-49	yes
Atp6v0c	5.83223e-67	yes
Axl	7.72167e-05	yes
B2m	4.85885e-06	yes
C1qa	1.41434e-62	yes
C1qb	5.16516e-273	yes
C1qc	7.56662e-271	yes
C3ar1	2.01911e-55	yes
C5ar1	2.91929e-81	yes
Cadm1	1.96926e-30	yes
Ccl5	0.0501286	no
Ccr5	3.52944e-39	yes
Cd164	3.20742e-06	yes
Cd180	2.90954e-71	yes
Cd200r1	0.38192	no
Cd68	3.03223e-105	yes
Cd9	5.86379e-12	yes
Cebpb	9.23752e-12	yes
Clec7a	1.70196e-29	yes
Csf1	0.000104111	yes
Csf1r	4.63184e-202	yes
Cst3	0.0374932	yes
Cst7	3.29093e-46	yes
Cstb	1.89338e-11	yes
Ctsa	0.00910279	yes
Ctsb	1.26641e-07	yes
Ctsd	3.84681e-45	yes
Ctsl	2.76048e-08	yes
Ctss	1.69548e-258	yes
Ctsz	2.84204e-35	yes
Cx3cr1	4.86145e-228	yes
Cybb	9.29931e-09	yes
Ets1	0.435487	no
Fth1	1.3921e-06	yes
Fuca1	0.356116	no
Gaa	4.58232e-40	yes
Galc	1.44455e-27	yes
Galns	3.81955e-06	yes
Gba	4.48315e-25	yes
Gla	0.0214316	yes
Glul	4.24216e-11	yes
Gm2a	0.00610152	yes
Gnptab	7.34068e-17	yes
Gnptg	6.17451e-34	yes
Gusb	0.388577	no
H2-d1	3.66024e-10	yes
Hexa	0.0275275	yes
Hexb	1.57686e-65	yes
Itgax	1.92426e-63	yes
Lamp1	9.20742e-24	yes
Lamp2	3.01882e-08	yes
Lipa	0.000495432	yes
Litaf	6.3015e-14	yes
Lpl	1.21622e-08	yes
Lyz2	3.73461e-76	yes
Man2b1	0.0232373	yes
Naglu	3.60445e-06	yes
Nlrp1b	1.63476e-42	yes
Npc2	0.00205191	yes
Nr1d1	1.99488e-47	yes
Nr1d2	3.44011e-43	yes
Olfml3	0.389013	no
Pde2a	2.32842e-26	yes
Pld4	1.5294e-100	yes
Ppt1	4.71787e-46	yes
Psen2	1.52414e-05	yes
Pstpip1	0.00238013	yes
Ptprc	1.97718e-119	yes
Serinc3	3.90013e-17	yes
Serpinf1	0.00893776	yes
Sgsh	0.735884	no
Smpdl3b	2.83494e-08	yes
Spp1	0.0396407	yes
Tgfbr1	1.21442e-55	yes
Timp2	0.959903	no
Tlr5	4.06896e-32	yes
Tmem119	4.73561e-94	yes
Tnf	0.107352	no
Trem2	2.2144e-197	yes
Txnip	4.54452e-34	yes
Tyrobp	8.21473e-110	yes

## Sheet: TGhippoOTH.TGhippoMC
gene	pv	significant
Aif1	0	yes
Ank	2.89059e-07	yes
Apoe	1.43946e-07	yes
App	3.04179e-12	yes
Arsb	8.31737e-11	yes
Atp6ap1	1.22432e-08	yes
Atp6v0a2	3.04421e-15	yes
Atp6v0c	1.03435e-16	yes
Axl	1.32483e-10	yes
B2m	0.438643	no
C1qa	0.000805674	yes
C1qb	6.32675e-51	yes
C1qc	1.20539e-62	yes
C3ar1	0.0539157	no
C5ar1	1.86926e-76	yes
Cadm1	2.89364e-07	yes
Ccl5	0.253273	no
Ccr5	1.95629e-24	yes
Cd164	2.38073e-07	yes
Cd180	1.46361e-08	yes
Cd200r1		no
Cd68	0.00142127	yes
Cd9	0.00642648	yes
Cebpb	8.11883e-06	yes
Clec7a	0.136988	no
Csf1	0.00599408	yes
Csf1r	3.8418e-59	yes
Cst3	0.0288213	yes
Cst7	0.799876	no
Cstb	0.557566	no
Ctsa	1.65867e-06	yes
Ctsb	0.00191888	yes
Ctsd	7.59928e-07	yes
Ctsl	0.000312921	yes
Ctss	1.00557e-17	yes
Ctsz	6.63126e-12	yes
Cx3cr1	6.6082e-15	yes
Cybb	6.46078e-06	yes
Ets1	0.899702	no
Fth1	0.00327715	yes
Fuca1	0.181376	no
Gaa	1.06077e-13	yes
Galc	5.88697e-06	yes
Galns	0.0116952	yes
Gba	0.000278078	yes
Gla	0.0014512	yes
Glul	4.18626e-10	yes
Gm2a	7.50628e-05	yes
Gnptab	7.10667e-06	yes
Gnptg	6.08662e-07	yes
Gusb	0.0012914	yes
H2-d1	0.379807	no
Hexa	0.000211772	yes
Hexb	0.945734	no
Itgax	0.474864	no
Lamp1	3.57704e-08	yes
Lamp2	1.17662e-11	yes
Lipa	0.997166	no
Litaf	0.796456	no
Lpl	0.189952	no
Lyz2	1.91534e-21	yes
Man2b1	0.146606	no
Naglu	0.00118661	yes
Nlrp1b	2.03373e-21	yes
Npc2	0.629795	no
Nr1d1	3.73768e-16	yes
Nr1d2	1.36369e-22	yes
Olfml3	0.0650388	no
Pde2a	1.33836e-06	yes
Pld4	8.74839e-12	yes
Ppt1	2.14109e-19	yes
Psen2	0.0140516	yes
Pstpip1	0.941666	no
Ptprc	2.17205e-29	yes
Serinc3	0.00023235	yes
Serpinf1	1.95222e-08	yes
Sgsh	0.374006	no
Smpdl3b	1.11079e-05	yes
Spp1	0.120148	no
Tgfbr1	5.98989e-06	yes
Timp2	2.47806e-06	yes
Tlr5	0.923765	no
Tmem119	3.6912e-28	yes
Tnf	0.370894	no
Trem2	8.35671e-35	yes
Txnip	0.0104785	yes
Tyrobp	1.16314e-58	yes

## Sheet: WTcortexMC.TGcortexMC
gene	pv	significant
Aif1	3.49804e-14	yes
Ank	2.15128e-33	yes
Apoe	0.190352	no
App	5.09479e-28	yes
Arsb	1.35803e-44	yes
Atp6ap1	9.16131e-46	yes
Atp6v0a2	4.88389e-37	yes
Atp6v0c	1.08026e-44	yes
Axl	0.697409	no
B2m	8.40954e-33	yes
C1qa	0.110019	no
C1qb	5.60813e-40	yes
C1qc	7.09165e-30	yes
C3ar1	5.7634e-05	yes
C5ar1	0.00288478	yes
Cadm1	4.50695e-36	yes
Ccl5		no
Ccr5	0.0189133	yes
Cd164	3.06298e-18	yes
Cd180	3.36435e-09	yes
Cd200r1	0.194168	no
Cd68	2.50819e-23	yes
Cd9	2.71247e-14	yes
Cebpb	9.48505e-31	yes
Clec7a	0.0354162	yes
Csf1	1.12578e-24	yes
Csf1r	2.25665e-09	yes
Cst3	0.000203998	yes
Cst7	6.21919e-09	yes
Cstb	6.83373e-06	yes
Ctsa	0.00195265	yes
Ctsb	3.1821e-14	yes
Ctsd	0.00618956	yes
Ctsl	0.00389962	yes
Ctss	1.25334e-18	yes
Ctsz	2.68514e-22	yes
Cx3cr1	2.73545e-26	yes
Cybb	0.0482332	yes
Ets1	5.2896e-05	yes
Fth1	4.07169e-46	yes
Fuca1	0.000532859	yes
Gaa	1.52699e-14	yes
Galc	1.16277e-31	yes
Galns	0.0367421	yes
Gba	4.44669e-16	yes
Gla	0.00523243	yes
Glul	1.03767e-20	yes
Gm2a	7.70502e-05	yes
Gnptab	1.18933e-12	yes
Gnptg	2.44042e-40	yes
Gusb	0.000226896	yes
H2-d1	0.0755909	no
Hexa	1.34244e-05	yes
Hexb	0.000405756	yes
Itgax	4.37117e-10	yes
Lamp1	5.35216e-32	yes
Lamp2	1.47721e-11	yes
Lipa	1.19319e-32	yes
Litaf	0.291475	no
Lpl	0.597186	no
Lyz2	1.67182e-17	yes
Man2b1	1.7002e-21	yes
Naglu	4.04208e-09	yes
Nlrp1b	5.44563e-06	yes
Npc2	0.0132259	yes
Nr1d1	6.76888e-56	yes
Nr1d2	1.53457e-40	yes
Olfml3	1.85495e-05	yes
Pde2a	7.81166e-31	yes
Pld4	9.49513e-07	yes
Ppt1	4.492e-36	yes
Psen2	8.34244e-08	yes
Pstpip1	0.359873	no
Ptprc	9.9923e-06	yes
Serinc3	1.85822e-34	yes
Serpinf1	3.29114e-06	yes
Sgsh	0.803023	no
Smpdl3b	7.79236e-09	yes
Spp1	0.133474	no
Tgfbr1	8.39048e-10	yes
Timp2	0.185449	no
Tlr5	9.09392e-07	yes
Tmem119	0.143785	no
Tnf	0.359873	no
Trem2	9.11638e-28	yes
Txnip	7.62224e-08	yes
Tyrobp	6.34889e-27	yes

## Sheet: WThippoMC.TGhippoMC
gene	pv	significant
Aif1	0.406313	no
Ank	5.78237e-24	yes
Apoe	0.000138974	yes
App	5.09226e-05	yes
Arsb	5.31417e-18	yes
Atp6ap1	2.9927e-14	yes
Atp6v0a2	8.66364e-06	yes
Atp6v0c	2.40321e-24	yes
Axl	1.2157e-10	yes
B2m	2.40253e-11	yes
C1qa	3.39706e-05	yes
C1qb	0.00363196	yes
C1qc	0.78116	no
C3ar1	0.0120795	yes
C5ar1	1.70597e-06	yes
Cadm1	1.79615e-18	yes
Ccl5		no
Ccr5	0.00133001	yes
Cd164	1.83871e-15	yes
Cd180	7.37361e-06	yes
Cd200r1		no
Cd68	4.0459e-06	yes
Cd9	0.072743	no
Cebpb	7.72697e-06	yes
Clec7a	0.421741	no
Csf1	0.704641	no
Csf1r	0.00160394	yes
Cst3	1.04313e-14	yes
Cst7	0.00245599	yes
Cstb	0.0207647	yes
Ctsa	5.15451e-15	yes
Ctsb	2.93452e-11	yes
Ctsd	5.59021e-06	yes
Ctsl	0.00114899	yes
Ctss	1.55964e-06	yes
Ctsz	5.96574e-21	yes
Cx3cr1	6.43255e-10	yes
Cybb	0.00107237	yes
Ets1	0.208664	no
Fth1	1.5129e-12	yes
Fuca1	0.366192	no
Gaa	5.91744e-14	yes
Galc	2.16857e-08	yes
Galns	0.825719	no
Gba	0.00167589	yes
Gla	3.4228e-09	yes
Glul	8.51668e-32	yes
Gm2a	3.21799e-07	yes
Gnptab	7.53384e-06	yes
Gnptg	8.61239e-07	yes
Gusb	0.793947	no
H2-d1	0.00167925	yes
Hexa	3.95508e-11	yes
Hexb	2.39898e-19	yes
Itgax	0.0487677	yes
Lamp1	6.59656e-13	yes
Lamp2	5.46793e-13	yes
Lipa	0.0709258	no
Litaf	0.189645	no
Lpl	0.930955	no
Lyz2	2.0619e-09	yes
Man2b1	0.0151567	yes
Naglu	0.125511	no
Nlrp1b	5.05151e-05	yes
Npc2	0.00152727	yes
Nr1d1	1.09295e-19	yes
Nr1d2	5.0752e-32	yes
Olfml3		no
Pde2a	5.18547e-12	yes
Pld4	0.879766	no
Ppt1	1.39641e-18	yes
Psen2	5.46323e-05	yes
Pstpip1	0.0107011	yes
Ptprc	0.00507405	yes
Serinc3	1.12467e-26	yes
Serpinf1	3.54866e-06	yes
Sgsh	0.286254	no
Smpdl3b	5.80209e-10	yes
Spp1	0.000574113	yes
Tgfbr1	3.8267e-38	yes
Timp2	2.32144e-14	yes
Tlr5	0.0226473	yes
Tmem119	0.328586	no
Tnf	0.214142	no
Trem2	0.000906733	yes
Txnip	0.166991	no
Tyrobp	2.06093e-25	yes
