# Supplementary material for: Alzheimer's disease‐induced phagocytic microglia express a specific profile of coding and non‐coding RNAs
Source: Alzheimers Dement. 2023 Oct 12;20(2):954–74. doi: 10.1002/alz.13502 (PMC10916983; doi:10.1002/alz.13502)
Supplement: Supplementary file 12 — Supporting Information [file ALZ-20-954-s001.xlsx]

## Sheet: WTCtxcoSmallOTH.WTCtxcoSmallMC
Table S11. Spatial sequencing differential expression analysis of the detected genes in 5xFAD mice.
Hip = Hippocampus
Ctx = Cortex
MC = microglia
OTH = other cell types (non microglia)
coSmall = colocalization on small Aβ aggregate (< 40μm)
coLarge = colocalization on large Aβ aggregate (> 40μm)
Far = microglia far from the aggregate
gene	pv	significant
Aif1	3.95857e-09	yes
Ank	0.0251379	yes
Apoe	0.953541	no
App	0.00255712	yes
Arsb	0.00293176	yes
Atp6ap1	0.00301805	yes
Atp6v0a2	0.0120818	yes
Atp6v0c	0.00255091	yes
Axl	0.303721	no
B2m	0.92674	no
C1qa	0.695947	no
C1qb	0.889074	no
C1qc	0.194675	no
C3ar1	1	no
C5ar1	1	no
Cadm1	0.00608329	yes
Ccl5	1	no
Ccr5	0.728204	no
Cd164	0.00354114	yes
Cd180	0.728204	no
Cd200r1	1	no
Cd68	0.145552	no
Cd9	0.859639	no
Cebpb	0.00436644	yes
Clec7a	3.95857e-09	yes
Csf1	0.77684	no
Csf1r	0.889074	no
Cst3	0.997409	no
Cst7	1	no
Cstb	0.270712	no
Ctsa	0.0156873	yes
Ctsb	0.0094977	yes
Ctsd	0.0122172	yes
Ctsl	0.971605	no
Ctss	0.841742	no
Ctsz	0.99658	no
Cx3cr1	0.728025	no
Cybb	1	no
Ets1	0.959028	no
Fth1	0.00254781	yes
Fuca1	0.877147	no
Gaa	0.00319042	yes
Galc	0.0641623	no
Galns	3.46408e-07	yes
Gba	0.00152521	yes
Gla	0.461603	no
Glul	0.855764	no
Gm2a	0.951678	no
Gnptab	0.00492777	yes
Gnptg	0.00231085	yes
Gusb	0.844307	no
H2-d1	0.959374	no
Hexa	0.00215117	yes
Hexb	0.874606	no
Itgax	1	no
Lamp1	0.118984	no
Lamp2	0.0507983	no
Lipa	4.08125e-09	yes
Litaf	0.0400812	yes
Lpl	4.12289e-09	yes
Lyz2	0.728204	no
Man2b1	0.00291344	yes
Naglu	0.926947	no
Nlrp1b	1	no
Npc2	0.691433	no
Nr1d1	0.267334	no
Nr1d2	0.0220532	yes
Olfml3	0.803404	no
Pde2a	0.00249385	yes
Pld4	0.728025	no
Ppt1	0.00239387	yes
Psen2	0.781556	no
Pstpip1	1	no
Ptprc	1	no
Serinc3	0.693876	no
Serpinf1	1	no
Sgsh	0.823688	no
Smpdl3b	5.2236e-05	yes
Spp1	0.78086	no
Tgfbr1	0.913839	no
Timp2	0.0119847	yes
Tlr5	1	no
Tmem119	0.823688	no
Tnf	1	no
Trem2	0.177943	no
Txnip	0.858692	no
Tyrobp	0.695947	no

## Sheet: WTCtxcoLargeOTH.WTCtxcoLargeMC
gene	pv	significant
Aif1	1	no
Ank	1	no
Apoe	1	no
App	1	no
Arsb	1	no
Atp6ap1	1	no
Atp6v0a2	1	no
Atp6v0c	1	no
Axl	1	no
B2m	1	no
C1qa	1	no
C1qb	1	no
C1qc	1	no
C3ar1	1	no
C5ar1	1	no
Cadm1	1	no
Ccl5	1	no
Ccr5	1	no
Cd164	1	no
Cd180	1	no
Cd200r1	1	no
Cd68	1	no
Cd9	1	no
Cebpb	1	no
Clec7a	1	no
Csf1	1	no
Csf1r	1	no
Cst3	1	no
Cst7	1	no
Cstb	1	no
Ctsa	1	no
Ctsb	1	no
Ctsd	1	no
Ctsl	1	no
Ctss	1	no
Ctsz	1	no
Cx3cr1	1	no
Cybb	1	no
Ets1	1	no
Fth1	1	no
Fuca1	1	no
Gaa	1	no
Galc	1	no
Galns	1	no
Gba	1	no
Gla	1	no
Glul	1	no
Gm2a	1	no
Gnptab	1	no
Gnptg	1	no
Gusb	1	no
H2-d1	1	no
Hexa	1	no
Hexb	1	no
Itgax	1	no
Lamp1	1	no
Lamp2	1	no
Lipa	1	no
Litaf	1	no
Lpl	1	no
Lyz2	1	no
Man2b1	1	no
Naglu	1	no
Nlrp1b	1	no
Npc2	1	no
Nr1d1	1	no
Nr1d2	1	no
Olfml3	1	no
Pde2a	1	no
Pld4	1	no
Ppt1	1	no
Psen2	1	no
Pstpip1	1	no
Ptprc	1	no
Serinc3	1	no
Serpinf1	1	no
Sgsh	1	no
Smpdl3b	1	no
Spp1	1	no
Tgfbr1	1	no
Timp2	1	no
Tlr5	1	no
Tmem119	1	no
Tnf	1	no
Trem2	1	no
Txnip	1	no
Tyrobp	1	no

## Sheet: WTCtxFarOTH.WTCtxFarMC
gene	pv	significant
Aif1	1.19109e-214	yes
Ank	0.999471	no
Apoe	0.685498	no
App	0.000729831	yes
Arsb	0.478944	no
Atp6ap1	0.0135117	yes
Atp6v0a2	0.700166	no
Atp6v0c	0.435027	no
Axl	0.000852428	yes
B2m	3.99996e-05	yes
C1qa	2.76768e-13	yes
C1qb	1.28467e-08	yes
C1qc	2.38198e-08	yes
C3ar1	4.6717e-31	yes
C5ar1	3.46546e-25	yes
Cadm1	0.402061	no
Ccl5	0.710168	no
Ccr5	0.0027391	yes
Cd164	0.480517	no
Cd180	0.000144148	yes
Cd200r1	0.751189	no
Cd68	0.55332	no
Cd9	0.326495	no
Cebpb	4.41489e-08	yes
Clec7a	1	no
Csf1	6.56816e-05	yes
Csf1r	1.77623e-24	yes
Cst3	0.960796	no
Cst7	1	no
Cstb	0.0382399	yes
Ctsa	0.00390941	yes
Ctsb	0.0450304	yes
Ctsd	0.530546	no
Ctsl	0.949918	no
Ctss	4.83612e-12	yes
Ctsz	0.0453107	yes
Cx3cr1	1.50042e-06	yes
Cybb	0.000391797	yes
Ets1	0.00343199	yes
Fth1	0.000115653	yes
Fuca1	3.95971e-05	yes
Gaa	0.999788	no
Galc	0.809747	no
Galns	0.517126	no
Gba	0.00703248	yes
Gla	0.71956	no
Glul	0.00302111	yes
Gm2a	1.36353e-07	yes
Gnptab	0.999999	no
Gnptg	0.385522	no
Gusb	4.40831e-07	yes
H2-d1	0.218632	no
Hexa	0.288148	no
Hexb	1.53687e-14	yes
Itgax	1	no
Lamp1	0.00649572	yes
Lamp2	0.99997	no
Lipa	4.79489e-09	yes
Litaf	3.15627e-09	yes
Lpl	0.866841	no
Lyz2	0.652714	no
Man2b1	4.60535e-13	yes
Naglu	0.520823	no
Nlrp1b	1	no
Npc2	0.999817	no
Nr1d1	0.443046	no
Nr1d2	0.590901	no
Olfml3	1	no
Pde2a	0.0520028	no
Pld4	1.11349e-16	yes
Ppt1	1.52339e-07	yes
Psen2	2.43394e-09	yes
Pstpip1	0.858997	no
Ptprc	8.20571e-32	yes
Serinc3	0.000710214	yes
Serpinf1	0.809637	no
Sgsh	0.998332	no
Smpdl3b	0.984722	no
Spp1	0.922751	no
Tgfbr1	0.0132528	yes
Timp2	0.999183	no
Tlr5	1	no
Tmem119	6.5228e-43	yes
Tnf	1	no
Trem2	9.90055e-46	yes
Txnip	0.442476	no
Tyrobp	0.977221	no

## Sheet: TGCtxcoSmallOTH.TGCtxcoSmallMC
gene	pv	significant
Aif1	1.15991e-36	yes
Ank	0.987111	no
Apoe	0.000661753	yes
App	0.999522	no
Arsb	0.997257	no
Atp6ap1	0.996159	no
Atp6v0a2	0.999997	no
Atp6v0c	0.999946	no
Axl	0.549908	no
B2m	0.975975	no
C1qa	0.00166595	yes
C1qb	1.98021e-06	yes
C1qc	1.24619e-08	yes
C3ar1	0.0055233	yes
C5ar1	0.00166	yes
Cadm1	0.995795	no
Ccl5	0.709734	no
Ccr5	0.761557	no
Cd164	0.940191	no
Cd180	0.000753254	yes
Cd200r1	1	no
Cd68	0.000221264	yes
Cd9	0.0104873	yes
Cebpb	0.980352	no
Clec7a	0.00143718	yes
Csf1	0.275601	no
Csf1r	0.00101171	yes
Cst3	0.317909	no
Cst7	0.125069	no
Cstb	0.939889	no
Ctsa	0.957619	no
Ctsb	0.860358	no
Ctsd	4.32324e-05	yes
Ctsl	0.861797	no
Ctss	5.55636e-05	yes
Ctsz	0.00464507	yes
Cx3cr1	1.18966e-08	yes
Cybb	0.737747	no
Ets1	0.751051	no
Fth1	0.851378	no
Fuca1	0.93225	no
Gaa	0.990878	no
Galc	0.974895	no
Galns	0.40699	no
Gba	0.92891	no
Gla	0.346423	no
Glul	0.866231	no
Gm2a	0.208552	no
Gnptab	0.977329	no
Gnptg	0.9997	no
Gusb	0.0740257	no
H2-d1	0.774646	no
Hexa	0.831526	no
Hexb	0.00266187	yes
Itgax	0.00630438	yes
Lamp1	0.999833	no
Lamp2	0.961661	no
Lipa	0.737747	no
Litaf	0.000133479	yes
Lpl	0.106324	no
Lyz2	8.87047e-09	yes
Man2b1	0.174187	no
Naglu	0.97216	no
Nlrp1b	0.629972	no
Npc2	0.574119	no
Nr1d1	0.999971	no
Nr1d2	0.999134	no
Olfml3	0.0721206	no
Pde2a	0.924406	no
Pld4	0.0801906	no
Ppt1	0.995201	no
Psen2	0.831644	no
Pstpip1	1	no
Ptprc	0.000144896	yes
Serinc3	0.995706	no
Serpinf1	0.761557	no
Sgsh	0.896373	no
Smpdl3b	0.8965	no
Spp1	0.816857	no
Tgfbr1	0.0975993	no
Timp2	0.0687562	no
Tlr5	0.709734	no
Tmem119	0.85715	no
Tnf	1	no
Trem2	4.82234e-09	yes
Txnip	0.0164562	yes
Tyrobp	2.54274e-10	yes

## Sheet: TGCtxcoLargeOTH.TGCtxcoLargeMC
gene	pv	significant
Aif1	3.28106e-10	yes
Ank	0.866775	no
Apoe	0.0334729	yes
App	0.99244	no
Arsb	0.748481	no
Atp6ap1	0.969148	no
Atp6v0a2	0.986852	no
Atp6v0c	0.993128	no
Axl	0.211122	no
B2m	0.872473	no
C1qa	6.48729e-05	yes
C1qb	1.39329e-06	yes
C1qc	3.75952e-07	yes
C3ar1	0.036243	yes
C5ar1	0.00445833	yes
Cadm1	0.633596	no
Ccl5	1	no
Ccr5	0.0718258	no
Cd164	0.768128	no
Cd180	0.0718258	no
Cd200r1	1	no
Cd68	0.0101454	yes
Cd9	0.458897	no
Cebpb	0.971771	no
Clec7a	0.725308	no
Csf1	0.999481	no
Csf1r	7.64797e-05	yes
Cst3	0.933857	no
Cst7	6.34878e-05	yes
Cstb	0.958773	no
Ctsa	0.371094	no
Ctsb	0.820958	no
Ctsd	0.261391	no
Ctsl	0.997374	no
Ctss	4.26788e-05	yes
Ctsz	0.0127105	yes
Cx3cr1	2.68338e-06	yes
Cybb	1	no
Ets1	0.706628	no
Fth1	0.988409	no
Fuca1	0.365569	no
Gaa	0.938004	no
Galc	0.996664	no
Galns	0.722534	no
Gba	0.973506	no
Gla	0.8398	no
Glul	0.767132	no
Gm2a	0.886395	no
Gnptab	0.993538	no
Gnptg	0.992305	no
Gusb	0.629845	no
H2-d1	0.756034	no
Hexa	0.828677	no
Hexb	0.075793	no
Itgax	0.725308	no
Lamp1	0.965877	no
Lamp2	0.716694	no
Lipa	1	no
Litaf	0.75702	no
Lpl	0.725308	no
Lyz2	0.036243	yes
Man2b1	0.0914827	no
Naglu	0.924652	no
Nlrp1b	0.000547708	yes
Npc2	0.942298	no
Nr1d1	0.925806	no
Nr1d2	0.774559	no
Olfml3	1	no
Pde2a	0.99859	no
Pld4	7.04299e-06	yes
Ppt1	0.984165	no
Psen2	0.725308	no
Pstpip1	1	no
Ptprc	4.79209e-07	yes
Serinc3	0.292178	no
Serpinf1	1	no
Sgsh	0.0444258	yes
Smpdl3b	1	no
Spp1	1	no
Tgfbr1	0.000176913	yes
Timp2	0.806602	no
Tlr5	1	no
Tmem119	0.000586102	yes
Tnf	1	no
Trem2	0.000351437	yes
Txnip	4.76308e-05	yes
Tyrobp	0.346942	no

## Sheet: TGCtxFarOTH.TGCtxFarMC
gene	pv	significant
Aif1	1.28196e-10	yes
Ank	0.9778	no
Apoe	0.488212	no
App	0.988553	no
Arsb	0.634277	no
Atp6ap1	0.986943	no
Atp6v0a2	0.942475	no
Atp6v0c	0.990319	no
Axl	0.0112525	yes
B2m	0.141581	no
C1qa	1	no
C1qb	0.0239329	yes
C1qc	0.699117	no
C3ar1	1	no
C5ar1	0.678421	no
Cadm1	0.739658	no
Ccl5	1	no
Ccr5	0.655494	no
Cd164	0.785021	no
Cd180	1	no
Cd200r1	1	no
Cd68	0.000800223	yes
Cd9	0.41303	no
Cebpb	0.956964	no
Clec7a	1	no
Csf1	0.991306	no
Csf1r	0.00940169	yes
Cst3	0.0721154	no
Cst7	1	no
Cstb	0.954514	no
Ctsa	0.98844	no
Ctsb	0.973237	no
Ctsd	0.0256253	yes
Ctsl	0.87774	no
Ctss	0.0527413	no
Ctsz	0.0223193	yes
Cx3cr1	0.783845	no
Cybb	1	no
Ets1	0.0244874	yes
Fth1	0.968697	no
Fuca1	0.631342	no
Gaa	0.990722	no
Galc	0.654339	no
Galns	0.718318	no
Gba	0.961308	no
Gla	0.655494	no
Glul	0.990439	no
Gm2a	6.09595e-05	yes
Gnptab	0.990355	no
Gnptg	0.987135	no
Gusb	0.0368567	yes
H2-d1	0.123423	no
Hexa	0.339913	no
Hexb	0.718694	no
Itgax	1	no
Lamp1	0.990522	no
Lamp2	0.980674	no
Lipa	0.699373	no
Litaf	0.632413	no
Lpl	0.631342	no
Lyz2	0.071115	no
Man2b1	0.487243	no
Naglu	1	no
Nlrp1b	0.000271671	yes
Npc2	0.699373	no
Nr1d1	0.877796	no
Nr1d2	0.878233	no
Olfml3	1	no
Pde2a	0.984691	no
Pld4	0.655494	no
Ppt1	0.992014	no
Psen2	0.631342	no
Pstpip1	1	no
Ptprc	1	no
Serinc3	0.823633	no
Serpinf1	1	no
Sgsh	0.655494	no
Smpdl3b	0.678421	no
Spp1	1	no
Tgfbr1	0.909157	no
Timp2	0.90998	no
Tlr5	1	no
Tmem119	0.655494	no
Tnf	1	no
Trem2	0.00213366	yes
Txnip	0.678421	no
Tyrobp	1.66215e-05	yes

## Sheet: WTHipcoSmallOTH.WTHipcoSmallMC
gene	pv	significant
Aif1	1	no
Ank	0.990981	no
Apoe	0.990301	no
App	0.99032	no
Arsb	0.929873	no
Atp6ap1	0.990866	no
Atp6v0a2	0.986366	no
Atp6v0c	0.990575	no
Axl	0.811748	no
B2m	0.991	no
C1qa	1	no
C1qb	0.754668	no
C1qc	0.721634	no
C3ar1	0.721881	no
C5ar1	1	no
Cadm1	0.963646	no
Ccl5	1	no
Ccr5	1	no
Cd164	0.991303	no
Cd180	1	no
Cd200r1	1	no
Cd68	0.721881	no
Cd9	0.953315	no
Cebpb	0.88379	no
Clec7a	1	no
Csf1	0.86175	no
Csf1r	0.686752	no
Cst3	0.985158	no
Cst7	1	no
Cstb	0.86175	no
Ctsa	0.964043	no
Ctsb	0.858475	no
Ctsd	0.99121	no
Ctsl	0.987618	no
Ctss	0.75524	no
Ctsz	0.956812	no
Cx3cr1	0.686752	no
Cybb	0.721881	no
Ets1	0.86175	no
Fth1	0.99034	no
Fuca1	0.75524	no
Gaa	0.978836	no
Galc	0.860045	no
Galns	0.839921	no
Gba	0.953659	no
Gla	0.813862	no
Glul	0.99032	no
Gm2a	0.983132	no
Gnptab	0.953201	no
Gnptg	0.9838	no
Gusb	0.813862	no
H2-d1	0.957271	no
Hexa	0.978482	no
Hexb	0.785759	no
Itgax	1	no
Lamp1	0.990438	no
Lamp2	0.988354	no
Lipa	0.836514	no
Litaf	0.913874	no
Lpl	1	no
Lyz2	1	no
Man2b1	0.901647	no
Naglu	0.836514	no
Nlrp1b	1	no
Npc2	0.972618	no
Nr1d1	0.990517	no
Nr1d2	0.982826	no
Olfml3	1	no
Pde2a	0.990711	no
Pld4	1	no
Ppt1	0.991248	no
Psen2	1	no
Pstpip1	1	no
Ptprc	1	no
Serinc3	0.984063	no
Serpinf1	1	no
Sgsh	0.85937	no
Smpdl3b	0.686752	no
Spp1	1	no
Tgfbr1	0.899142	no
Timp2	0.964488	no
Tlr5	1	no
Tmem119	1	no
Tnf	1	no
Trem2	0.686752	no
Txnip	0.953372	no
Tyrobp	1	no

## Sheet: WTHipcoLargeOTH.WTHipcoLargeMC
gene	pv	significant
Aif1	1	no
Ank	1	no
Apoe	1	no
App	1	no
Arsb	1	no
Atp6ap1	1	no
Atp6v0a2	1	no
Atp6v0c	1	no
Axl	1	no
B2m	1	no
C1qa	1	no
C1qb	1	no
C1qc	1	no
C3ar1	1	no
C5ar1	1	no
Cadm1	1	no
Ccl5	1	no
Ccr5	1	no
Cd164	1	no
Cd180	1	no
Cd200r1	1	no
Cd68	1	no
Cd9	1	no
Cebpb	1	no
Clec7a	1	no
Csf1	1	no
Csf1r	1	no
Cst3	1	no
Cst7	1	no
Cstb	1	no
Ctsa	1	no
Ctsb	1	no
Ctsd	1	no
Ctsl	1	no
Ctss	1	no
Ctsz	1	no
Cx3cr1	1	no
Cybb	1	no
Ets1	1	no
Fth1	1	no
Fuca1	1	no
Gaa	1	no
Galc	1	no
Galns	1	no
Gba	1	no
Gla	1	no
Glul	1	no
Gm2a	1	no
Gnptab	1	no
Gnptg	1	no
Gusb	1	no
H2-d1	1	no
Hexa	1	no
Hexb	1	no
Itgax	1	no
Lamp1	1	no
Lamp2	1	no
Lipa	1	no
Litaf	1	no
Lpl	1	no
Lyz2	1	no
Man2b1	1	no
Naglu	1	no
Nlrp1b	1	no
Npc2	1	no
Nr1d1	1	no
Nr1d2	1	no
Olfml3	1	no
Pde2a	1	no
Pld4	1	no
Ppt1	1	no
Psen2	1	no
Pstpip1	1	no
Ptprc	1	no
Serinc3	1	no
Serpinf1	1	no
Sgsh	1	no
Smpdl3b	1	no
Spp1	1	no
Tgfbr1	1	no
Timp2	1	no
Tlr5	1	no
Tmem119	1	no
Tnf	1	no
Trem2	1	no
Txnip	1	no
Tyrobp	1	no

## Sheet: WTHipFarOTH.WTHipFarMC
gene	pv	significant
Aif1	0	yes
Ank	0.0319583	yes
Apoe	0.957636	no
App	0.00306426	yes
Arsb	0.00303644	yes
Atp6ap1	0.449799	no
Atp6v0a2	0.0149306	yes
Atp6v0c	0.153127	no
Axl	0.999669	no
B2m	0.0015148	yes
C1qa	2.37781e-13	yes
C1qb	1.07707e-11	yes
C1qc	3.43459e-26	yes
C3ar1	5.33248e-05	yes
C5ar1	0.815323	no
Cadm1	8.24699e-05	yes
Ccl5	0.97264	no
Ccr5	1.20057e-42	yes
Cd164	0.0412371	yes
Cd180	1	no
Cd200r1	0.989863	no
Cd68	1.89266e-18	yes
Cd9	0.0975474	no
Cebpb	0.33896	no
Clec7a	0.756788	no
Csf1	0.305611	no
Csf1r	4.5699e-18	yes
Cst3	0.435177	no
Cst7	1	no
Cstb	0.145397	no
Ctsa	1.45427e-10	yes
Ctsb	0.0912788	no
Ctsd	4.45256e-12	yes
Ctsl	0.0363291	yes
Ctss	8.90097e-18	yes
Ctsz	0.793463	no
Cx3cr1	6.875e-24	yes
Cybb	0.552345	no
Ets1	0.999996	no
Fth1	0.931518	no
Fuca1	0.502707	no
Gaa	0.611525	no
Galc	0.000643795	yes
Galns	0.577242	no
Gba	0.0671786	no
Gla	0.00450109	yes
Glul	0.989209	no
Gm2a	0.0431707	yes
Gnptab	0.0178976	yes
Gnptg	0.0689577	no
Gusb	0.244205	no
H2-d1	0.0307965	yes
Hexa	0.0127677	yes
Hexb	2.58779e-22	yes
Itgax	1	no
Lamp1	0.048735	yes
Lamp2	0.922069	no
Lipa	0.950393	no
Litaf	0.000425502	yes
Lpl	0.566109	no
Lyz2	0.626404	no
Man2b1	0.000153501	yes
Naglu	0.889442	no
Nlrp1b	1.85164e-75	yes
Npc2	5.18778e-18	yes
Nr1d1	0.0079227	yes
Nr1d2	0.000732038	yes
Olfml3	0.88287	no
Pde2a	0.0784068	no
Pld4	2.77799e-30	yes
Ppt1	0.0019543	yes
Psen2	0.000571872	yes
Pstpip1	0.977334	no
Ptprc	0.964758	no
Serinc3	0.0141544	yes
Serpinf1	0.981202	no
Sgsh	0.10406	no
Smpdl3b	0.252321	no
Spp1	0.957291	no
Tgfbr1	4.14384e-28	yes
Timp2	0.504592	no
Tlr5	0.708715	no
Tmem119	3.48677e-16	yes
Tnf	0.842343	no
Trem2	1.73225e-34	yes
Txnip	0.780422	no
Tyrobp	0.000335883	yes

## Sheet: TGHipcoSmallOTH.TGHipcoSmallMC
gene	pv	significant
Aif1	1	no
Ank	0.986285	no
Apoe	0.991908	no
App	0.991893	no
Arsb	0.953013	no
Atp6ap1	0.98856	no
Atp6v0a2	0.986645	no
Atp6v0c	0.992018	no
Axl	0.958483	no
B2m	0.981921	no
C1qa	1	no
C1qb	0.709476	no
C1qc	0.676757	no
C3ar1	1	no
C5ar1	1	no
Cadm1	0.932937	no
Ccl5	1	no
Ccr5	0.638138	no
Cd164	0.889882	no
Cd180	1	no
Cd200r1	1	no
Cd68	0.777574	no
Cd9	0.763706	no
Cebpb	0.897094	no
Clec7a	1	no
Csf1	0.921765	no
Csf1r	0.693775	no
Cst3	0.958001	no
Cst7	0.638113	no
Cstb	0.867163	no
Ctsa	0.969331	no
Ctsb	0.922649	no
Ctsd	0.979711	no
Ctsl	0.991603	no
Ctss	0.724696	no
Ctsz	0.972583	no
Cx3cr1	0.709589	no
Cybb	0.638138	no
Ets1	0.894971	no
Fth1	0.991941	no
Fuca1	0.859438	no
Gaa	0.988961	no
Galc	0.940204	no
Galns	0.833578	no
Gba	0.954695	no
Gla	0.724173	no
Glul	0.991929	no
Gm2a	0.88251	no
Gnptab	0.972938	no
Gnptg	0.988185	no
Gusb	0.85262	no
H2-d1	0.972297	no
Hexa	0.983646	no
Hexb	0.857756	no
Itgax	1	no
Lamp1	0.991994	no
Lamp2	0.983812	no
Lipa	0.788931	no
Litaf	0.775779	no
Lpl	0.638138	no
Lyz2	0.693915	no
Man2b1	0.928238	no
Naglu	0.676884	no
Nlrp1b	0.638138	no
Npc2	0.799023	no
Nr1d1	0.983667	no
Nr1d2	0.980371	no
Olfml3	0.658396	no
Pde2a	0.992006	no
Pld4	1	no
Ppt1	0.991235	no
Psen2	1	no
Pstpip1	1	no
Ptprc	0.616784	no
Serinc3	0.981333	no
Serpinf1	0.616784	no
Sgsh	0.724696	no
Smpdl3b	0.752293	no
Spp1	0.724091	no
Tgfbr1	0.777064	no
Timp2	0.984233	no
Tlr5	0.638138	no
Tmem119	0.616784	no
Tnf	1	no
Trem2	0.738176	no
Txnip	0.829156	no
Tyrobp	0.676884	no

[truncated: 8 more sheets: TGHipcoLargeOTH.TGHipcoLargeMC, TGHipFarOTH.TGHipFarMC, WTCtxcoSmallMC.TGCtxcoSmallMC, WTCtxcoLargeMC.TGCtxcoLargeMC, WTCtxFarMC.TGCtxFarMC, WTHipcoSmallMC.TGHipcoSmallMC, WTHipcoLargeMC.TGHipcoLargeMC, WTHipFarMC.TGHipFarMC]
